# Supplementary material for: Tumor Mutation Burden-Associated LINC00638/miR-4732-3p/ULBP1 Axis Promotes Immune Escape via PD-L1 in Hepatocellular Carcinoma
Source: Front Oncol. 2021 Sep 8;11:729340. doi: 10.3389/fonc.2021.729340 (PMC8456090; doi:10.3389/fonc.2021.729340)
Supplement: Supplementary file 2 [file Table_1.xlsx]

## Sheet: matched-TCGA-exp-lncRNA
Table S1. The expression level of 1241 lncRNAs in TCGA LIHC cohorts
Symbol	ID	TCGA-FV-A495-01	TCGA-ED-A7PX-01	TCGA-ED-A7PZ-01	TCGA-ED-A97K-01	TCGA-BC-A3KF-01	TCGA-DD-A4NR-01	TCGA-DD-AACK-01	TCGA-RC-A6M6-01	TCGA-FV-A496-01	TCGA-DD-A3A8-01	TCGA-DD-AADM-01	TCGA-FV-A4ZQ-01	TCGA-DD-A11B-01	TCGA-RC-A6M5-01	TCGA-DD-AAC8-01	TCGA-EP-A2KC-01	TCGA-5C-AAPD-01	TCGA-BW-A5NO-01	TCGA-ZP-A9D1-01	TCGA-RC-A6M4-01	TCGA-T1-A6J8-01	TCGA-G3-AAV4-01	TCGA-WQ-A9G7-01	TCGA-GJ-A6C0-01	TCGA-BC-A10Z-01	TCGA-2Y-A9HA-01	TCGA-DD-A73E-01	TCGA-5R-AAAM-01	TCGA-UB-A7MD-01	TCGA-ED-A8O6-01	TCGA-G3-A7M9-01	TCGA-G3-AAV6-01	TCGA-KR-A7K0-01	TCGA-GJ-A9DB-01	TCGA-DD-A11A-01	TCGA-CC-5260-01	TCGA-BC-A10W-01	TCGA-HP-A5MZ-01	TCGA-QA-A7B7-01	TCGA-CC-5261-01	TCGA-CC-A1HT-01	TCGA-CC-5264-01	TCGA-CC-5262-01	TCGA-DD-AACL-01	TCGA-DD-AADF-01	TCGA-CC-5258-01	TCGA-CC-5263-01	TCGA-DD-AAD0-01
		Primary Tumor	Primary Tumor	Primary Tumor	Primary Tumor	Primary Tumor	Primary Tumor	Primary Tumor	Primary Tumor	Primary Tumor	Primary Tumor	Primary Tumor	Primary Tumor	Primary Tumor	Primary Tumor	Primary Tumor	Primary Tumor	Primary Tumor	Primary Tumor	Primary Tumor	Primary Tumor	Primary Tumor	Primary Tumor	Primary Tumor	Primary Tumor	Primary Tumor	Primary Tumor	Primary Tumor	Primary Tumor	Primary Tumor	Primary Tumor	Primary Tumor	Primary Tumor	Primary Tumor	Primary Tumor	Primary Tumor	Primary Tumor	Primary Tumor	Primary Tumor	Primary Tumor	Primary Tumor	Primary Tumor	Primary Tumor	Primary Tumor	Primary Tumor	Primary Tumor	Primary Tumor	Primary Tumor	Primary Tumor
TSIX	ENSG00000270641.1	0.00174601	0.00357966	0.00136489	0.00154353	0.00312645	0.00595145	0.000327681	0.000700567	0.000666345	0	0	0.00156496	0.00128035	0.00488535	0	0	0.00101105	0	0.00752496	0.00185303	0.000692123	0.00360083	0.0046335	0.00340357	0.0114267	0.00359595	0	0.00527644	0.00156319	0.00292431	0.00903485	0.00464281	0	0	0	0.00348561	0.0023871	0	0.00234012	0.00108303	0.000949786	0.0015586	0	0.00321105	0.0018516	0.001167	0.000632395	0.00579827
DLX6-AS1	ENSG00000231764.7	0.00582199	0.0776581	0.0136149	0.00171793	0.00116077	0	0.00145834	0.00311648	0.00148294	0	0	0.00521906	0.00284866	0.00272088	0	0.00151621	0.283243	0.00323809	0.0111536	0.00823189	0.00154029	0.00800364	0.0102945	0.00605583	0.00127634	0.0119727	0.0465135	0	0.00173981	0.00650178	0.315213	0.763174	0.0233185	0	0.00139242	0.00258727	0	0.00159974	0.00130281	0.133514	0.00105713	0	0	0.215627	0	0	0.0209683	0
PART1	ENSG00000152931.7	0	0.0169109	1.54374	0.126245	0	0	0.00248646	0	0	0	0	0.063958	0	2.06832	0.402936	0.949198	0.00765998	0	0	0.247397	0.0234649	0.0170105	0.0646104	0.005166	0	0.288177	0	0	0.983749	0.00554655	0.0184114	1.83431	2.27232	0.00316671	0	0	0	0.00272746	0.00222137	0	0	0.00197231	0	0.0480141	0	0.00442592	0.0238187	0.0495607
SLC8A1-AS1	ENSG00000227028.5	0.00761275	0.00780824	0.00892135	0.0134317	0	0	0	0.0121943	0	0	0	0.00682481	0	0.00267004	0	0	0.0262722	0.00634821	0	0	0.00302142	0	0	0	0	0.00523389	0	0	0.00681709	0.00319375	0.0479295	0.00338219	0.00354461	0	0.0027315	0	0.0104002	0.00313798	0.00510705	0.00472574	0.368041	0.00905571	0.0144287	0.00700527	0	0.00509163	0.0273738	0
EMX2OS	ENSG00000229847.7	0.00366084	0.00750022	0.02274	0	0.00655178	0	0.00549018	0	0	0	0.00346095	0.0163332	0.0160354	0.0127773	0	0	0.00423781	0.0182162	0.00351333	0	0.00290204	0.00754452	0.00486036	0.00855389	0.00959573	0.00502724	0.0184452	0.00737491	0	0	0.0601622	0.0161702	0	0.0784124	0.00262356	0	0	0.003014	0.0049054	0.009064	0.0079516	0.021649	0.0034777	0.0134265	0	0	0.00265178	0.00347859
SLC7A11-AS1	ENSG00000250033.4	0	0.005375	0.0122579	0.0411732	0.00625643	0.0869313	0.102618	0.0537345	0	0	0.0098917	0.00469753	0	0.00733389	0.0287547	0.0323974	0.00606569	0.0683683	0.0348422	0	0.0041546	0.00540677	0	0.0203353	0.162821	0.0806498	0.010596	0	0.0507936	0.0347631	0.0494227	0.0276805	0.0242054	0.165734	0.011239	0.00697429	0.066638	0	0.00351454	0.00649668	0.0282712	0.37239	0.00993946	0.0191914	0	0.00350393	0.0338138	0.00497956
RNF219-AS1	ENSG00000234377.6	0	0.00376949	0	0.0542628	0	0.0218157	0.00688594	0.00294877	0.0111868	0	0.00347432	0.00658079	0.00538568	0.00770959	0	0	0	0	0	0	0.00291326	0	0.00974181	0.0199571	0.0120309	0.00504666	0	0.00740336	0.00329042	0.00921863	0.0433922	0	0	0	0.0131207	0.00976723	0.00251374	0.00905795	0.0292971	0.00909895	0.0568951	0.00437269	0	0	0	0.00245683	0.00531915	0.00349203
PWRN1	ENSG00000259905.4	0.00667691	0	0	0.00590377	0.00399091	0	0.0199474	0	0	0	0	0	0.00489842	0	0	0.0155781	0.00772795	0.236171	0	0	0.0052941	0	0.00886165	0	0	0.00459002	0	0.0201084	0	0.01117	0.0980728	0.00592568	0	0.00638264	0.092836	0	0	0	0	0	0	0	0	0	0	0	0	0
HOXA-AS3	ENSG00000254369.5	0	0	0.0942962	0.0837688	0	0.0229458	0.0519274	0.132837	0.00412991	0.00469768	0.00511512	0	0.0507616	0.00379082	0.00498927	0.0661197	0.0911972	0.00900813	0.0206588	0.00383024	0	0	0.0495371	0	0.00710122	0.00371883	0.0109392	0	0.0096728	0.0622151	0.223947	0.0703953	0	0	0.00774567	0	0.00370148	0.00445487	0.0144602	0.140806	0.00588363	0.209774	0	0.0393538	0	0	0.00391973	0
LINC00284	ENSG00000233725.6	0.0186833	0.0380713	0	0	0.00373833	0	0.0210109	0	0.00953372	0.005431	0	0.0222986	0.00458849	0	0.0115131	0.0145959	0	0.0207492	0	0.00884315	0.0197352	0	0	0.00488215	0.412456	0.00429957	0	0.0250688	0.237471	0.00524183	0.0149307	0.00555087	0.00581723	0.00597899	0	0.0330091	0.0170424	0	0.0291144	0	0.151928	0.0074409	0	0.0114879	0	0	0.00453179	0.194704
LINC00689	ENSG00000231419.5	0.0723244	0.0215744	0.0110001	0.00311864	0.00210752	0.0060155	0.0105613	0.00565525	0.00269223	0.00306257	0	0.0374932	0	0.00985903	0.00325277	0	0.257708	0.113195	0.0919101	0	0.0027963	0	0.00468339	0.240552	0.315382	0.0710087	0.123356	0	0.00945435	0	0.187413	0.0186803	0.00328056	0.286826	0.00252796	0.0643875	0	0.00580253	0.00472679	0.00437382	0.049093	0.0332409	0.125244	0	0.0296574	0	1.00622	0
SLC26A4-AS1	ENSG00000233705.5	0	0	0.0150028	0	0.00766099	0	0.00241087	0	0	0.0055722	0.00606718	0.0114828	0.00470782	0.00449677	0.00591795	0.00500866	0	0	0	0.00454352	0.00508813	0	0	0.0100009	0.00421708	0.0044114	0.0129704	0	0.0114698	0	0.0304742	0.00569518	0.0295984	0	0.00918579	0	0.00876832	0.0105492	0.00430447	0	0.010455	0.0562956	0.00609651	0	0	0	0	0
KCNMA1-AS1	ENSG00000236467.6	0.0406482	0	0	0.00807575	0.00273283	0.0271077	0.00343294	0.0073305	0.00697319	0.00793079	0	0.00818764	0.00335459	0.0127741	0.00421738	0	0	0.00761612	0	0.0193167	0.00362572	0	0	0.021285	0.00899558	0.00627972	0	0.00921042	0.00409498	0	0.0109261	0.00810569	0.0169388	0.0130757	0	0	0	0.0112673	0.00306705	0.0169443	0.00497361	0	0	0.00840403	0	0	0.00661865	0
FAM225B	ENSG00000225684.3	0.013041	0.0266277	0.00681012	0.00769952	0	0.0258527	0.00653811	0.00349868	0.00332793	0.0037856	0	0.0155704	0.00319806	0.0392143	0.00402065	0.00679706	0.0250608	0.00726125	0.0166656	0	0.0137768	0.00898335	0.0172957	0.00679767	0.0114242	0	0	0.00439742	0	0.00729812	0.0747041	0.0344549	0.00405499	0.0124675	0.00935452	0.0344755	0.02075	0.0178607	0	0.0426901	0.0118251	0	0.00827223	0.00801254	0.00462356	0.00582431	0.00631015	0
LCMT1-AS2	ENSG00000260034.1	0.00404243	0.00414637	0	0.0071391	0.00963722	0.0171705	0.00757359	0.00970926	0.00308537	0	0.00763336	0	0.00296495	0.00847925	0	0.00630219	0.00934375	0	0.0533869	0	0.00320462	0	0	0	0.01323	0.0138376	0	0	0	0.00676685	0.18757	0	0.00375949	0.0115614	0.0115538	0.0107415	0.0110291	0.00664881	0.0108127	0.0199447	0.00439621	0	0	0.0074294	0.0381293	0	0.0232616	0
PCAT14	ENSG00000280623.1	0.0261067	0.00673991	0.362279	0.205826	0	0.00560962	0	0.00527363	0	0	0	0	0	0.0183311	0	0	0	0	0	0	0.0663073	0	0.117547	0.00512925	0	0	0	0	0.12961	0.0164586	0.413111	1.04633	0.210479	0.00628149	0	0.362587	0.00449616	0.005411	0	0.0162455	0.0177982	0	0.00624268	0.224038	0	0.886023	0	0
FAM182A	ENSG00000125804.12	0.0494451	0.00572168	0.0724173	0	0	0.065277	0.0104463	0.0266535	0.012737	0	0	0.00998391	0.00409205	0.0232941	0.0153778	0.0130216	0.106019	0.207892	0.026572	0.00394921	0.0132276	0	0.00740453	0.025929	0.0958372	0.0416276	0	0.00562603	0.0491878	0	0.343689	0.422549	0.0155086	0.0317026	0.0159279	0.022158	0.00381646	0.00917185	0.205649	0.00691554	0.00908984	0.0713753	0	0.146559	0.0176734	0	0.00404148	0
WT1-AS	ENSG00000183242.10	0.0230795	0.00595373	0.00906368	0.0204204	0	0.00495506	0.00435752	0.183747	0.00443096	0	0.00548785	0.00520345	0	0.055923	1.50212	0.00453025	0.872536	0.0287987	0.00557085	0	0	0.023808	0	0	0	0	0.0117346	0.0404892	0.0258026	0	0.0138592	0.0102843	0.0161354	0	0.0927867	0.00772476	0.00793179	0.0142915	0.0460394	0.00719588	0.00945804	1.10537	0.0164803	0.0106625	0	0	0.0125798	0
APCDD1L-AS1	ENSG00000231290.4	0	0.0720469	0.00510854	0.0115293	0	0.00557675	0.0146634	0	0.00498701	0	0	0.0116888	0	0.0227444	0.0706832	0.00509874	0.0225652	0	0.00626964	0	0.00517964	0	0	0.0152438	0.00429295	0.0134305	0	0.00658846	0.0232575	0	0.0513311	0	0.00607576	0.0612629	0.00935075	0.04295	0.0044698	0.0107386	0.013106	0	0.0592958	0	0.0123856	0.0238958	0.0275107	0	0.0420507	0
LY86-AS1	ENSG00000216863.8	0.0114994	0	0	0.0202684	0.0273175	0.00981925	0	0	0.118337	0.0732727	0.0588128	0.00516451	0.0539983	0.0120765	0	0	0	0.255128	0	0	0.0045677	0.0118639	0.00764704	0.00449674	0	0	0.00583524	0.00581042	0.0306789	0	0.0137558	0.00511277	0	0.368117	0.0327106	0	0.00787249	0	0	0.021321	0.0187141	0.00343106	0	0	0	0.00385241	0.012486	0
LINC00683	ENSG00000266256.1	0.00654848	0.00671671	0	0.0115572	0	0	0	0.0567833	0.0540602	0	0.00619126	0	0.0238624	0.00458879	0	0.00511113	0.10265	0	0.10914	0	0.00519223	0	0.0513795	0	0	0.00898934	0	0.00660447	0.00586383	0.0697672	0.066539	0	0.0361633	0	0.0371338	0.0173757	0.132812	0.0737184	0.00439255	0.0558868	0	0	0.0124157	0.361333	0	0.0130982	0.00947402	0
XIST	ENSG00000229807.8	0.0835428	1.87484	0.0138856	0	2.21997	2.34938	0.0030409	0.125831	0.0439003	0	0.00153328	0.0101454	0.00118933	2.00352	0.00149551	0	0.0407558	0.0478919	2.86229	0.388252	0.00128553	0.502506	1.36106	1.0248	2.43788	0.63099	0	1.71084	0	0.183582	2.19965	0.308628	0.00150829	0	0.00232329	2.49778	0.00884946	0.00400176	0.0333315	0	0.00967528	0.0277366	0	0.47631	0.177881	0.00108403	0.00352098	1.42287
HELLPAR	ENSG00000281344.1	0.00912163	0.0030715	0.00688912	0.00473393	0.00592324	0.0108647	0.00277919	0.0401872	0.00120326	0.00737651	0.00431867	0.00789673	0.00150296	0.00253879	0.00421239	0.00270516	0.00928619	0.0146537	0.00528939	0.0021194	0.00237368	0.00422631	0.00939904	0.00552837	0.00258762	0.0062723	0.0157342	0.00159032	0.00338577	0.00422335	0.0470714	0.0449268	0.00337041	0.00541858	0.00271004	0.00230923	0.00387818	0.00634925	0.0155663	0.00624814	0.0134928	0.0132702	0.00239586	0.0083941	0.00933937	0.00536681	0.00683824	0.00553581
LINC01559	ENSG00000180861.8	0.0243401	0.708504	0.116665	1.32136	0	1.58677	0.0213293	0.268712	0	0.00708522	0	0	0	0.00571836	0.203702	0.006369	0.0094427	0.179339	0.0156194	0.0115325	0.0193236	0	0.0322403	0	0.031882	0.0167645	0	0.00822881	0.0922143	0.0271619	0.217791	0	0.00758879	0.0909233	0	4.47103	0.00558368	0.0528979	0.0109271	0.0201552	1.20455	0.476632	0.00775152	0	0	0	0.259574	0
RAB6C-AS1	ENSG00000225449.3	0.0162887	0.0167057	0	0.00722205	0	0.0208183	0.00306951	0.00655541	0.0124448	0.0211734	0	0	0	0.00572414	0	0.00637544	0.0558062	0	0.00783873	0	0.0193431	0	0.104881	0.006376	0.0160452	0.00561552	0.00827228	0	0.0145908	0	0.664028	0.0144614	0.0226704	0.00780756	0.0404997	0.0108662	0.00558933	0.0134209	0.0163763	0.010123	0	0	0.0307901	0.0298308	0	0	0	0
NPHP3-AS1	ENSG00000248724.5	0.0427747	0	0.0048396	0.0217651	0.0256957	0.0157919	0.00696365	0.0392633	0	0	0	0.0329725	0.00906611	0.012971	0	0.00483031	0.00716328	0	0	0	0.00490697	0.0127426	0.00821437	0.00964537	0.00812234	0.0127254	0.0125098	0.0186449	0.0274983	0.0155043	0.0864564	0.0109641	0.0228875	0	0	0.0487241	0.00423445	0.0202774	0.212237	0.00767204	0.138199	0.0110299	0	0.0226455	0.00656255	0.00413863	0.00448407	0.00588101
CASC11	ENSG00000249375.6	0	0.00707479	0.00539411	0.0242427	0.00412296	0.0349755	0.0129117	0.0329006	0.0105125	0	0	0.0123407	0.00506044	0	0.0189995	0.0160914	0	0	0.0132097	0.00975123	0.00546918	0.0141982	0.018251	0.00538425	0	0.0141791	0	0	0.0123267	0.0115386	0	0.0243321	0.00641529	0.00659364	0	0.00917823	0.018787	0.0225869	0	0.00855013	0.0625457	0.00410854	0	0.0252224	0	0.0092112	0.00499792	0.00655458
NAV2-AS5	ENSG00000255043.1	0	0	0	0.0162001	0.00549232	0	0.0103342	0	0.0139937	0.0237998	0	0.0245663	0.0465349	0.00643848	0	0.00717084	0	0	0.00881614	0.0385993	0	0.0188921	0	0.0143075	0.11621	0.0126051	0.0185475	0	0.00822601	0	0.00733576	0	0	0	0.0261673	0	0	0.0150908	0.0897941	0	0	0.00547312	0	0	0.00973961	0	0	0.0174057
TCL6	ENSG00000187621.13	0.0774724	0	0.114931	0.0188186	0.00182686	0.169852	0.0351694	0.0530369	0	0.00265483	0.014397	0.00274097	0	0.00214204	0.00563398	0.00952078	0.00353998	0.12693	0.0261997	0	0.0477225	0	0	0.00476867	0.0763382	0.179691	0	0.00616161	0.204095	0.216315	0.424467	0.0454492	0.00284383	0.297693	0	0	0.235109	0	0.0971905	0.0226024	0.241618	0.0181021	0.045791	0.0821075	0.0912017	0.00612382	0.0650116	0.00580547
LINC00473	ENSG00000223414.2	0.0220052	0.00756176	0.546472	0.0130085	0	0.00629394	0.0110494	0.0118099	0	0	0	0	0	1.64002	0	0.00575457	0	0.0122694	0.00707572	0	0.00584586	0	0.019502	0.0114873	0	0.0101193	0.0148959	0.00743542	0.00660182	0.018458	0.057816	0.00654311	0.0136815	0.00704757	0.265276	0.0673057	0.0398736	0.00607114	0.00494569	0.0451236	0.0199592	0.0174869	0	0	0	0	0	0
LINC00824	ENSG00000254275.5	0.0211375	0	0.00553707	0	0	0.0994629	0.06508	0.0056825	0	0.00614812	0	0.0126669	0.0155279	0.0197454	0.00652953	0.0110318	0	0	0.0600357	0	0.00561412	0.00730507	0	0	0.00465317	0.00971873	0.00717132	0.0142465	0.0251952	0.0352435	0.0168948	0.0495203	0.039068	0.00676831	0.0151743	0	0.00967348	0.0740181	0.00474957	0.043358	0.0530514	0.00421747	0.0067265	0.0130012	0.00750768	0.0141593	0.00513039	0
KIF25-AS1	ENSG00000229921.5	0	0	0	0.0455671	0	0.0177674	0	0.874075	0	0	0.0196685	0	0.00765914	0	0	0	0	0	0	0	0	0.0214547	0.12007	0.00814876	0.00686148	0.250379	0	0.0105254	0	0.017444	0.81955	0.00926349	0	0	0.0297067	0.0138814	0.0630562	0.0171408	0	0.0384559	0.016988	0.00621945	0	1.10357	0	1.27879	0	0
RAPGEF4-AS1	ENSG00000228016.1	0.0123466	0	0	0	0.00369754	0.0262147	0.00232406	0.0148436	0.0373553	0.0160557	0.00584898	0	0.040341	0.00433497	0.0338971	0.0192177	0.0142857	0	0.0118505	0	0.0718807	0	0	0.00964169	0.0401468	0.0461038	0.0249025	0	0.0110581	0.00518466	0.0245306	0.0164087	0.017193	0.0059138	0	0	0.00845327	0	0.0206295	0.00766911	0.00672749	0	0.0117307	0.0777223	0	0.0164775	0.0310879	0.00587876
TRHDE-AS1	ENSG00000236333.3	0.00367875	0.0700585	0.00287618	0.0194052	0.775694	0.0062732	0.523803	0	0.924518	0	0.1393	0	0.0966151	0.00257708	0	0	0.00850453	0.749322	0.150894	0	0.246293	0	0.291387	0.0918476	0.00964256	0.00505182	0.00372609	0.00741093	0.00658007	0	1.14164	0	0	0.984478	0	0	0	0	0.100137	0.836193	0	0.00219024	0.205133	1.03395	0.00390107	0	0.896487	0
LINC00484	ENSG00000235641.4	0.00872237	0.0614893	0.00682207	0.0306077	0.0104112	0.0441156	0.00981325	0.0346709	0.0652544	0	0.0082469	0.0538695	0.0127722	0.0599996	0.0160438	0.00680898	0.0201184	0	0	0.00617702	0.00691696	0	0.0344463	0.033731	0.0227983	0.0059975	0	0.0348702	0	0.014585	0.0814465	0	0.00811281	0	0	0.0458659	0.0119145	0	0	0.0321913	0.0235951	0.00519678	0	0.0160088	0.0275696	0.00583453	0.0126149	0
LINC00964	ENSG00000249816.5	0.0191328	0	0.0100013	0.0281003	0.0378377	0.00546848	0.0119929	0.00514093	0.0338881	0.0221215	0.0120874	0.0114623	0.0233455	0	0.00590741	0.0149475	0.0074143	0	0.00614794	0.0135637	0	0.00660922	0.00850212	0.00500017	0	0.0262218	0.0129473	0.00646058	0	0.0107172	0.0203513	0.0113477	0.0411971	0.0243395	0	0	0.0346966	0.00527484	0.00858082	0	0.00696595	0.00381534	0	0.0117649	0	0.021293	0.00926783	0
LINC01012	ENSG00000281706.1	0.0545613	0.244278	0.0215694	0.595568	0.0110264	0.185299	0.0103932	0.476786	0.0140735	0	0	0.00828238	0	0.0320897	0	0.00721183	0.113455	0	0.0351437	0	0	0	0.0122573	0.0143891	0.0060728	0	0	0	0.0328112	0.293998	0.420485	0.064327	0.00859256	0.00883126	0	0.309793	0	0	0.024636	0.0340782	0.0348556	0.0273145	0	0.0666475	0.00979523	0.0487131	0.0199933	0
LINC00221	ENSG00000270816.4	1.85992	0.010711	1.68971	0	0.00624531	2.43511	0.772843	3.12559	0	0	1.77001	0.00936315	0	0	1.38644	1.74257	1.97659	2.61422	0	0	0.312451	0	0	2.68606	2.39637	2.3341	0.0825225	0.473357	0.59196	0	3.52579	1.93966	0.028947	2.37689	0	0.911027	0	0.00860143	2.76852	0	2.70384	2.49757	2.26584	0.0933402	1.38844	0	3.07877	0.00992433
IL21R-AS1	ENSG00000259954.1	0	0	0	0.0324335	0.00736731	0.0820645	0.00463286	0.0294633	0	0.0106971	0	0	0	0.0172196	0	0	0.0423357	0.0204734	0.0235463	0	0	0	0	0.0380924	0	0.0168941	0	0	0	0.0408644	0.0485322	0	0.0228224	0.0117742	0	0	0	0.0598281	0.0164863	0.0152598	0.072156	0.00734157	0	0.0448141	0.0259989	0.00824178	0	0
TARID	ENSG00000227954.5	0.00820463	0.0209469	0.00641687	0.0216566	0.00735142	0.00700471	0.00923096	0.00658535	0	0	0.00388386	0	0.00301317	0.0313468	0.00756662	0.00320584	0.0189287	0	0.0117957	0.00290795	0.0226443	0	0.0216932	0.00320612	0.00808165	0.0168578	0	0.0287563	0.0110069	0.0103029	0.0610735	0.00364557	0.00763115	0.0195287	0.00588251	0.0163428	0	0.0201762	0.013722	0.030295	0.0244027	0.00488795	0.00390266	0	0	0	0.0177641	0
LINC01446	ENSG00000205628.2	0.149772	0	0.31783	0.660113	0.258191	0.530885	0.132993	0.629637	0	0.00803635	0.0851956	0.0165458	0.853419	0	0.589116	0.497373	0.143143	0.414189	0.111404	0	0.0363261	0.00954745	0	0.346083	0.469384	1.02773	0.143114	0.20072	0.546821	0	1.28874	0.393987	0.267182	0.00884642	0.93914	0.0723338	0	0.0227445	0.965847	0	0.823657	1.82169	0.265097	0.176635	0.0484062	0	0.0397808	0
LINC00304	ENSG00000180422.3	0	0.0166554	0.00636838	0.0704346	0	0.0276084	0.0243019	0.00653559	0	0.00707095	0	0	0.00597456	0.0170532	0.0444814	0	0.177685	0.117589	0.0386587	0.00576614	0	0.0167535	0	0.0377269	0.0106843	0.0975929	0	0	0	0.0203783	0.154366	0	0	0.023227	0.00583805	0.646444	0.0221617	0.109964	0.203828	0.0300679	0.0394228	0.066473	0.0154305	0	0.00863396	0	0.0465439	0
EFCAB6-AS1	ENSG00000223843.4	0.0121267	0	0	0.0213706	0.00725387	0	0	0	0.0812905	0.0313697	0.0114664	0.115324	0.00890107	0.00850259	0.0442285	0.00946897	0.0140315	0	0.0116394	0.0171309	0.00961899	0.0494058	0.0319922	0.00946982	0	0.00834139	0.0244609	0	0	0	0.12112	0.0107646	0	0.0115932	0.00869788	0.0161266	0	0	0.0162332	0	0	0	0.0115217	0	0	0.00811491	0.00879123	0.0115247
ABCA9-AS1	ENSG00000231749.2	0	0.0437151	0.025145	0	0	0	0.00809392	0.425297	0.0245509	0.0093598	0	0	0	0.00755528	0	0	0	0.0179215	0.0509934	0	0.00854767	0	0	0.00841506	0.0281368	0.0511017	0	0.0108691	0	0.00903421	0	0.0564677	0	0	0	0.0143341	0.00737745	0.00887675	0.0844852	0.0133548	0.202729	0.0128172	0.0102392	0.335868	0	0	0	0
LINC01088	ENSG00000249307.4	0	0.056992	0.0063143	0.0283469	0.00482666	0.00689276	0.0389555	0.038451	0.018414	0.00701091	0	0.0981701	0	0.135199	0	0.0312392	0.0731085	0.0915127	0.038334	0	0.0254399	0	0.0213482	0.103573	0.0470706	0.0705484	0.0081773	0.032298	0.0357923	0	0.193233	0.0284512	0	0.153991	0.0115538	0.291837	0.00552509	0.0264133	0.328584	0.0876568	0.31516	0.0796622	0.0528545	0.0867232	0	0	0.0630881	0
RMDN2-AS1	ENSG00000235848.3	0	0.0594126	0.0454925	0.0513448	0.0058731	0.0332548	0.0220147	0	0.0223835	0.0338196	0.0276816	0.0175579	0.0215155	0.0273438	0	0.00766768	0.0113657	0	0.018792	0.094461	0	0	0.0259446	0.00766836	0.00645681	0.0400582	0.0198272	0.00990541	0.0175382	0.0245586	0.0840239	0.0259963	0	0.0371954	0.166513	0	0.00672261	0.0241328	0.0708907	0.0598565	0.0053495	0.0116815	0.00933119	0.0358186	0	0	0.0142021	0.0278215
PLCE1-AS1	ENSG00000268894.5	0.0814162	0.0423299	0.01087	0.0365525	0	0.114467	0.00522764	0.0111549	0	0	0	0	0	0.00974241	0	0	0.016073	0	0.0133346	0	0	0	0	0	0.00913748	0	0.0140706	0.027887	0.0491418	0.0232022	0.0438902	0	0.0129232	0.0524083	0.0491559	0.0367086	0.00951327	0	0.0185931	0.0172108	2.5345	0	0.0774457	0	0	0	0	0
LINC00485	ENSG00000258169.1	0.00866396	0	0.0335679	0.00766135	0.00518005	0	0.00974755	0.00695425	0.0132003	0.0372327	0.0244367	0.00776751	0.0623471	0	0.0238394	0	0.0298735	0.0144145	0.00831543	0.0243874	0.0137087	0.200585	0	0	0.0113676	0.0642151	0.142372	0	0.0307876	0	0.0743422	0.111252	0.0160722	0.0247058	0.0368777	0	0.00592952	0.0213008	0.0173691	0	0	0.00516193	0	0	0.0364006	0	0.0187552	0.00823333
PWAR1	ENSG00000279050.1	0	0.0272287	0	0.0234956	0.00797905	0.0886916	0.0445453	0.0318896	0.010187	0	0	0.0355832	0.00979037	0.0186442	0.0244988	0	0.0154306	0.0439948	0.0128011	0	0	0	0.0524246	0	0.0174899	0.00917494	0.0135079	0	0	0.311732	0.113079	0	0	0.0127503	0.0190709	0.103271	0.018207	0	0	0	0.0144999	0	0	0.0244454	0	0.0613518	0.0288165	0.0376955
LINC01287	ENSG00000234722.3	3.83754	0.00948328	3.25065	0.00817621	0	3.45976	0.710869	3.00072	0.00705997	0	2.88754	0	0	0	1.31496	0.345791	5.32649	3.92818	0.499161	0	0	0	0	4.43973	5.04169	3.92219	0	0.310254	4.26346	0	3.34329	0	0.0171489	3.39412	0.00662981	2.50893	0.00632825	0.00761488	4.26035	0.0228275	4.23244	4.11002	1.84134	0.23567	1.54061	0.00618515	3.35699	0.00878652
MIR4500HG	ENSG00000228824.5	0.0769671	0.0300938	0.015366	0.00870919	0.046454	0.0167689	0.216482	0.0235881	0.0445452	0	0.0185639	0.0176059	0.0286945	0.0137743	0	0.132492	0	0	0.135668	0.0413546	0.0538064	0	0.0766794	0.00768939	0.0129201	0.2488	0	0.0393264	0.0175861	0	0.0541787	0.0174303	0.405836	0.00941487	0.0758459	0	0	0.0401084	0.237634	0	0.228177	0.0632781	0.00935676	0.0180697	0.0514718	0	0.00713807	0.318829
RUNDC3A-AS1	ENSG00000267750.4	0.0296255	0.0243553	0.00467148	0.0822768	0.0212911	0.0253201	0.00448475	0.00957254	0	0.00518718	0	0.00535533	0	0	0	0.00931001	0.0206452	0.0198223	0	0.00422948	0.00473651	0	0.0469352	0.018562	0.00392557	0.00820129	0	0.00602505	0.00534927	0.0199226	0.0377243	0.0315217	0.00555611	0.0113987	0.00428225	0.0158565	0.028371	0.0147073	0.0704751	0.0510594	0.0194021	0.0177025	0	0.0218635	0.00633471	0.0316531	0.140331	0.00567678
FAM157B	ENSG00000233013.7	0	0	0.0112773	0.0253834	0.0257185	0.0123085	0.00542392	0.0115729	0.0110096	0.0125191	0	0.0384294	0.0315131	0.0101076	0	0	0	0	0.0411096	0	0	0.0148688	0	0.03351	0	0	0.0145972	0	0	0.0120841	0.0342705	0.0127947	0	0.0274274	0.0103396	0.0191613	0.00986991	0.0353318	0.120994	0	0.0311694	0	0	0	0	0.009647	0.0208259	0
DISC1FP1	ENSG00000261645.4	0.0219405	0.0225011	0.19375	0	0.0390726	0	0.318706	0.00884032	0.097818	0	0	0.0196797	0.265723	0.0077201	0	0	0	0.0363926	0.225422	0	0.0684354	0	0.230213	0	0.0499361	0.102576	0.0111533	0.117702	0	0	0.102164	0.0856753	0	0.0209784	0	0	0	0	0	0	0.588986	0	0.0311623	0.0201977	0	0.0364694	0	0
HOXC-AS2	ENSG00000250133.2	0	0.284429	0.0113635	0.594319	0.0173276	0.0246993	0.0163346	0.44052	0	0.0126147	0	0.0259286	0	0	0.0133954	0	0.144601	0	0.0414205	0	0	0	0.0755331	0.140924	0	0	0.0436836	0	0	0.824803	0.847492	0.0508926	0	0	0	0	0.0198226	0.0238303	0.130847	0.233486	0.0236183	0.297219	0.0274663	0	0	0	0	0
FAM215B	ENSG00000232300.1	0.0293326	0.0448882	0	0.0259596	0.0775104	0.0125892	0.0165801	0	0	0	0	0.026317	0	0.0103383	0	0	0	0	0.0281607	0	0	0	0.0578622	0.0115135	0	0	0.0297068	0	0	0	0	0.0130865	0.0137127	0.0140929	0.0210742	0	0.0201202	0.036131	0	0.036293	0.00803514	0.0262109	0.0140061	0	0	0.0098672	0.0629776	0.0140097
LINC00664	ENSG00000268658.4	0.0956217	0.108491	0.00428653	0	0.0828499	0.0186277	0.00411517	0.0175167	0.0208023	0.0047598	0.00518275	0.00491413	0.00402127	0.0191034	0	0.0042783	0.00634524	0.0801365	0.0261159	0	0.00434621	0	0	0.623463	0.223409	0.122894	0.0055524	0.00552877	0	0.00917337	0.717329	0.024162	0.0101788	0.158909	0.0156535	0.284512	0.0443743	0.00451378	0.545286	0.0600417	0.369514	0.297259	0.00520781	0.107091	0.0173691	0.00366556	0.125612	0.00520914
FZD10-AS1	ENSG00000250208.5	0.0551914	0.113703	0.0131324	0.0560882	0.00335577	0.00239864	0.00105496	0.00675392	0.0106919	0.00243982	0.010598	0.0689205	0	0.320201	0.00776023	0.0217797	0.0322081	0.22129	0.0685343	0.00198901	0.00889007	0	0.0111656	0.0109319	0.0092064	0.00385966	0.00852263	0.0364192	0.0175215	0.0164031	0.210606	0.0247454	0.0361654	0.0213515	0.065016	0.284649	0.00958501	0.0410878	0.00376608	0.0813955	0.0106691	0.00834559	0.0343261	0	0.00595424	0	0.0121702	0.00267035
LINC00506	ENSG00000281392.1	0.0382172	0.05839	0.010055	0.357043	0.0153361	0.12649	0.00724644	0.238115	0.0146994	0.0111628	0	0.111295	0	0.0224246	0	0.00502662	0.00745415	0.0107203	0.00618099	0	0.0152652	0	0.0170452	0.0879113	0.021038	0.0088409	0	0.00649532	0.0286067	0.016132	0.440499	0.0339588	0.0119549	0.106985	0	0.00857011	0.00879972	0.0367195	0.37838	0.0238192	0.211823	0.00383587	0	0.15737	0.00682909	0.131816	0.0185754	0.00611992
SIK3-IT1	ENSG00000231865.1	0	0.0397119	0.0203102	0.0342876	0.0232519	0	0.0624426	0	0.0586891	0	0	0	0	0	0	0	0.0150704	0.0429777	0.0371858	0.0275096	0	0	0.0343453	0	0.00856624	0.00896034	0	0.0131364	0.0347194	0	0.0713066	0	0.0121163	0.0124524	0.0093432	0	0.0089186	0	0.0516832	0	0	0.00776512	0	0	0.0138098	0	0.00944346	0.0123788
LINC00327	ENSG00000232977.5	0.32652	0.088645	0.00771994	0.060014	0.00590181	0.0660752	0.047509	0.00792254	0.00753645	0.0915935	0	0.274027	0	0.0206563	0.180039	0.0153693	0	0	0	0.0139467	0.0156123	0.607992	0	0.0153707	0.0384996	0.104939	0.0199237	0.00995377	0.0692382	0.0328109	0.205892	0.0935547	0	0	0	0.0770353	0.0134794	0.0322436	0.975427	0.0243592	0.0266802	0	0.018693	0.0536566	0	0	0.0354172	0.00937915
NALCN-AS1	ENSG00000233009.1	0	0.0683021	0	0.0100114	0.0467411	0.0192681	0.00850224	0.0181192	0.00864532	0	0	0.01015	0.00830854	0.0158296	0.0104409	0	0.149845	0.0738597	0.0535263	0.0159935	0.0179021	0	0.0298783	0.190749	0.00744343	0.046098	0	0.0227442	0.0695173	0.00948982	0.0794068	0.567804	0.0821622	0.0108221	0.109705	0.0447035	0.0307522	0.018589	0.0151552	0.0140273	0.0305761	0.026801	0	0.0614087	0	0	0.0564853	0
CERS6-AS1	ENSG00000227617.7	0	0	0	0.00663235	0	0.00640345	0.0223957	0.0179852	0.0227707	0	0.0351145	0.0200795	0.00550317	0	0.00691725	0.0232777	0	0	0.0071988	0.0367739	0.0236447	0.0154361	0	0.00585524	0.0147387	0.0205173	0.00759705	0.01509	0.00671667	0.0249831	0.02381	0.109191	0.0139189	0	0	0	0.0305258	0.00617678	0.0200227	0.00929717	0.0243316	0.013363	0.0142167	0.0274124	0.0237296	0.00501659	0.0269734	0
TLX1NB	ENSG00000236311.5	0	0	0.103174	0.015041	0	0.0289021	0.0750185	0.0538653	0.0129918	0.114144	0	0.103505	0	0	0.120951	0.187431	0.0390741	0.0282357	0.0484211	0.0358575	0.0134922	0.0519976	0	0	0.033307	0.155776	0.0510599	0	0.0599851	0.110309	0.0666897	0.287948	0.0469447	0.125198	0.117608	0.0225998	0	0.0278866	0.0562133	0.0210599	0.00927191	0.413147	0	0	0	0	0	0.182919
KIZ-AS1	ENSG00000232712.5	0	0	0.00463041	0.0413627	0.003539	0.0201141	0.0132951	0	0.0445774	0	0.00559838	0.0419291	0.0129927	0.0165255	0.0324582	0.00922829	0	0.00985794	0.0113438	0.00837243	0.014039	0.0182515	0.0156768	0.0183996	0.0231904	0.00812928	0.0179186	0.0059721	0	0.00496248	0.113784	0.149878	0.0908792	0.0336342	0.0126965	0.0157176	0.00405137	0.0145784	0.0811922	0	0.0192324	0.0105541	0	0.0216724	0.0187557	0	0	0.00562689
VIPR1-AS1	ENSG00000232354.6	0.00621026	0.00636982	0.00485633	0.274691	0.01479	0	0.0162523	0	0.0188704	0.0161171	0	0.0166376	0.0181378	0.00869017	0.00572703	0.00484702	0.00718803	0.0206025	0.0236946	0.00439687	0.0341197	0.00640746	0.0245883	0	0	0.0379738	0	0.043283	0.0330484	0	0	0.027349	0.0622977	0.0809673	0	0	0.00424909	0.00511375	0.00831904	0.00769854	0.00338061	0.00738806	0.0117756	0	0.00658523	0.00829396	0.0356097	0
LINC00540	ENSG00000276476.2	0.0352271	0	0.00926124	0.0104696	0.00708101	0.820835	0.0352424	1.37456	0.0621302	0.0102818	0	0.0727122	0	0	0	0.0184282	0.143966	0.0771636	0.0777199	0	0	0	0	0.277547	0.32063	0.0242915	0.0119901	0.0119392	0.305723	0.00992428	2.94378	0.0105084	0.02194	0.278148	0.00849071	0	0.00810475	0.00975135	1.52768	0.0435652	0.599594	0.108957	0.0553809	0	0	0	0.363315	0.0112504
TTTY10	ENSG00000229236.1	0	0	0	0.0488586	0	0	0.0278509	0	0	0.0321725	0	0.0495259	0.0801676	0	0.0509257	0.139248	0	0	0	0	0	0	0	0	0	0	0	0	0.0331682	0	0	0	0.068073	0.152818	0.078381	0	0.0127563	0.0305245	0.108834	0.0230571	0.0793076	0.0111084	0.0176919	0	0	0.0612921	0.0792021	0
LINC00323	ENSG00000226496.2	0	0.510245	0.100098	0.034746	0	0	0.00991616	0.0315663	0	0.0228414	0.0124822	0	0	0.337895	0.0121758	0.0103084	0	0.0219396	0	0	0.0104717	0.0136188	0	0.0205456	0	0.0270739	0.01337	0	0	0	0	0	0	0.0126202	0.0094692	0.0348945	0.0180215	0.0323809	0.0176687	0.0485184	0.603959	0.163934	0.0373047	0.0479947	0	0.0176156	0.110861	0
CLRN1-AS1	ENSG00000239265.4	0.0619864	0.0107876	0	0	0.668914	0	0.00395489	0.00844332	0.00803193	0.0974324	0	0.219026	0	0.0436848	0.00970051	0.00821167	0	0	0.010095	0.355658	0.0166357	0.0639161	0.0139532	0	0.0274637	0.317645	0.0212276	0.0211377	0.0373145	0	0.0167523	0	0.057728	0	0.029937	0	0	0.008663	0	0	0	0	0.0099928	0	0.0111518	0	0	0.495885
LINC00184	ENSG00000224939.1	0.0141787	0.085131	0.0221037	0.0125407	0	0	0.00533568	0.0226809	0	0.0245276	0	0.0127141	0	0	0	0.0329671	0.0164039	0	0.0136094	0	0.0112483	0	0.380411	0.0220635	0.0640508	0.0762533	0.0143605	0	0	0.0118879	0.0337184	0.0250653	0.064774	0	0.0697404	0.018851	0	0	0.074449	0	0.0606951	0	0	0	0.044635	0	0	0
SATB1-AS1	ENSG00000228956.7	0.002393	0.0243597	0.0296448	0.035549	0.00285756	0.0737078	0.00627592	0.235256	0.0018262	0.00207749	0.00677623	0.0255309	0.0104975	0.00836134	0.0153756	0.00931172	0.0192816	0.019826	0.02732	0.0033852	0.00945926	0.00493396	0.0158182	0.101017	0.050986	0.0260865	0	0.00962981	0.0170515	0.00999751	0.528593	0.303569	0	0.060521	0.00684677	0.0956302	0.00327138	0.0234645	0.333851	0.0438829	0.374195	0.0421342	0.00907152	0.134545	0.0301616	0.119726	0.350809	0
LINC00488	ENSG00000214381.4	0.0127783	0.219415	0.00999738	0.022515	0.00764431	0.010912	0.0520185	0	0	0.107323	0.192792	0	0.0279587	0	0.99462	0.480886	0.0582515	0	0	0.0622098	0.0301977	0.0647428	0.0169477	0.00997912	0	0.495153	1.10664	0.0128873	0.851533	0.0107129	0	0.0113433	1.32521	0.0243299	0.0717459	0	0.117909	0.0920811	0.00857742	0	1.98585	0.0451137	0.0121409	0.135166	0	0	0	0.473884
LINC00907	ENSG00000267586.5	0.0358086	0.0400112	0.0255353	0.0144951	0.00393121	0.0167791	0.0793884	0.00527846	0.0100246	0.0170658	0.00931747	0.00295108	0.00723171	0.016067	0.0060654	0.0127996	0	0.00548428	0.0312891	0.00697954	0.00781536	0.00678593	0.0725679	0.00769408	0.00432221	0.00902861	0	0.0198092	0.00294774	0.0110033	0.061792	0.0116507	0.0212975	0.202485	0.00471487	0.0131083	0	0.00811632	0.263763	0.00408229	0.0614112	0	0	0.0300098	0.0173726	0.0497902	0.00714243	0.00624999
FAM87A	ENSG00000182366.8	0.0491232	0.411319	0	0	0.0169513	0.0301425	0.00534626	0.0227256	0.037631	0	0.0134337	0	0.0156166	0.044302	0.00656692	0	0.00824157	0.0118514	0.0136363	0.0593716	0.0445633	0.00734688	0.259616	0.405197	0.0324444	0.0623805	0.00721237	0.0071817	0.00637648	0.0412667	0.171679	0.06804	0.0962867	0.0601373	0.0203122	0.00947502	1.08854	0	0.0377786	0.258678	0.0608132	0.126017	0.00676501	0.11362	0	0.0236561	0.0507857	0
ISPD-AS1	ENSG00000229688.6	0	0.0119193	0.00909139	0.0605956	0.0613857	0	0.0303216	0.0369628	0.0524514	0	0	0.0104199	0.00852968	0.00814778	0.0107186	0.0180912	0.053052	0.0383878	0.0222229	0.0326514	0	0.0119896	0	0.00907478	0.0526603	0.0627396	0.0234456	0.0348795	0	0.0574908	0.0185057	0.0205582	0.0108099	0.0330764	0.0969754	0.0307469	0	0.00957254	0.0155576	0	0.0126354	0.0343059	0	0	0	0.0155108	0.0251271	0.0328822
SSTR5-AS1	ENSG00000261713.5	0.00801951	2.88045	0.0494287	0	0.0425858	0.968019	0.00301386	0.237394	0.100711	0.00696396	0	0	0.0746831	0.0498128	0.0366059	0	0.0185031	0	0.0153528	0	0.00635926	0	0.340885	0	0.005271	0.00551379	0.00812256	0	0	0.0200714	0.21984	0.0142002	0.0222621	0.0228775	0	0.366812	0.00548808	0.0327232	0	4.06065	0	0.308974	0.0151977	0	0.0253613	0.010708	2.84147	0
SMC2-AS1	ENSG00000270332.1	0.0459575	0.00868287	0.0295584	0.0443432	0.0201394	0.00722756	0.0174136	0.0135579	0.0571559	0.0110132	0.0199274	0.033843	0.00621166	0.00593333	0.0271427	0.0131866	0.0146709	0.095824	0.0121704	0.0356018	0	0.0260454	0.0444176	0.0262561	0.0111075	0.0173922	0.00857431	0	0.00758098	0.0211828	0.123324	0.0187111	0.015705	0.0241431	0.012114	0.0224379	0.011564	0.0345268	0.0882964	0.0260891	0.140668	0.0150781	0.0120473	0.0686422	0.026763	0.00848553	0.0122439	0.0240009
OXCT1-AS1	ENSG00000248668.2	0	0.0781752	0.0716465	0.13221	0.00932322	0	0	0	0.0237058	0.0269399	0	0.0415113	0	0.0432193	0	0.0121676	0	0.124983	0.0149534	0	0.0123602	0.108914	0.0610996	0.117301	0	0.123662	0.150517	0.0157114	0.0684605	0	0.07312	0.132679	0.0848477	0.0148941	0	0.0411251	0.113241	0.0753532	0	0.0192971	0.00849294	0.036809	0	0	0	0.0714678	0.341749	0
LINC00298	ENSG00000235665.4	0.152725	0	0	0.0217444	0.0721675	0.0209978	0.00926856	0	0.0094245	0	0.0116677	0.0220442	0.138508	0.00865199	0	0	0.0284152	0.0407371	0.0696465	0	0.00978795	0	0	0.0661394	0.0636735	0	0	0.0124448	0.0110517	0.0308146	0.185373	0	0	0.058042	0.175336	0	0.0168477	0.0101646	0.629438	0.0152889	0.0464204	0.0997145	0.0233534	0	0.0516345	0.119159	0	0
CASC18	ENSG00000257859.1	0.0370427	0.0379841	0	0.0327931	0.00744972	0.0106345	0.0186483	0.0199284	0.110199	0	0	0.0332435	0.0182249	0.0932633	0.0114865	0.00972443	0.0144094	0.0810807	0	0	0.00987847	0	0	0.846499	0	0.0423328	0	0.0250112	0.0111539	0.0413162	0.629113	0.106912	0.0230763	0.0926034	0.0266336	0	0	0.0102586	0.112838	0.0607541	0.0922153	0.0583466	0	0.0228323	0.0132038	0.0330507	0.00902846	0.0118353
LINC00940	ENSG00000235049.1	0.0136983	0	0.09371	0.558032	0.0484903	0	0.0705373	0	0.0208515	0.0236994	0.0129528	0	0.197725	0	0.0981105	0.0106974	0.826368	0.172784	0.0771495	0	0	0.0141321	0.0713308	0	0	0.0915793	1.00357	0.0274992	0.0122693	0.0341838	0.0325834	0.0242191	0.0127425	0.161622	0.0195867	0.071513	0	0.0112848	0.0894236	0.0169705	0.00746561	0.102728	0	0	0.112286	0	0	0.183924
DBET	ENSG00000281591.1	0.0565819	0.0954266	0.00749785	0.0418945	0.00573192	0.00818443	0.0321138	0.00769464	0.00731963	0.0330143	0	0.0508138	0.00703436	0.0134074	0	0.00748347	0.0330262	0.0317152	0.0454257	0.00678905	0	0	0.122401	0	0.00630163	0.0131536	0	0.047703	0.0256018	0.0553273	0.00765557	0.0169666	0.0440392	0.0182696	0.0137148	0	0	0.0157468	0.00643211	0	0.0207711	0	0.00910715	0.017589	0.0793737	0	0	0
LINC00923	ENSG00000251209.6	0	0	0.119945	0.018333	0	0.00592511	0.0537968	0.060121	0	0	0.0705906	0.0308452	0	0.0805325	0	0	0.0397249	0.0568554	0.109258	0.0436372	0.0646926	0	0	0.037504	0.0360924	0.0237007	0	0.0884515	0.170179	0.0345543	0.290695	0.0184008	0.248955	1.00017	0.00497557	0.0365917	0	0.00571534	0.522421	0	0.0483661	0.542285	0.0131574	0.012745	0	0.162512	0.00502904	0
C3orf67-AS1	ENSG00000242428.4	0.0251378	0.0129473	0	0	0.0299723	0.0214798	0	0.0101353	0.0381863	0.0218461	0.0119364	0	0.254965	0.00885149	0.0116434	0.0390318	0.043382	0	0.0241321	0.0354456	0.0199581	0	0.016743	0.0196496	0.0247632	0.0173154	0	0.0502649	0.0447032	0.0105832	0.0300426	0.0551791	0.0577798	0.070941	0.18715	0.0167866	0.017235	0.0512605	0.0335994	0.0311135	0	0.0224591	0	0	0.0397854	0	0	0.0119971
LINC01013	ENSG00000228495.1	0.0152987	0.0389108	0	0.0135319	0	0.0952265	0.00862921	0.0122852	0	0	0.0216457	0.0205299	0.00562722	0.0160654	0	0.0237991	0.00887644	0.0254142	0.0649346	0	0	0	0.010178	0.0587826	0.00504081	0.00527302	0	0.015429	0.0205067	0.0191991	0.0303654	0.0270372	0	0.0362915	0.0540654	0	0.00524842	0.0250997	0.0356371	0.0189507	0.0207601	0.022701	0.0572863	0	0	0.0204103	0	0.0145399
MEG8	ENSG00000258399.5	0	0.101126	0.0776924	0.237298	0.00868593	0.0246883	0.0217289	0.0346895	0	0	0	1.58204	0.0106571	0.0402972	0	0	0.0167938	0.0241183	0.0414021	0	0.045523	0	0.111818	0	0.0190338	0.169978	0.014702	0.0434808	0	0	0.164866	0.0256592	0.0268815	0	0	0.0756925	0	0.0355837	0.0385941	0	0	0	0.027454	1.32606	0	0.477099	0	0
RMST	ENSG00000255794.5	0	0.0254628	0.0762485	0.0110268	0.202023	0.06784	0.00469017	0.602854	0.0047692	0.0108291	0.0408472	0	0.602784	0.0260691	0.0731602	0.196076	0.239877	0	0.23256	0	0.0148096	0	0.194219	0	0.024459	0.00857643	0.391873	0	0.118324	0.0515217	0.128976	0.0704671	0.0288212	0.339683	0.136832	0	0.00853647	0.0255404	0.00419048	0.20926	0	0.1785	0	0.0228586	0.0963109	0.0166392	0.00452654	0
LINC00501	ENSG00000203645.2	0.0918635	0	0.0485973	0.120586	0.00940952	0.0659252	0.0409295	0.854944	0	0	0.0728509	0	0	0	0	0	0.0714176	0.307394	0.0150916	0.0111423	0.0492634	0.0162201	0	0.0485097	0.91458	0.084362	0	0.0158565	0.0418444	1.23795	1.65597	0	0	0	0.129877	0	0.094141	0.012954	0.0520305	0	0.123515	0.817956	0.0443611	0.264984	0.0972395	0.224553	0.033939	0.0149429
LINC00565	ENSG00000260910.1	0	0.109594	0	0.0717787	0	0.0805965	0.0103739	0.0330122	0.243011	0	0	0.0123828	0	0.138849	0	0	0.209021	0	0.026389	0	0	0	0.0893263	0	0	0	0	0	0.0123689	0.0901227	0.011032	0	0	0	0.0197453	0.089553	0.0188511	0	0.00927066	0.0672477	0.136689	0.0164203	0.0261235	0.0253083	0.0146409	0.0184266	0.0396405	0
LINC00930	ENSG00000258647.4	0.130549	0	0.0597726	0	0.0571359	0.0329373	0.0073046	0.0762421	0.0148171	0	0	0	0	0.0270822	0.0355541	0	0.0224255	0.124621	0.0369864	0	0.104417	0	0.0256963	0	0	0	0	0.0388463	0.101214	0	0.256252	0	0.0880186	0.0549143	0.0682781	0	0	0	0.0259327	0	0	0	0	0.0701024	0.0408192	0.025855	0	0
GCSAML-AS1	ENSG00000227135.1	0	0	0	0.0344944	0	0.0167537	0.0293321	0.0467546	0	0.0170399	0	0.0349679	0.0286685	0	0	0.0304843	0.110011	0.349143	0.0738742	0	0	0.0401844	0	0.132387	0	0	0	0.0392909	0.118721	0	2.19972	0	0.0362651	0.0372626	0.0140772	0.0516558	0.0134385	0.0161627	2.43635	0	0	0.0462521	0	0.105079	0.213713	0	0	0.018641
ADD3-AS1	ENSG00000203876.8	0.0213868	0.00734822	0.00280408	0.0621298	0.0526384	0.015242	0.0174084	0.0369709	0.013635	0.0550463	0.0235693	0.242366	0.0286748	0.02493	0.0359693	0.0139395	0.028815	0.00597403	0	0.00507276	0.00568069	0.00370055	0.0376612	0.00279895	0.0117422	0.00738162	0.025239	0.00722544	0.00641533	0.032719	0.139227	0.0865627	0.0198982	0.0406118	0.0025703	0.0237147	0.0146572	0.0263603	0.0473535	0.0438653	0.0232463	0.00639652	0.00340712	0.0391102	0.0151535	0.0214371	0.0359523	0.00340799
LINC01234	ENSG00000249550.5	0.0214791	1.98521	2.21361	0.00636226	0.0171279	0.162818	2.75873	0.189513	2.05348	0	0	0.0256306	0.131341	0	0.00663559	0	0.0248403	0.0119751	0.0137785	0	0.293795	0	0.449163	1.89789	0.0141402	1.05314	0	0.0216618	0.0319319	0.154578	1.96238	3.56151	0.0133535	0.0205371	1.77003	1.7212	0	0.00592522	2.04968	0.00891891	0.780586	1.49156	0.11202	0.0648816	0.906815	0.0191532	0.0104088	0
LINC00494	ENSG00000235621.7	0.00767325	1.43945	0	0.0729359	0.00458708	0.0515925	0.00288351	0.00615862	0.0290566	0	0.0216559	0.0205396	0.0056299	0.0266897	0	0	0.0351992	0.371141	0.00736447	0	0.220118	0	1.81333	0.0816788	0	0.0261868	0	0.0307093	0	1.45544	0.385646	0.215213	0.00713682	0.159937	0	0	0.463846	0.0680318	0.010277	2.28373	0.0124978	0.00457104	0.0289411	0.109027	0.00813631	0.0305225	0.463031	0
LINC01141	ENSG00000236963.4	0.0202508	0.0207685	0.0158526	0	0.0181528	0.0343944	0.0265329	0.00815666	0.0154769	0.0175951	0	0.00911009	0.00745684	0.0832375	0.0279332	0.0546352	0.0117582	0	0.0854855	0.0143579	0	0.0104831	0	0.0158237	0.0133296	0	0.0102914	0	0.027129	0.0169848	0.0636787	0.0268894	0.0466486	0.00971364	0.0217501	0	0.013877	0.0495003	0.0797692	0.0618884	0	0.0418615	0.0096537	0	0	0	0.00736478	0
CASC8	ENSG00000246228.5	0.02736	0.0825873	1.79458	1.21942	0.0164007	0.0690366	0.00517194	0.508279	0	0.0119388	0.0386444	0.0123249	0.0100903	0.0568896	0	0	0.0159024	0	0	0	0.0952885	0	0.0540065	0.0319676	0	0.109577	0	0	0.185382	0.282776	0.0855882	0.173002	0	0.0131405	0.00986006	0.809108	0.0280539	0.0113232	0	0	0.357404	0	0.125562	0.769399	0.0145725	0	0.0491547	0
LINC01016	ENSG00000249346.5	0	0.0259846	0	0.00751239	0.0351848	0.0072532	0.00319309	0	0.136372	0.00737751	0	0.00761649	0.0551567	0.00595439	0	0	0.293561	0.173759	0.00815379	0	0.00673698	0	0.0112731	0.0132345	0.0868529	0.0346988	0.0341151	0.107603	0.00760787	0.0212576	0.013537	0.00754024	0.0390832	0.0161973	0.0181972	0.0113025	0.0458701	0.00699652	0.1619	0.0313608	0	0	0	0	0.00900809	0.0281921	0.00615671	0.0161016
GNAS-AS1	ENSG00000235590.6	0.0349511	0.130042	0.0273904	0.00779716	0.0105247	0.170646	0.0132119	0.0350456	0.0978309	0	0.0812767	0.0696341	0	0.0783487	0.040209	0.00688328	0	0	0.0335574	0	0	0	0.0348186	0	0	0.0536706	0.00893076	0.0088928	0.0695571	0.0509569	0.81425	0.0539113	0.0244653	0	0	0.156132	0	0.00726178	0.108455	0.0325394	0.061211	0	0.00837711	0.109644	0	0.0860371	0.0190863	0
CRYM-AS1	ENSG00000189149.10	0	0.101852	0.115846	0.109427	0	0.021785	0.0286623	0.128243	0.0577054	0	0.0478283	0.0228704	0.00939847	0.0267675	0.0118094	0.0199272	0.0439936	0.0212815	0.0244746	0	0.0202417	0.0132092	0.0169812	0.0493156	0	0.0520567	0.0129678	0.0383967	0.0341327	0.021389	0.0701166	0.033832	0	0.0243779	0.0630929	0.0338523	0.0347512	0.0722604	0.0171379	0.0624326	0.0749517	0.00763271	0	0.113716	0	0.0170864	0.036777	0.0362005
CECR7	ENSG00000237438.5	0.0221155	0.0151599	0.0173148	0.0952835	0.0044293	0.391759	0.0839076	1.06952	0.998487	0.00643413	0	0.0198368	0	0	0.204048	0.0286889	0.0340008	0.497767	0.00711138	0.00524662	0.334763	0.887588	0.0195999	1.22264	0.518826	0.247893	0	0.0442676	0.0650166	0.0062101	3.08884	0.0261264	0.00689154	0.411159	0.892048	0.0293768	0.140254	0.00610175	2.15423	0	0.40885	0.461407	0.354791	1.05665	0.62861	0.0098943	0.037171	0
MRGPRF-AS1	ENSG00000256508.2	0.0150565	0.0154422	0	0	0.00901008	0	0	0.0825807	0.0115022	0	0	0	0.281398	0.0417841	0.04127	0.0578608	0.0174187	0.0250134	0.164546	0	0.201205	0.0155331	0.702255	0	0.343313	0.0103599	0	0.0302116	0.0134865	0.0126246	0	0.0784042	0	0.345676	0	0.0200161	0	0.0124048	0	0.0186512	0.00820761	0	0	0.430249	0.0159627	0.68699	0.0109182	0.0143097
LINC00943	ENSG00000189238.5	0.00828448	0	0.0384468	0.0146143	0.0487801	0.0487973	0.0369271	0.026416	0.0313528	0.0143526	0.0387456	0.0148164	0.0060787	0.0115894	0	0.00646694	0.00958775	0.0676413	0.0315451	0	0.0389757	0	0.0109932	0.0320515	0.0323679	0.0939024	0	0	0.0725252	0.0811971	0.265716	0	0.0153699	0.0922808	0.0697129	0	0.0557174	0.0337949	0.132907	0.0605401	0.150058	0.0341997	0	0.0889268	0.00878432	0.0598147	0.00600362	0.0234903
IFNG-AS1	ENSG00000255733.4	0.030125	0.0611372	0	0.0528395	0.018065	0.0257477	0.00569904	0.0121586	0	0.0261861	0	0.917498	0	0.0211613	0.108119	0.0581811	0.370914	0.0251534	0.0289217	0.02138	0	0.0463627	0	0.0118265	0	0.041229	0	0	0	0.0126955	0.012097	0	0	0	0.0108632	0	0	0.0732787	0.0101662	0.242689	0.0246212	0.00902916	0	0.10789	0.13842	0.0301956	0.0109797	0.0143901
LINC00593	ENSG00000259703.4	0.0175862	0	0.054285	0	0	0.0150213	0.00662286	0	0	0	0.0166303	0.0157716	0.0758098	0.0606585	0	0	0	0.029199	0.0663696	0	0	0	0	0.0137388	0	0.024107	0	0	0.0620086	0.0147477	0.0279701	0	0	0.098064	0.121495	0	0	0.0144911	0.080717	0.0432365	0.0095904	0.111405	0	0.032195	0.0186436	0	0.0626798	0
MYCNOS	ENSG00000233718.4	0	0.0136842	0.0104391	0	0	0	0.0100226	0.0107128	0.173258	0.0230856	0.0126161	0.222239	0.14925	0.0278881	0	0	0	0	0.169704	0	0.279218	0.0937052	0	0.0207653	0	0	0	0.0267878	0	0.0442334	0.979218	0.29962	0.0964231	0.0127556	0	0.0352659	0	0.0541378	0	0.258098	0.0430873	0.314138	0.133672	0.66107	0	0.334301	0.0383112	0.0252498
MESTIT1	ENSG00000272701.2	0.0156238	0.0783969	0.0482955	0.119855	0.0093503	0.0265654	0.0175726	0.0495449	0.0178674	0.006802	0	0.0140107	0.0114717	0	0	0.00611435	0.00906553	0	0.0298393	0.0110722	0.0307926	0.0241104	0.0103947	0.00611489	0.00514834	0.0160965	0.0158241	0.0313437	0.0139949	0.0954724	0.0432261	0.0878642	0.00728549	0.0149373	0	0.110698	0.00536037	0.00645066	0.0209061	0.0572971	0.00851762	0.00931765	0.0148453	0.15081	0	0.0104593	0.0113302	0.014849
LINC01101	ENSG00000280409.1	0.0506056	0.212484	0.763485	0	0.0503704	0	0.169929	0.308767	0.890232	0.0295018	0	0.118123	0.0973389	0.16992	0.0619674	0.0526011	0.470705	0	0.0163819	0.160762	0.130019	0.5281	0.130711	0	0	0.0233962	0.325522	0.0172119	0	0.0564134	1.49262	0.373654	0.0776935	0.016317	0.0122469	0	0.0575294	0	0	0.217047	0.0185529	0	0	0.385755	0.0180929	0	0.024651	0
LINC01422	ENSG00000223704.1	0	0.0432661	0	0.0827449	0.00319269	0.139226	0.011998	0.00428722	0.0402708	0.0046387	0	0.0378749	0.0463389	0.0766373	0.0674873	0.0207277	0.00618388	0	0.0847787	0.00755437	0.0168683	0.0110033	0.0693947	0.0041698	0.00351033	0.0109884	0.0108021	0.0320311	0	0	0.091044	0	0.0246741	0.131912	0.00382933	0.0559235	0.00730073	0.0391157	0	0.0328163	0.00870592	0.0126842	0	0	0	0.0071357	0.0154201	0
WDR11-AS1	ENSG00000227165.6	0.0311251	0.0160472	0.263385	0.0207101	0.00468955	0.039724	0.00588991	0.0125649	0.0119535	0	0.00741672	0.0209958	0.0341942	0.0218661	0.00723439	0.0182923	0.0181007	0.05152	0	0.0110883	0	0.0161417	0	0.0243407	0.0102933	0.0161199	0.0237057	0	0.0209721	0.0131197	0.177015	0.0276494	0.0145555	0.0297644	0.0112263	0.0207991	0.00536818	0	0.0261233	0.019381	0.00853001	0.0139743	0	0.0427792	0.016588	0.0104745	0.0226049	0.0148706
DSCR8	ENSG00000198054.10	4.55805	0	3.59917	0	0	0.192793	0.343187	2.82465	0.0331468	0.397589	0	0	0.152726	0.0454377	1.57535	0.236614	3.41464	1.2143	0.0209339	0.0459033	0	0.510265	0	2.75006	1.31624	3.35002	0.086386	0.0219928	0.0951475	0	3.43098	2.81013	0	1.4347	0	0	0	0	1.09299	0	2.98479	2.39995	0.42999	0	0.719043	0	2.70116	0.194987
IGF2BP2-AS1	ENSG00000163915.6	0.387973	0	0.0509113	0.0083481	0.286337	0.00806015	0	0.00757778	0	0.0799587	0.0613511	0.0418308	0.119874	0	0.00870648	0.0860463	0.0538145	0.259417	0	0.0590862	0.0443481	0	0.0125253	0	0.490796	0.0698503	0	0.0095209	0.00845417	0.00791298	0.102125	0	0.0175083	0.121479	0.0727703	0.0737586	0.0756897	0.007775	0.0437675	0.0348177	0.00514153	0.0821565	0	0.0344401	0	0	0.0538482	0
LINC00114	ENSG00000223806.6	0.110473	0.0167268	0	0	0.0481597	0.0816296	0.00614027	0	0	0	0.215629	0	0.0238528	0.0340517	0	0.0378841	0	0.0797807	0.0464639	0	0.0129405	0.0334565	0	0.0378874	0.0107301	0.0552638	0.0165182	0	0.029072	0.0671187	0	0.0430102	0.0597545	0.0310187	0.0575862	0	1.05693	0.116659	0	0.154201	0.0352448	0.779989	0	0	0	0	0.0235599	0.0155006
HOXA11-AS	ENSG00000240990.8	0.0328869	0	0.0923166	0.113071	0.32473	0	0.223099	0	0	0.214275	0.0715693	0.105373	0.0400864	0.023108	0.0101876	1.06021	0.557424	0.0183672	0	0.00782427	0.0517849	0.0113959	0.113256	0.00862503	0.00726271	0.0742276	0.44159	0	0.0487981	0	0.738646	0.193083	0.0406659	0.261049	0.157855	0.0436317	0.0447863	0.0271242	0.213749	0.0136874	0.0179777	0.639672	0	0.226142	0.0233288	0	0.0159694	0
MAPT-IT1	ENSG00000279685.2	0.133084	0	0.143501	0	0.0127517	0.0091231	0	0	0.024341	0.0367646	0.0201348	0.0657596	0.0311134	0.00749032	0.0293635	0.173227	0.18613	0.017768	0.010255	0.123551	0.0252747	0.0754508	0	0.00834273	0.055264	0.0219334	0.0215629	0	0.0285184	0	0	0.0189059	0.0198087	0.0304285	0.0379115	0	0.0145911	0.0175476	0.519515	0.02636	0	0.0253035	0	0	0.088232	0	0.015448	0.0302497
LINC01121	ENSG00000205054.5	0	0.202016	0.0182436	0.0274224	0	0.0460303	0.0405484	0	0.0178115	0	0	0.0818422	0	0.00547243	0.0356518	0.042135	0.0793655	0.0129938	0.00749428	0	0.0246094	0.0160678	0.239042	0.0182103	0	0.00536857	0	0	0	0.131563	0.10831	0.413866	0.0144889	0.00746447	0.0111749	0.110363	0.0882533	0.0255514	0.0362761	0.240915	0.194867	0.0815184	0.0294473	0	0	0.218097	0.0446578	0.0294548
PIK3CD-AS1	ENSG00000179840.5	0.0860911	0.0710197	0	0.0155991	0	0.130214	0	0.0281882	0.0134742	0.0153198	0	0.150848	0	0	0.0482608	0	0.0405113	0.0579742	0.0501962	0	0	0	0	0.0274224	0	0	0	0.0698584	0.0314225	0.0147879	0	0.0156567	0.0164053	0	0	0.0234359	0.0240605	0.0431602	0	0	0.239491	0	0.128896	0.0947575	0.0371497	0.0466621	0.0254687	0
LINC00652	ENSG00000179935.8	0.0494325	0.0671895	0.082746	0.100167	0.00997569	0.0422906	0.0125233	0	0.0747691	0.0144784	0	0.0660713	0.0423876	0.0116911	0.0381318	0.0387074	0.0192795	0.0276777	0.0159977	0.0176824	0	0.00862244	0.0110897	0.0194853	0	0.314344	0.0418352	0	0.00748399	0.0483337	0.792936	0.0294437	0.0155046	0.0159343	0	0.117832	0	0.0137325	0.498524	0.27377	0.126475	0.0148857	0	0	0.0176689	0.00559007	0.0180935	0.0236956
NPSR1-AS1	ENSG00000197085.10	0.0839891	0.888404	0.170907	0	0.720813	0.313038	0.187116	0.0145318	0.00346873	0.0769344	0.0171096	0.287541	0.0684327	0.266946	0.00419072	0.0106134	0.0669344	0.211369	0	0.00642681	0.0703998	0.0186649	0.0650146	0.494268	0.977873	0.0247998	0	0.0362658	0.00406909	1.23144	0.590836	0.585993	0.276484	0.0428633	0.0946506	0.543952	0.00621095	0.0801565	1.76202	0.0553775	1.60165	0.0134797	0.017192	0.195512	0.00481908	0.7956	0.0131238	0.0129164
LINC00475	ENSG00000225511.5	0.0249344	0.058975	0.0130465	0.475502	0.0248174	0.0423014	0.0795431	0.0200361	0	0	0.00790368	0	0.00613373	0.0462181	0	0.0387173	0.00967444	0	0.00802311	0.0751247	0	0	0.0330251	0.17821	0.0487142	0.00574771	0.0168843	0.0168127	0.0149332	0	0.0330733	0.0866093	0.0384634	0.0550307	0	0.0111215	0.0451444	0.013736	0.0111952	0.0308621	0.0226181	0.00994343	0.0775173	0.030527	0.151769	0.0111614	0.00605798	0.0470202
TMEM72-AS1	ENSG00000224812.2	0.0386819	0.0782674	0	0.00863815	0.0174529	0.0412272	0.00733551	0	0.0222623	0.0419254	0.00923585	0.0432668	0.049446	0.00684723	0.0268598	0.0302649	0	0.0162475	0.0186902	0.00691835	0	0	0.0511552	0.02276	0.0128149	0	0.0197198	0.00985156	0	0	0.0309553	0.00867016	0.00908573	0.0369951	0.00700459	0.0885897	0.0133412	0.0397847	0.00655463	0.036016	0.102849	0.0231432	0	0.0179228	0	0.0387723	0.0141251	0
NFIA-AS2	ENSG00000237928.4	0.18118	0.120809	0.513858	0.161287	0	0.0148997	0.0389731	0.0416283	0.0265352	0.276427	0.0164957	0.0156439	0.0128102	0.106571	0.0160914	0	0	0.0289638	0.0332964	0	0	0	0.0231236	0.0136275	0	0.0474349	0.0176673	0.0175925	0.0615146	0.0291097	0.107914	0.29473	0.032276	0.0331651	0.0125182	0.256279	0.0119499	0.0286058	0	0.104924	0.0376798	0.0309948	0.258748	0.1818	0	0	0.0126523	0
SOX2-OT	ENSG00000242808.6	0.0135559	0.0221814	0.016933	0	0.00649195	0	0.042295	0.0238384	0.00415074	0.0117746	0.00514092	0.183172	0.0178634	0	0.0125036	0.0865984	0.00315046	0.0314418	0.0513563	0.0323985	0.00646186	0.0819473	0.0179775	0.0169022	0.0160089	0.0800701	0.0327345	0.0325965	0.119297	0.0045569	0.0301194	0.179312	0.0251108	0.0206802	0.0155276	0.00723677	0.00372016	0.0244552	0.0729802	0.0101001	0.00886088	0.00808205	0.00774175	0.0346651	0.0286026	0.00545051	0.0195908	0.0632955
FAM66B	ENSG00000215374.5	0	0.177418	0.0075516	0.130885	0.00577304	0.00824309	0	0.0231256	0.0220043	0	0.00912832	0	0.12249	0.0532709	0.0265489	0	0.0764485	0.0160587	0.036713	0.00683774	0.0303856	0	0.0380912	0.0519558	0.0189573	0.0198262	0.00977843	0.0290157	0.0172405	0.00809258	0.317887	0	0.0355892	0	0	0.392815	0.0131861	0.00795148	0.00647824	0.0119647	0.0415397	0.045393	0	0	0	0	0.0346521	0.00917474
PKN2-AS1	ENSG00000237505.5	0.0873234	0.0720415	0.0140041	0.00793566	0.0160375	0.00766191	0.0100963	0	0.0204597	0.00779321	0.0583723	0.0553992	0.00658509	0.0373355	0.00827639	0.0551147	0.0411005	0.0297058	0.0256865	0.012683	0.0559741	0.00925874	0.0470508	0	0.029257	0.0123152	0.00908934	0.00905071	0.0553376	0	0.0494351	0.0158864	0.0574393	0.123616	0.0630904	0	0	0.0220598	0.0763814	0.0111221	0.0575818	0.0680104	0	0	0.0189684	0.00600306	0	0.00852806
LINC00311	ENSG00000179219.5	0	0.0417615	0	0	0.0485106	0.0519323	0.00772793	0.0327621	0.0156735	0	0	0	0	0.0143913	0	0	0.023718	0	0	0	0.0162765	0.082822	0.0271755	0.0318734	0.026873	0.0281012	0	0	0.0183728	0.0172004	0	0.0182101	0	0.0389529	0.0147212	0	0	0.0169014	0.040945	0.0503453	0	0	0	0	0.0217394	0.119159	0.0148788	0
HHATL-AS1	ENSG00000230970.3	0.160801	0	0	0	0	0	0.0181193	0.0193632	0.0184232	0.0619348	0	0	0.0352009	0.145556	0	0	0.434077	1.00782	0.133546	0.0835066	0.111158	0	0.0319208	0	0.772201	0.0492305	0.0244063	0.0243031	0	0	0.147367	0.0214015	0.0224225	0.0900404	0.775642	0	0	0.0198651	1.80067	0	0	0	0	0	0.0255439	0.0161481	0	0
LINC00637	ENSG00000258735.1	0	0	0.0364248	0.0138397	0.0732627	0.0266038	0.00588991	0.0496159	0.0355674	0	0	0.0140311	0.0785611	0	0.0287224	0.0243386	0.0536346	0	0.0150185	0.0330125	0.0964441	0.0478931	0.0207451	0.0122217	0.0507475	0	0.326574	0.0313889	0.0416438	0.101761	0.209953	0.0276494	0.0289656	0.0589271	0.022366	0.120521	0.0319135	0	0.0415732	0.0573791	0.0170099	0.0460639	0	0	0.016588	0	0.044861	0.0441597
ZBTB20-AS1	ENSG00000241560.4	0.0158071	0	0	0.0139819	0.0188588	0.190332	0.0411476	0.0377517	0	0	0.0149474	0.199259	0	0	0.0290159	0	0.0541778	0	0.0151727	0	0	0	0	0.0367293	0	0.0323888	0	0	0.0281807	0.0394035	0.0498683	0	0	0.088388	0.0558374	0.06214	0.0322392	0.025931	0.0523067	0.0388972	0.108205	0.00942718	0.0150194	0.165594	0.0497015	0.0210873	0.100031	0.0150233
ZIM2-AS1	ENSG00000269793.4	0.0734906	0.0219285	0	0.0189173	0.0567553	0.0273147	0	0	0.072128	0.00931941	0.0302267	0.0660378	0.00787534	0.0298581	0.0391866	0	0	0.0354709	0.0205256	0	0.00851078	0.404398	0.0142353	0	0.048677	0.287504	0.0108684	0.0428103	0.0096102	0.399422	0.402451	0.0283879	0.00998122	0.0204443	0.075168	0.0284049	0.0219255	0.0176231	0.176456	0.12776	0.118041	0.0990681	0.0101951	0.114262	0.0886024	0.156713	0.00777813	0.0403652
FENDRR	ENSG00000268388.4	0.0921909	0.0337795	0.00371573	0.22187	0	0.036104	0.00534743	0.01141	0	0.00412607	0.0134366	0	0.00348575	0.115268	0	0.0110973	0.0380724	0.00791345	0.0181572	0	0.00376747	0.0097897	0.0312702	0.0221119	0	0.0227095	0.00481331	0.0793886	0.0169454	0.0198024	0.0704331	0.0209637	0.047887	0.0579666	0.00340603	0.0680949	0.0129601	0.0688557	0.00318698	0.156502	0.291941	0.0168959	0.0179739	0	0	0.00634773	0.0137216	0
HAS2-AS1	ENSG00000248690.5	0	0.190107	0.014008	0.165275	0	0.0304148	0	0.0286078	0	0	0.0169249	0.0476271	0.0131439	0.0373458	0.0165101	0.0415436	0.0207023	0	0.0509376	0	0	0	0	0.0415472	0	0.118694	0	0.0358769	0.0318897	0.0298637	0.0563764	1.40009	0.0166505	0.0171117	0.0128443	0.137163	0.206182	0.0293468	0	0.0866884	0.217758	0	0.0504293	0	0.0189736	0	0.691224	0
VLDLR-AS1	ENSG00000236404.7	0.0273369	0.377658	0.0319986	0.0944231	0.0565575	0.0349018	0.00774437	0	0.0466163	0.0529191	0.0065075	0.0123145	0	0.0287009	0.0189593	0.0371927	0	0	0.0197276	0.0806897	0.0108945	0.0281984	0.0451067	0.0631893	0.00452335	0.235605	0	0.0138503	0.118526	0.0286148	0.223963	0	0.128808	0.0390349	0.00493425	0.0540999	0.0913908	0.033678	0.0183803	0.0338292	1.64015	0.0122646	0.0130484	0.167606	0	0.0137656	0.0539341	0.095126
SPATA3-AS1	ENSG00000238062.4	0.017411	0.0178566	0.0668818	0.0900358	0.0104225	0.101019	0.0195812	0.17822	0.0264854	0	0.024627	0.0156144	0.0442639	0.018283	0	0.00681634	0.0789263	0.0850463	0.033234	0.00618369	0.00692443	0.0179617	0.0230801	0.0270766	0.0284726	0.0988174	0	0.0262595	0.0310268	0.367255	0.574688	0.18909	0.00812157	0	0.0432655	0.122909	0.500886	0.0214669	0.0405186	0.173769	0.0560525	0.162485	0	0.0630628	0.0275992	0.401067	0.0251473	0.0082978
ARHGEF7-AS2	ENSG00000235875.3	0	0	0	0	0.0759124	0.0438818	0.066977	0	0.039296	0.150496	0	0	0.0377807	0.0181657	0.0238712	0.0792435	0	0	0.120118	0	0	0	0	0	0	0	0	0.0260915	0	0	0	0	0.0477522	0.871987	0.0185815	0	0	0.0423478	0	0.124025	0	0	0	0	0	0	0	0
LINC00355	ENSG00000227674.1	0.115786	0.0520483	0.812129	0	0.0505286	1.02074	0.813028	2.04666	0.428811	0	0.432792	0	0.404738	0	0.387583	0.587748	0.500459	0.162734	0.498175	0	0.463036	0	0	1.15063	1.09005	0.298213	0.01734	0.0678599	0.401212	0	1.86738	1.4015	0.0472644	0.0643895	0.816519	0	0	0	1.42242	0	0.384193	1.05644	0.154971	0.840582	1.59725	0	0	0
DIAPH2-AS1	ENSG00000236256.8	0	0.0142975	0.0324782	0.024555	0.0166337	0.0237126	0.0208694	0	0	0.0241167	0	0.0125003	0.0304868	0.0194863	0.025603	0.0324165	0	0.0459639	0	0	0.011059	0	0	0.0108876	0.00916904	0.0379864	0.0281014	0	0.0613776	0.0232819	0.0111367	0.0123754	0.0385587	0.103324	0	0.0368342	0.0284509	0.10021	0.168196	0.0343359	0.102892	0.0410878	0	0.05065	0	0.0278124	0.0101078	0.0393865
SLCO4A1-AS1	ENSG00000232803.1	0.121267	1.16625	0.892779	1.94194	0.024965	0.0529959	0.0078887	0.936943	0	0	0	0.0373082	0	0.180207	0	0.0163556	0	0	0.0200937	0	0	0.0428686	0.797136	0.0163571	0	0.0144121	0	0.102592	0.0735945	0.464211	0.0332694	0.931838	0.0194752	0.0397544	0.0591898	0.0550918	0	0.0172519	0.027992	2.90135	0.0451521	0.0493348	0	0	0.0221894	0.0140216	0.289527	0.0198961
ZRANB2-AS2	ENSG00000229956.8	0.00949014	0.0242122	0.014808	0.155442	0.0197644	0.0161602	0.0282974	0	0.0287703	0.0123448	0.00897294	0.050314	0.00696412	0.0165732	0.0174522	0.0184511	0.00550162	0.00791461	0.0136413	0.00672126	0.0150134	0.0339822	0.0250738	0.00740943	0.00623869	0.00652596	0.0239111	0.0611069	0.0625535	0.0119158	0.0704432	0.0209668	0.0176005	0.00454327	0.0101956	0.0437097	0.0226076	0.0155901	0.0470877	0.0292253	0.0682622	0.0363663	0.00901628	0	0	0.0189628	0.0103049	0.0224416
CACNA1G-AS1	ENSG00000250107.1	0.0601793	0.0208599	0.0316712	0.0179946	0.0121807	0	0.0528154	0.0484726	0.0155451	0	0	0	0.0588572	0.0142734	0	0.031611	0.0235243	0.22118	0	0.0144213	0.0161433	0	0.0793962	0	0.0133884	0	0	0.0407384	0	0.0170596	0.0948995	0.0358988	0	0.0575735	0.0146006	0.203218	0.027743	0	0	0	0.033038	0.0479519	0.0384004	0.037207	0.0215617	0	0.100263	0.0193329
LINC01118	ENSG00000222005.7	0	0	0	0	0.0253362	0.0121247	0.0212532	0.0450693	0.0322937	0	0.0134248	0	0	0.0296658	0.038935	0.0438479	0.0164255	0.0468017	0.0668846	0.0100599	0.0112631	0.0146469	0.0557591	0.0110885	0.0730673	0	0	0	0.0624905	0.0119036	0.0883348	0.0374854	0	0	0.0600593	0	0.0193797	0	0.0745451	0.0349644	0.0230912	0.0582394	0.0268541	0.0260163	0.0150521	0	0.0606924	0.0401062
CLIP1-AS1	ENSG00000257097.1	0	0.0539969	0	0.0157191	0.0626807	0.0743432	0.0526885	0.0284042	0	0	0	0	0.0388008	0	0	0	0.0608056	0.0295026	0.0170571	0.0125957	0	0.0183317	0.0467309	0.0138824	0.0909939	0.071874	0.0533321	0	0.0159184	0.0296512	0.0141997	0	0.0165315	0.176711	0.0626638	0.0468513	0.0598657	0	0.0237715	0	0.0288792	0.0211239	0.0335745	0	0	0.0354059	0.0383268	0.0500857
LINC00693	ENSG00000228214.5	0	0.097638	0	0.688888	0.0167057	0.0119566	0.00526849	0.022397	0.0732496	0	0.0132388	0.0373403	0.0102784	0.00981843	0	0.0109338	0.0322165	0.0232649	0	0.00992031	0.0111069	0	0.036897	0.0109348	0	0.0192008	0	0.0281033	0.0495201	0.0117386	0.256495	0.30289	0.0130239	0.152965	0	0.0369924	0	0.0115342	0	0.0344835	0.658149	0	0.0395455	0	0	0.0910781	0.0202322	0
LINC00942	ENSG00000249628.2	0	0.0800944	0.0614311	0.124585	0.0158946	0.0226614	0	0.0106951	0.0101744	0	0.132846	0.0355396	0.0194907	0.0461099	3.59911	0	0.0457494	0	0.958699	0	0	0.0674383	0.0694003	0.0104029	0	2.41665	0.0134912	0.98717	5.02223	0.0549936	0.50036	0.0467281	0.0489372	0.0502773	0	0.0177115	5.26897	0.536517	0.0178285	0.0649079	4.74046	0.0158392	0.012656	0	0.0141225	0.192275	0.0569992	0.0126593
PCAT18	ENSG00000265369.3	0.0609429	0.0127141	0.00969824	0.0326434	0.0221328	0	0	0	0.0467301	0	0.187364	0	0	0.00869184	0	0.00967966	0.0285451	0.119442	0.0354043	0.00878207	0.009833	0.0254657	0.0164418	0	0.00815196	0.00852706	0.0125553	0	0.0653689	0	0.0197367	0	0.0343201	0.011851	0	0	0.00848733	0.0404189	0.00832064	0	0.00675462	0.0722449	0	0	0	0.00829555	0.00898689	0
LINC00487	ENSG00000205837.6	0.0575895	0.0590424	0.0114354	0.0635031	0	0.0733162	0.0272934	0	0	0	0.0138192	0.013105	0	0	0.0661757	0.152115	0.0336192	0	0.121593	0.0206377	0.0115942	0	0	0	0	0.0593061	0	0.0437725	0.113744	0.0122535	0.112711	0	0.0925793	0.0550937	0	0.112834	0.0100084	0.0936197	0	0.018104	0.529022	0.00871437	0	0.0530665	0.015494	0.0194988	0.0105971	0.0412733
MEF2C-AS1	ENSG00000248309.4	0.0653365	0.0170389	0.0130018	0.0388608	0.0132435	0.00474549	0.018685	0.00890862	0.0168997	0.0192115	0.0209093	0.0198311	0.0283067	0.0833536	0.0603475	0.0300999	0.0381843	0	0.0317197	0.00393563	0.0262452	0.00573572	0.00737909	0.0129781	0.0145561	0.0636221	0.0112394	0.0333179	0.0917598	0.0322996	0.292703	0.0196334	0.010322	0.0263767	0	0.058151	0	0.0671816	0.00744742	0.0542338	0.0240311	0.102345	0.0314011	0.0894094	0.0176129	0.0148119	0.453143	0
LINC00640	ENSG00000258479.4	1.79047	0.102095	0	0.0711534	0.0837482	0	0.0077181	0	0.0616203	0.0177959	0.0759647	0.0183702	0.0299351	0.014373	0	0	0	0.362921	0.0390576	0	0	0.0211287	0.0271411	0.0474901	0.0134819	0.0280657	0	0.0611011	0.0364685	0.0171786	0.126035	0.018187	0.0564282	0.509606	0.0147025	0.0272115	0.0140355	0.0335648	0.0675258	0	0.0764627	0	0	0	0.0431018	0	0.0441284	0.038676
LINC01532	ENSG00000267014.4	0.697626	0	0.420607	0	0.00953493	0.179725	0.164543	0	0.106016	0.0679078	0.299757	0.0284338	0.0348133	0.0111748	0.153965	0.198197	0.0366281	0.353514	0.103791	0.170834	0.0251713	0	0.0211226	0	0.101536	0.204842	0	0	0.409308	0.12833	0.0988215	0.509592	0.0726271	0.375383	0.0114312	0	0.25073	0.680996	0.333995	0.0584096	0.125097	0.00950164	0.130841	1.36359	0	0.399525	0.100797	0.301137
LINC01322	ENSG00000244128.4	0.0172854	0.0865377	0.129892	0	0	0.043847	0.0575516	0.0138826	0	0.261589	0.125857	0	0.379034	0	0.0159452	0.0662826	0.134472	0.0568434	0	0	0	0	0	0.785844	0.077795	0.0699503	0	0	0.119456	0.0144952	0.145115	0.0153469	0	0.142334	0.107976	0.0897771	0.0235858	0	0.0682917	0	0.668978	0.193397	0	0.122625	0.427753	0.06809	0.325515	0
TMLHE-AS1	ENSG00000224533.4	0	0.017871	0	0.0606921	0.0514164	0.0586349	0.019597	0.0415838	0.0265067	0.0449458	0.0164779	0	0.0628762	0.0122242	0.0160741	0	0.0596433	0.139188	0.0657718	0.0245971	0	0	0	0.0404592	0.100053	0	0	0.0349355	0.0463306	0.0146125	0.013924	0	0.0480959	0.0814397	0.0493811	0	0.011937	0.0565951	0.0799935	0.042844	0.092319	0.100721	0	0	0.158312	0.0116676	0.0499037	0.0165615
ZSWIM8-AS1	ENSG00000272589.1	0	0.0666105	0.0676515	0.183633	0.0262189	0.018783	0.049025	0.0523526	0.0334161	0	0	0.0391738	0.032125	0	0	0.0341572	0.0504095	0.0364665	0	0.0462746	0.0174511	0.0450079	0	0	0.0983964	0.0151387	0	0	0.0196976	0.0184413	0.0858017	0.0577946	0.0204553	0.0621664	0	0	0.0150683	0.0181209	0.0293964	0.0801618	0.0356978	0.051791	0	0.0401978	0	0.0580332	0.0931752	0
LDLRAD4-AS1	ENSG00000267690.1	0.014694	0.029985	0.0229048	0.0638435	0.0175321	0	0.00553021	0.0117992	0	0.169169	0	0	0.0426764	0.040787	0.105024	0.100137	0.0338013	0	0.0691807	0	0.0116575	0.117035	0.0194843	0.0228631	0	0.0400221	0.0296128	1.03056	0.0772265	0	0.0117394	0	0.143677	0.466354	0.0417132	0	0	0.0478255	0	0	0	0	0.0139615	0	0.0155785	0	0.0212319	0
BCYRN1	ENSG00000236824.1	0.03091	0.0413118	0.0785954	0.270423	0.0659245	0.0836686	0.0565814	0.130773	0.00183257	0.0165942	0	0.0298453	0.0365375	0.0200557	0.024172	0.055178	0.0193485	0.0198948	0.0228815	0.00509251	0.0057028	0.0172552	0.0806967	0.0370221	0.0047267	0.051887	0.0169404	0.00966333	0.0277027	0.123427	0.193571	0.18956	0.00668922	0.020528	0.0373898	0.0656924	0.065848	0.0176953	0.0255469	0.171253	0.0726394	0.0725151	0.0181491	0.0899998	0.0152123	0.017559	0.0546413	0.033853
CACNA1C-AS1	ENSG00000246627.5	0.0482105	0.037231	0.0190333	0.153994	0.377751	0.0911912	0.0182762	0.00979848	0.027785	0.0419411	0	0.0218038	0	0.177444	0.0112567	0.0562567	0.028106	0.0202885	0.057642	0	0.019297	0	0.0161878	0	0	0.0414947	0.0246172	0	0	0.0102316	0.51314	0.03226	0.0337931	0.0461147	0.0261035	0.0638522	0	0.088053	0.024437	0.116756	0.0132693	0.0288823	0	0.0223773	0	0.00816703	0.00884769	0
MRVI1-AS1	ENSG00000177112.6	0.0453859	0.0234556	0	0.0984565	0	0.0578463	0	0.329264	0.0174834	0.0198744	0	0.0205153	0.189782	0.0319313	0	0.0178734	0.103003	0	0.0219557	0	0.0360857	0.0235934	0.0302998	0.017875	0	0.0770869	0	0	0.0204922	0.0381192	0.036337	0.0203109	0.0422512	0.0218688	0	0	0.191609	0	0	0.162101	0.165637	0.0136537	0.0850395	0	0.024244	0.0603423	0.0165975	0.0217399
LINC00908	ENSG00000263812.4	0.0419971	0	0	0.018713	0	0.0535443	0.00399132	0.122814	0.0790787	0	0.0397325	0.300584	0.0536666	0.0368276	0.0195134	0.00828719	0	0.167491	0.311438	0	0.0251097	0	0	0	0.0208357	0.00729998	0.0107507	0.0107051	0	0.017741	0.227636	0.100401	0	0	0.00761208	0.0556615	0.0359693	0.0260706	0	0.150439	0.0115411	0.00632574	0.0594768	0.771087	0.0112543	0.192958	0.00769381	0
TTLL11-IT1	ENSG00000237548.1	0.11802	0.0311974	0	0	0.0182442	0.0260023	0.0341954	0.0485028	0.0232699	0.0524141	0	0	0.0223678	0.0213709	0.0826329	0.0237879	0.135797	0.050365	0	0	0	0	0	0	0	0	0.0609765	0	0.0272652	0	0.117752	0.053552	0.0283112	0.0290922	0	0.0403733	0.101457	0	0.0204621	0.0743191	0	0.0361352	0.0289138	0.0554913	0	0.0992352	0.0864122	0.0572739
CSTF3-AS1	ENSG00000247151.5	0.0463065	0	0.0363201	0	0.055135	0.0265271	0.0406163	0.0615819	0	0	0	0.0951984	0.0563868	0.0432813	0.0143909	0.0599222	0.0180483	0.17233	0.0149751	0	0.0123781	0	0.041078	0.0362544	0.0102635	0.0424703	0	0.0157342	0	0.0388944	0.120053	0.145501	0	0.0442922	0.128913	0.020739	0.0629565	0.012854	0.140159	0.0572154	0.0828771	0.107875	0.0148238	0.084088	0.01654	0.0514806	0.0987655	0
AQP4-AS1	ENSG00000260372.5	0	0.0516213	0.0108809	0.0204416	0.0411307	0	0.0294052	0	0.0106226	0	0.030498	0.00832519	0.0135961	0	0	0.00362912	0.114021	0.0608192	0.039679	0.0098534	0.011032	0.0190975	0.0664969	0.118549	0.0946973	0.00956738	0.0140847	0.0598139	0.00416388	0.0116594	0.0439338	0	0.0172226	0.0308331	0.039497	0.0427794	0.0408191	0.0265914	0	0.0172281	0.0300811	0.0247327	0.00882211	0.0170401	0	0.00621182	0.0464631	0.0132164
OVCH1-AS1	ENSG00000257599.1	0	0	0	0.0756341	0	0.0442926	0.0196393	0	0.013343	0	0	0.0156608	0	0.318812	0	0.0271544	0.190298	0	0.113441	0	0.0411776	0	0.0683602	0.0538118	0.0114906	0.0239381	0.0524218	0.452558	0.0311185	0.0146441	0.108027	0.0155045	0.0162458	0.0495189	0.0615975	0	0.0472673	0.189456	0.0117281	0.105034	0.0095229	0	0	0.0319702	0.0548406	0	0.0864122	0
MYCBP2-AS1	ENSG00000236051.5	0.0190016	0.0194876	0	0.0251416	0.0226652	0.00813858	0.00715809	0	0.105502	0.00827803	0	0.00854609	0.0414698	0.0133324	0.0175291	0.0222105	0.021978	0.0158557	0.0716153	0.006751	0.0300033	0.00983442	0.0251841	0.0148462	0.0371959	0.0324804	0.0192449	0.0096135	0.0421858	0	0.0227186	0	0.0351422	0.0538305	0.0204091	0.0252494	0	0.0464756	0.0503916	0.0807304	0.0510941	0.0337485	0	0	0.0400097	0.0190463	0.0206272	0.0270065
LEF1-AS1	ENSG00000232021.5	0.020079	0.0871852	0.0517405	0.103441	0.00802713	0.0171528	0.0100788	0.148842	0.0204244	0.0961808	0.0252629	0.104828	0	0.0914332	0.107733	0.0465609	0.0460778	0	0.0192743	0.0189501	0	0.061269	0.0266088	0	0.00441888	0.0275153	0.0270514	0.0135314	0.1325	0.113953	0.273569	0.13682	0.0124808	0.025541	0	0.0870721	0.013759	0.0110529	0.00900683	0.0653707	0.0397649	0	0.0503295	0.0959482	0	0.0267731	0.00972783	0
IGFBP7-AS1	ENSG00000245067.5	0.191223	0.145001	0.0287697	0.0642741	0	0	0.0207712	0	0	0.0160465	0.0347237	0	0	0.0883571	0.0170384	0.042861	0.0424156	0.0306602	0.0352435	0	0.0291668	0	0.0485532	0	0.0242081	0	0.0187064	0.0370169	0.016546	0.0154896	0.0438343	0.0163994	0.0171832	0.183291	0	0.0245444	0	0.145425	0.0247062	0.110903	0.0300126	0.0110194	0.0520234	0	0.0195801	0.0367922	0	0
DPYD-AS1	ENSG00000232878.2	0.0217049	0.0222595	0	0.0381541	0.0258851	0	0.0797966	0.0346663	0	0	0.0205268	0.0386772	0	0.0152334	0	0	0.049773	0	0.1775	0	0	0	0.0569544	0.0502986	0.0563268	0	0	0.10627	0	0	0.149106	0	0	0.100903	0.0762818	0	0.128663	0.0178895	0.0290225	0.248545	0.0582718	0.0385219	0	0	0.023008	0.0431887	0.44596	0.0409706
GSN-AS1	ENSG00000235865.2	0	0.0207469	0.00529803	0.282574	0.0161302	0.132782	0.040197	0.0534712	0.0205777	0.0175768	0	0.0301146	0.0148598	0.0831526	0.0124685	0.0158058	0.0387867	0.0224652	0.019419	0.00957779	0.00537176	0.0139461	0.0444073	0.0105574	0.00445223	0.0185399	0.0540025	0.0669132	0.0181236	0.050314	0.0532039	0.0239014	0.0557426	0.0758596	0.00485668	0.0445218	0.0366747	0.0111361	0.00454448	0.0333026	0.0543576	0.016074	0.00643622	0.0611605	0.00718378	0.00904733	0.0625484	0.0255809
GRIK1-AS1	ENSG00000174680.8	0.116742	0.0964815	0	0.083524	0.0144498	0.0807144	0	0.0384986	0	0.0209574	0.0228083	0.125184	0.0525231	0.01693	0.044163	0.0374529	0	0.0399819	0.0459366	0	0.0380405	0	0.0319446	0.0188497	0	0.0166099	0.0244245	0	0.0638785	0.0202312	0.129842	0	0.0224393	0.154174	0	0	0.0328782	0.077927	0.124842	0.0298516	0.0519544	0	0	0	0	0.0479475	0.0347962	0
LINC00243	ENSG00000214894.5	0.0440166	0.0152016	0	0.0893622	0.00886941	0.121848	0.0440356	0.0237067	0.0113228	0.012875	0	0.103052	0.0108821	0	0	0	0.115961	0.024625	0.0142269	0	0.0117591	0.0152911	0.0581757	0.0457604	0	0	0	0.0588857	0.0264314	0.0490811	0.0467945	0.0131585	0.0676595	0.0558654	0	0.0391441	0.0202307	0.071764	0.0394008	0.222194	0.0711359	0.017623	0.055526	0.0538103	0.015714	0.0197753	0.0529562	0.0140867
ZBTB20-AS4	ENSG00000242767.1	0	0	0	0.160198	0.0283344	0.0403237	0.0178658	0	0	0.0410069	0	0	0	0	0	0.0369051	0	0.221701	0.0452667	0.0662633	0.211555	0.0486141	0	0	0.836045	0.0643759	0.265258	0	0.042272	0	0	0	0	0.172471	0.0670723	0	0	0.0768028	0	0	0	0.0559302	0	0	0.0499428	0	0	0
CASC22	ENSG00000260887.2	0.222417	0	0.334077	0.0521884	0.0700726	0	0	0.159629	0	0.0512656	0	1.2293	0	0.369396	0.565873	0	0	0	0	0.0826618	0.0468759	0.1473	0	0	1.40898	0.280597	1.6174	0.0882	0	0.049507	0.615541	0	0.977302	0.0563491	0.0213756	0	0	0	0.0397439	0	0	0	0	0.298693	0	0	0	0
KCNQ1OT1	ENSG00000269821.1	0.0227546	0.0654499	0.0164533	0.149773	0.02403	0.0830785	0.0365969	0.107683	0.0187233	0.0118962	0.00798322	0.0676453	0.0195285	0.0254707	0.0257949	0.0245632	0.0243063	0.00704133	0.0175012	0.0106955	0.00892072	0.0108811	0.129027	0.0420504	0.0295832	0.0443939	0.0202289	0.0166296	0.00944541	0.172009	0.106371	0.123826	0.0654296	0.0965266	0.0155877	0.0246912	0.0112946	0.0176086	0.103344	0.0337376	0.0376888	0.0282767	0.00134007	0.0180652	0.0343874	0.0268639	0.161995	0.0292051
AGPAT4-IT1	ENSG00000279355.1	0.0340407	0.0349067	0.0657851	0.116926	0	0.0291001	0.0632084	0.0542313	0	0	0	0	0.0125725	0.0357351	0.0157932	0.0784427	0	0	0.0326828	0.0121349	0	0	0	0.0397579	0.022443	0.0117829	0	0	0.0153366	0.0285725	0.143791	0.0451297	0.0779352	0	0.0485279	0	0.113199	0.0141072	0.243715	0.062701	0.116894	0	0.0323546	0.0620275	0	0	0.0124175	0.0323628
MRPL23-AS1	ENSG00000226416.1	0.0171389	0.0690605	0.0134134	0.0301637	0.0102592	0.0146389	0.0128788	0.781568	3.17377	0	0	0.305255	0	0	0.300295	0.0266524	0	0.083747	0	0.071398	1.02315	0.0694598	0.607681	0.052826	0.0112771	0	0.0173584	0.0343651	0.0153529	0.32227	1.18781	0.827037	0	0	0.0722681	0	0	0	0.0115102	0	0	0.0404658	0	0.15049	0	1.26155	0.0124307	0.110343
CPEB2-AS1	ENSG00000247624.5	0	0	0.110256	0.0365564	0.0431185	0.0265612	0.00392293	0.00837519	0.0158904	0.0447453	0.00986457	0.0278822	0	0.00731375	0.00962227	0.0162451	0.0240454	0.0514381	0.019958	0.134314	0.0165018	0.0107638	0	0.00814613	0.137611	0.0494917	0.0418111	0.010522	0.099594	0.00874555	0.049289	0.0457193	0.0289191	0.019879	0.0587955	0.0138769	0	0.0171353	0.171825	0.0129287	0.00568308	0.0429697	0.0197568	0.0566715	0.0757095	0.00698015	0.0374205	0.229466
LINC00989	ENSG00000250334.4	0	0.0294395	0.0224871	0.110961	0.0426506	0.0366473	0.0375793	0	0	0.0125303	0.0405403	0.0129354	0.0211038	0.0885931	0.0133058	0.0554692	0.016689	0	0.145455	0.0304501	0.0340636	0.0586286	0	0	0.00948855	0.0392966	0.0716152	0.043212	0.0129208	0.0359846	0	0.0254996	0.0529431	0.0409842	0.0510176	0.0381051	0.0487308	0.0584659	0	0.0178702	0.0541599	0	0.0137062	0	0	0.0569875	0.0104599	0
FAM66D	ENSG00000255052.4	0.0688	0.13777	0	0.0905348	0	0.0589165	0	0	0.0266355	0	0	0.0618128	0.343222	0.0485203	0	0.0272276	0.0402284	0	0.0980288	0	0.0276563	0.0709365	0.133975	0	0	0	0	0	0	0.0578591	0.134163	0	0	0	0.0250229	0.604413	0	0	0	0	0.0563669	0	0	0	0.0728601	0	0.0252899	0.0330947
WARS2-IT1	ENSG00000224238.2	0.105922	0.0318565	0.0122204	0.013813	0	0.0396479	0.0117331	0.0125406	0.0119304	0	0.0293842	0.014004	0.0341285	0.195097	0.0144048	0.012197	0.0180657	0.0764613	0.0298249	0.0220495	0.01239	0	0	0.151056	0.0899286	0.0107458	0.0158164	0.219892	0.0551569	0.0130943	0.0371119	0	0.0431504	0.0443345	0	0.213408	0	0.0507911	0.0104858	0.0758655	0.0253912	0	0	0	0	0	0.0113248	0
ADPGK-AS1	ENSG00000260898.4	0.0102706	0	0.0239689	0.0797563	0.0244128	0.07707	0.0343892	0.0725598	0.0234023	0.0177846	0	0.0632582	0	0.0214926	0.0375225	0.0239232	0.103597	0.0506489	0.0196485	0.00727461	0.0162456	0	0.0668772	0.0552208	0.0201632	0.00706327	0.0309852	0.0409944	0.0183379	0.0171677	0.0244702	0.00911635	0.028472	0.0673665	0	0.0406017	0.0416772	0.0335436	0.0341364	0.0502507	0.193782	0.0363398	0.0386419	0.0374411	0	0.00687141	0	0.0194553
FAM225A	ENSG00000231528.2	0.026271	0.016225	0.0164831	0.0139933	0.00631886	0.117276	0.00595544	0.114436	0.0320075	0	0	0.0604929	0.0193082	0.051068	0.00974489	0.0367558	0.200302	0.102353	0.030212	0.0112114	0.0249954	0.00546074	0.0821291	0.036759	0.0275886	0.0216908	0	0.031735	0.0141707	0.0480543	0.0621205	0.155921	0.0147169	0.0201314	0.030073	0.0956155	0.0844872	0.0556509	0.00709057	0.190693	0.147868	0.0156907	0.0299084	0.191582	0.0112028	0.0556067	0.00383438	0.00502927
PLA2G4E-AS1	ENSG00000246740.2	0.0256563	0	0.0399085	0.0561006	0.0531133	0.0110033	0.0240765	0.051001	0.00984169	0.0333179	0.0832013	0	0	0.0269373	0	0.097593	0.156087	0.201078	0.0367891	0.036174	0.0602682	0.0132934	0	0.180131	0.0745313	0.0176735	0	0	0.143274	0.0944295	0.010293	0.0114382	0.023873	0.0605667	0.027552	0.115871	0.00882254	0.0106144	0.0257938	0	0.034771	0.0229227	0	0.0236207	0.0538857	0.0426097	0.0278457	0.0719616
ADAMTS9-AS2	ENSG00000241684.4	0.048376	0.0317606	0.0173735	0.370962	0.00799005	0.0076133	0.0116976	0.0071576	0.0270441	0.00387708	0.00843109	0.00799458	0.0324237	0.168305	0.0245324	0.0378772	0.0103196	0.0074365	0.107485	0.003161	0.0246002	0.0137781	0	0.0412754	0.0175139	0.0152803	0.00452292	0.0574788	0.0119618	0.00747426	0.079846	0.0118556	0.0165406	0.0586397	0.0285516	0.0754197	0.0332513	0.0470805	0	0.0597625	0.136803	0.0211355	0.0252677	0.0244789	0	0.00893821	0.0664541	0.102507
JAZF1-AS1	ENSG00000234336.5	0.0078827	0.0080851	0.00616494	0.0276813	0.0280464	0.0200958	0.0176836	0.0313602	0.0357391	0.0800728	0.0148674	0.0418912	0.0623799	0.0110279	0.00726966	0.0365311	0.0361507	0.0261159	0.0953861	0.0386272	0.0124745	0.0559901	0.139965	0.0305091	0.0206133	0.0480591	0.0549818	0.0700209	0	0.00660681	0.0556872	0.00699613	0.0576358	0.164074	0.0335817	0.061813	0.00539437	0.012954	0.00528831	0	0.0255634	0.00469595	0	0.0287986	0.0814813	0.0157596	0	0.0588649
LINC01562	ENSG00000203356.2	0.0667824	0.0139547	0.103079	0.0239683	0.0242849	0.0231459	0.0254181	0.0432114	0.0103929	0.0118182	0.0256174	0	0.0395449	0.0190199	0.0125499	0.031644	0.031314	0.0448736	0	0.0287299	0	0.014037	0	0.0211748	0.0528788	0.0186606	0.106726	0.0407809	0	0.0561562	0.0216575	0	0.049974	0.0130078	0.0669753	0.0180909	0.0550196	0.0223312	0.147921	0.0335182	0.0147926	0.0868182	0	0.0249371	0.0428505	0.00910642	0.0293952	0
BBOX1-AS1	ENSG00000254560.4	0.0721247	0.0497086	1.05787	0.0216293	0.0717919	0.121011	0.01838	2.01057	0	0.0212428	0.0458728	0	0.0179626	0.0171609	0.0447596	0	0.055987	0.0405228	0.0234662	0.117209	0	0.0252156	0	0.0379634	0.0477647	1.54269	0.0247567	0	0.0647355	1.29036	2.09988	2.78296	0	0.0233734	0	0	0.0819101	0.0596271	0.41376	0.0302569	2.09774	0.014596	0.0232298	1.07071	0	0.485079	0.0177417	0.0232357
LINC01415	ENSG00000267325.1	0.0385988	0.0473664	0.0242564	0.0806945	0.0323401	0.0588746	0.031932	0.0371747	0.00595732	0.0135198	0.0147172	0.00699526	0.0227651	0.0484857	0.0356263	0.0301997	0.00903056	0.0258529	0.0660401	0.0055253	0.00618734	0.0398104	0	0.0421085	0.015331	0.0527698	0.0313559	0.0693264	0.0208613	0	0.0671027	0	0.0288129	0.0870601	0.0764112	0.0206892	0.00533966	0.0935046	0.0865051	0.0570797	0.0501757	0.0185041	0.0366899	0	0.00827368	0.0412318	0.0168969	0
LINC00937	ENSG00000226091.6	0.0338684	0.0347301	0.0177473	0.0975991	0.010196	0.121468	0.0106742	0.0272316	0.0216263	0.0147976	0.00538919	0.0650572	0.00418152	0.00399403	0.0104942	0.0308571	0.102108	0.065156	0.0163503	0.016075	0.0489512	0.00588127	0.0882766	0.107309	0.0186314	0.0425258	0.0115241	0.0171787	0.020309	0.0331116	0.14309	0.0350439	0.0158464	0.00544893	0.0679342	0.0595996	0.0232429	0.0233169	0.026552	0.0210968	0.252916	0.0101604	0.0108103	0.25023	0.018058	0.0450883	0.0367498	0.010813
LINC00619	ENSG00000204187.5	0	0.086163	0.0223776	0.0252824	0.0171279	0.0720402	0.0107842	0.0229619	0.367291	0	0	0	0.0417007	0.134923	0	0.149537	0.0330262	0.222434	0	0	0.0450232	0.0294683	0	0	0	0.0391064	0	0.0288107	0.170347	0.0239719	0.131945	0	0.052688	0.0804505	0	0	0	0.114114	0	0.0353495	0	0	0.0799659	0	0.0302792	0	0.0207429	0
MAMDC2-AS1	ENSG00000204706.13	0.0420181	0.0133942	0.00256119	0.0540582	0.0762873	0.0359341	0.0195536	0.0104855	0.0272669	0.0365438	0.0184834	0.040576	0.090858	0.0114378	0.0358389	0.0625861	0.01511	0.0270813	0.0218651	0.0207353	0.00518907	0.0101166	0.00868606	0	0.0149969	0.00449894	0.00331813	0.0197115	0.0232996	0.0218152	0.0233675	0.011593	0.00912063	0.0186874	0.0325244	0.00436094	0.0133924	0.0161073	0.0977346	0.0242024	0.0177264	0.00778554	0	0.00602209	0.0478906	0.0260628	0.00946828	0.00311285
FAM157C	ENSG00000260528.3	0.0126831	0.00651875	0.00496994	0.242972	0.116853	0.0793147	0.00952689	0.0152477	0.0618342	0.0435683	0.0119926	0.0282647	0.00930992	0.0352485	0.0175119	0.0148304	0.0219566	0	0.0121735	0.0179154	0.0250214	0.00655727	0	0.0246354	0.0166337	0.176851	0.0631148	0.00640981	0.0113596	0.0211883	0.0151705	0.00564033	0.0523467	0.133642	0.0181378	0.0252248	0.0555333	0.00523337	0.282173	0.157035	0.0342296	0.0702759	0	0.0116726	0.00673919	0.0169259	0.148864	0.0120535
FAM212B-AS1	ENSG00000227811.2	0.0150987	0.133726	0.0118149	0.0133549	0.0358068	0.0256758	0.0936927	0.128075	0	0.026113	0	0.0402434	0.0110856	0.0624024	0.0277212	0.0350915	0	0.167061	0.0288411	0.0527212	0.0356425	0.105662	0	0.0350946	0.029594	0.0411146	0.15991	0.0302957	0.026923	0.0252098	0.390306	0.103901	0.0279559	0.276406	0.0428511	0.0786654	0.0206077	0	0.0499907	0.0187033	0.0164146	0.0790802	0.0285511	0.207723	0.0318391	0.0693066	0.1561	0.11099
TRPM2-AS	ENSG00000230061.2	0.0140432	0	0.0434591	0.0490542	0.0250622	0.191447	0	0.688887	0.0734677	0.0362894	0	0.0125926	0.0103096	0.0293455	0.038516	0.0326542	0.0162473	0	0.0134793	0.00995051	0.0440559	0.0848224	0.0907994	0.0750809	0	0.0570227	0.0560708	0.0694642	0.0618233	0.0465313	0.838732	0.131545	0.0515589	0.116559	0.275275	0	0.0191697	0.0569402	0.0373474	0	0.138906	0.00837318	0.0133431	0.194069	0.115017	0.00939947	0.0987285	0
EPHA1-AS1	ENSG00000229153.4	0.0537453	0.0124283	0.264329	0.0319146	0.060481	0.25187	0.0226475	0.0480003	0.00463485	0	0.0114578	0.00544281	0.0439335	0.00849621	0.00559908	0.00473869	0.153557	0.292754	0.0289029	0	0.047431	0.00626434	0.0319683	0.100825	0.0198392	0.0891403	0.00614961	0.0363568	0.0108529	0.310636	0.340168	0.0373021	0	0.138521	0	0.0241048	0.17233	0.11082	0.00813334	0.0298739	0.0423858	0.167321	0.00576803	0	0	0.0161723	0.00439901	0
RFPL1S	ENSG00000225465.8	0	0.015785	0.0120438	0.0493003	0.0153185	0.0771299	0.00964272	0.0205405	0.00392997	0.0089268	0.379386	0.0410153	0.0113004	0.0462054	0.0876402	0	0.00595951	0.00857273	0.00986554	0.00364479	0.0283332	0.015878	0.0271454	0.0239443	0.00338285	0.0350031	0.0663648	0.0561158	0.00920538	0.0214449	0.0163724	0.0091236	0.37023	0.0195862	0.0147048	0.0272158	1.10686	0.238183	0.00689769	0.037881	0.256313	0.0152651	0.0194657	0.00945928	0.00545954	0.0205331	0.0692709	0.00976819
TMEM51-AS1	ENSG00000175147.10	0.0580387	0.240475	0.532789	1.23497	0.0322809	0.14417	0.0153002	0.0181572	0.00693498	0.0312939	0.0213733	0.0871386	0.00333619	0.0439838	0.0167043	0.0141458	0.0518043	0.0075744	0.00436514	0.00963762	0.0107906	0.0416962	0.371373	0.158062	0	0.0248206	0.0498842	0.0407696	0.00813358	0.739228	0.509324	0.0632633	0.0126532	0.0344206	0.00651242	1.07157	0.0429611	0.0695421	0.00305022	0.170342	0.0958414	0.255247	0.03421	0.0413141	0	0.00304101	0.410617	0.0342187
MEG9	ENSG00000223403.3	0.0242884	0.0614828	0.162767	0.386992	0.0145532	0.148826	0.00916011	0.355241	0.00931423	0	0.0115313	1.70472	0.0178477	0.177318	0	0.0377189	0.0280849	0	0.0117053	0	0.0383106	0	0.183076	0.0189844	0.0159949	0.0975809	0.0123518	0.0365879	0.0109225	0.0203757	0.631133	0.114834	0.0448503	0.057374	0	0.0946794	0	0.0100457	0.0163249	0	0.0198436	0	0.0230815	1.53107	0.01293	0.347428	0.00884101	0
WASIR2	ENSG00000231439.4	0.0601047	0	0.13718	0.379447	0	0.101125	0.011467	0.0484123	0	0	0	0.0272446	0	0.0423505	0	0.0471018	0.135551	0.191358	0	0	0.0241174	0	0	0.320689	0.0592196	0.0819499	0	0	0	0.650984	0.804843	0.202864	0	0.0290375	0.0433117	0.117666	0.38451	0	0.227847	0.144735	0.244986	0.105605	0	0.435358	0.0944711	0.0990532	0.0651684	0
MLIP-AS1	ENSG00000235050.5	0.100688	0	0.126005	0	0.115048	0.0136271	0.0209144	0.0752251	0.0540602	0.0138602	0.0374271	0	0.171693	0	0.00737756	0.0552505	0.523846	0.24536	0.0076778	0.0773519	0.00634352	0.0327346	0	0.102655	0.449026	0.0272934	0	0.0160912	0.0494144	0.0332171	0.0190802	0.0896812	0.0148428	0.0152542	0.0508162	0	0	0.0131459	0.325885	0	0.0259405	0.0423351	0.00760004	0.0146854	0.00848237	0.363011	0.0173218	0.0742752
LINC00538	ENSG00000281664.1	0.0824472	0.0173025	0.0648401	0.0149233	0.0497989	0.0286769	0.031486	0.0534492	0	0.014656	0	0.0151295	0.0368511	0.0118346	0.0761858	0	0.0195156	0	0	0.0119573	0.0133865	0	0.0223652	0.0131792	0.0546665	0	0.0671656	0.0170144	0.0595227	0.0557747	0.0918203	0.0149785	0	0.0634641	0.138971	0.0445033	0.0115565	0.0276693	0.15105	0.0414923	0.00919918	0.171196	0	0.0907581	0	0	0.0835489	0.0630954
TMEM246-AS1	ENSG00000225376.4	0	0	0.113039	0.186837	0.0658512	0.0317441	0	0	0	0	0	0	0.0273146	0	0	0	0.0845641	0.0613731	0.0704369	0.0263685	0	0.0755974	0	0	0.185162	0	0	0	0.0332826	0.061679	0.22212	0	0.0345567	0	0.0529049	0.0492347	0.0505349	0.0606229	0.232333	0.0459086	0.136505	0	0	0	0	0.0249161	0.316608	0.069756
JAKMIP2-AS1	ENSG00000280780.1	0.015277	0	0.0238109	0	0.425762	0	0.00575035	0	0.0461273	0.0132706	0.215388	0.0672327	0.0979422	0	0	0	0.0694311	0.12265	0.0435516	0.0533356	0.255856	0.0157605	0	0.262229	0.0880231	0.0619523	0.216287	0	0.0406689	0	0.0833472	0.0135627	0.0282846	0.0433806	0.0854397	0	0.0208506	0.0618627	0.968008	0	0	0.368937	0	0	0.197571	0.0603002	0	0.152201
NEXN-AS1	ENSG00000235927.4	0.0417262	0.0979263	0	0.197856	0.0250622	0.011993	0.0468783	0.108981	0.0213753	0	0	0.0125926	0.0205461	0.076966	0.0511295	0.0433768	0.0794666	0	0.0134793	0	0	0	0.0730909	0.0645913	0.0184149	0.0192591	0.0422561	0.0420785	0.0250481	0	0.257213	0.0850865	0.0515589	0.0659136	0.0496829	0.0910297	0.129128	0.0115692	0.0281008	0.0345875	0.0228413	0.00837318	0.0133431	0.171191	0.0148887	0.0187381	0.0403057	0
LINC01366	ENSG00000235172.6	0.0952929	0.128805	0	0.0287386	0	0.10795	0	0	0	0	0	0.113164	0.0238768	0.0228131	0.059317	0	0	0.0537278	0.0311729	0.0230488	0	0	0	0.146063	0	0.0444235	0.0328824	0	0.0855997	0.0272507	0.677585	0	0.0302169	0.0310499	0.0462976	0.277595	0	0.129183	0.0218434	0.0401629	0.152379	0.13068	0.0308597	0.0591894	0	0.0217779	0.157521	0
LINC00578	ENSG00000228221.4	0	0.0784835	0	0.111432	0.257357	0.488636	0.0292026	0.0617382	0	0	0	0	0.110929	0.0362499	0	0	0	0.164977	0.0249367	0	0.0206245	0.0267947	0	1.75758	0.280647	0.0702823	0.0263074	0.242739	0.257223	0.126079	0.659924	0.0230704	0.0241704	0.0248381	0.57975	0	0.0527868	0.291978	0	0.0321483	0.374519	0.13396	0.0246857	0.30335	0.0810703	0.117675	0	0
MPRIP-AS1	ENSG00000225442.2	0	0.0310224	0	0	0.219714	0.0512571	0.0672244	0	0.0904093	0.0521222	0.0286142	0	0.0657229	0	0	0	0	0.0500842	0	0.0214702	0.024027	0.0312042	0.0400441	0.0469307	0.115682	0.0616656	0	0.0305082	0.027112	0.0253869	0	0.0268726	0.0557655	0.0289288	0.125762	0	0.0412112	0.0249469	0.136747	0.0374274	0	0.0709923	0	0	0.0634275	0.0202857	0.043608	0.111748
ASAP1-IT2	ENSG00000280543.1	0.221046	0.0323063	0.0246827	0.0687243	0.0282515	0.0921288	0.0295679	0.0253266	0.0240994	0	0.0297995	0.187143	0.0116292	0.0221332	0.0290724	0.0961148	0	0	0.0302463	0.0112243	0.0125662	0.0324955	0.197382	0.0608232	0.0207644	0.0108986	0.0475977	0.015973	0	0.127604	0.0499649	0.0417787	0.0147337	0	0.011364	0.0622598	0.0429105	0.038799	0	0.0389728	0.14803	0.0188299	0.0150489	0.139543	0.0333887	0.0315779	0.0341867	0.02995
DACT3-AS1	ENSG00000245598.5	0.0176149	0.0709437	0.0808093	0.105697	0.0105448	0.044675	0.0328677	0	0	0.0153031	0.0331248	0	0	0.0488079	0.0323175	0.0675245	0.136933	0.0292465	0.033621	0.0248644	0.0278214	0.018172	0.0689454	0.0542748	0.0344972	0.0712592	0.0178405	0.0353137	0.0468302	0.0293939	0.0690447	0.0156397	0.0163874	0.175252	0	0.135082	0.0359031	0.0288851	0.0467509	0.105922	0.0286286	0.051791	0.0976318	0	0.0186741	0.0234941	0.0379952	0.016742
RNF144A-AS1	ENSG00000228203.5	0.0138508	0.0422042	0.0108374	0.328637	0.02472	0.0467431	0.0713072	0.158439	0.0105801	0.0357959	0.00656338	0.01242	0.0101682	0.220957	0.0317295	0.0108166	0.00803468	0.0230166	0.0264678	0.0195616	0.0218928	0.0424505	0.018368	0.0161961	0.101445	0.30481	0.00703126	0.00700136	0.0905442	0.828517	1.35997	0.0305453	0.0446009	0.0066361	0.0344812	0	1.18252	0.0339645	0.0139254	0.397333	0.0410386	0.0488548	0.0326781	0.0503287	0.0146848	0.575247	0.059234	0.00659679
MIR646HG	ENSG00000228340.4	0	0.050764	0.26455	0.00555507	0.091063	0.529282	0.00236023	0.0150735	0.171895	0.00545527	0	0.0056321	0.0183483	0.532266	0.138291	0	0.0359978	0.392698	0.143662	0	0.234376	0.00648213	0.0166296	0.00979133	0.0205256	0.368277	0.0501384	0.104107	0.0661027	0.259952	0.261278	0.0221746	0.181329	0.21228	0.0618065	0.0331552	0	0.0256833	0.0042141	0.17621	0.0831593	0	0.315677	0.503429	0	0.0577342	0.623303	0.00597012
LINC01550	ENSG00000246223.7	0.0648668	0.0391627	0.0171833	0.0338126	0.0196753	0.0509903	0.0368617	0.0176328	0	0.0095671	0.0258995	0.145975	0.00404805	0.0154043	0.00508888	0.0298809	0.0441294	0.17348	0.0314891	0.00390674	0.0174215	0.00569364	0	0.00430716	0.00362599	0.015113	0.00558934	0.0221346	0.0147732	0.0500726	0.0477406	0.0387204	0.00513232	0.0157677	0.0695907	0.0363523	0.00754097	0.0796766	0.117387	0.105748	0.175322	0.00983671	0.0208565	0.0499905	0.0232655	0.0219995	0.00399801	0
EDRF1-AS1	ENSG00000236991.5	0	0.0491926	0	0.175722	0.0664228	0.1325	0.0597529	0.0129862	0.0246039	0.0140474	0.0304222	0.043074	0.0236505	0.0667559	0.115224	0.0741756	0.0371735	0	0.0611094	0	0.0128304	0	0.0425636	0	0.0211997	0.065515	0.0163778	0.0483823	0	0.0269928	0.21652	0.0285716	0.073695	0.0756955	0.011603	0.0214945	0.0329763	0.0907799	0.0534943	0.0200294	0.0349471	0.0287421	0.015365	0	0.0171434	0.042825	0.0463481	0.0305757
RPL34-AS1	ENSG00000234492.4	0.0140861	0.00724156	0.0110216	0.0552359	0.0126239	0.0357919	0.010582	0.0665703	0.0478002	0.060165	0.0133195	0.0375661	0.0257151	0.0342824	0.0386324	0.048855	0	0	0.00677605	0.0198932	0.0332678	0.0781736	0	0.0381438	0.041232	0.057194	0.103712	0.0352565	0.0680654	0.0118102	0.0334996	0.0493818	0.0325379	0.026809	0.0547224	0.0372161	0.0382032	0.0116045	0.10518	0	0.114639	0.00839876	0.0332295	0.0129643	0.0149341	0.0602097	0.0797529	0.0332379
STEAP2-AS1	ENSG00000227646.6	0	0	0.1584	0.239352	0.0778089	0.0449906	0.152382	0.0213203	0	0.0230571	0	0.221983	0.131261	0.0186288	0.0485489	0.195073	0.060707	0	0	0	0.0824757	0.252775	0.0351318	0	0	0.0541503	0.0268683	0	0.0471607	0.18895	0.254058	0.240172	0.0728264	0.0989009	0.246273	0	0.0887493	0.0218725	0.0700575	0	0	0.136711	0	0.0953141	0	0.184499	0	0
ZRANB2-AS1	ENSG00000235079.1	0.0330662	0	0	0.386718	0.0587108	0.0831881	0.0614165	0	0.0986328	0	0	0.0587435	0.0717563	0.0686099	0	0.0512651	0	0	0	0.0693074	0.0262676	0	0.0437559	0	0.021798	0	0	0	0	0.0817073	0.151887	0.0581656	0.0307734	0.0316216	0.0237653	0	0	0.0803177	0.208391	0.119378	0.053563	0.0962374	0	0	0	0.0440244	0.024019	0.0923244
LINC01572	ENSG00000261008.5	0.00679045	0.0547997	0.0776719	0.248135	0.0518946	0.138363	0.0328198	0.268278	0.0103493	0.0292437	0	0.077201	0	0.0329843	0.0187056	0.0674273	0.0234507	0.0225168	0.0194637	0.0566639	0.0160926	0.114709	0.0876849	0.184205	0.0133464	0.0550447	0.0407831	0.0204487	0.0241699	0.0338141	0.216499	0.0707075	0.0374854	0.22262	0.0620365	0.0358083	0.050305	0.0386942	0.175879	0.00841737	0.44003	0.196592	0.0128735	0.0612991	0.0909131	0.0447816	0.587067	0
LINC00954	ENSG00000228784.6	0.0341269	0.0487588	0.00538837	0.0887911	0.0082254	0.223431	0.0534133	0.0274399	0.0261113	0.0471837	0.0129996	0.0724331	0.0100924	0.0475724	0.0439029	0.0888069	0.0394404	0.022846	0.0392304	0.00974086	0.037816	0.0212228	0.0091446	0.0319743	0.018028	0.02353	0.226161	0.0207479	0.124332	0.0172552	0.446764	0.00611508	0.0992684	0.0645508	0.0293865	0.00916846	0.0187671	0.0337136	0.0500453	0.115204	0.058879	0.016347	0	0.0621831	0.00730619	0.0454311	0.0778795	0.0065476
FLG-AS1	ENSG00000237975.5	0.0125616	0.0256531	0.00982768	0.0689581	0	0.0666272	0.115185	0.00673143	0.0159552	0.229056	0.0197421	0.0298425	0.487282	0.049215	0.59262	0.0195515	0.00486105	0.048259	0.0200392	0.00297254	0.0198601	0.0595061	0.0221718	0.391297	0	0.0398887	0.389589	0.045918	0.0149815	0.191111	0.576171	0.0763041	0.0232757	0.00801711	0.0268634	0.0921969	0.0256497	0.100281	0.0112314	0.374586	0.0994118	0.0297223	0.0739725	0.442934	0	0.280094	0.0181566	0
DNAJC9-AS1	ENSG00000236756.4	0.0197079	0.0101413	0.0532878	0.0851412	0.0637434	0.02518	0.0367501	0.0546639	0.0299669	0.017123	0.0278666	0.0351375	0.0429988	0.020694	0.0450299	0.11881	0	0	0.00949001	0.0752249	0.0233982	0.0203307	0.0131181	0.0153989	0.0385695	0.0336818	0.188166	0.0198756	0.0264033	0.0247229	0.0467451	0.0261701	0.0807344	0.0739391	0.00709032	0.0261858	0.00676787	0.0323023	0.0198138	0.0122534	0.0372833	0.01176	0	0	0.020892	0.0584693	0.00716647	0.00939635
RASGRF2-AS1	ENSG00000251450.1	0.0544389	0.306463	0.0215204	0.0243149	0.0327553	0.0693257	0.0710685	0	0.0822693	0.180817	0	0	0	0.0939954	0.712133	0	0.0317655	0.292044	0.151484	0	0.0433114	0.353609	0.0363814	0	0.07108	0.0189309	0.0278269	0	0.0960633	0.0457457	0.0219709	0	0.170131	0.0262736	0	0	0.0558064	0.0885576	0.0367149	0	0.0150071	0.0164132	0.0517605	0	0	0.0184187	0.0396238	0.026119
LINC00877	ENSG00000241163.6	0.0456835	0.013539	0	0.0232567	0.0235639	0.0824754	0.0049666	0.141737	0.00505028	0.0171649	0	0.075258	0.0288779	0.0856287	0	0.0205437	0.0378842	0.0327855	0.0376824	0	0.0817196	0.0471139	0	0.259683	0.0555197	0.0797435	0.0067005	0.0395769	0.0467231	0.0165693	0.511467	0.0406048	0.0122795	0.0251309	0.203462	0.0348945	0.0135372	0.043015	0.0694125	0.0325262	0.307365	0.0273588	0.0495282	0.235839	0.020943	0.423213	0.0332237	0.00628642
FAM87B	ENSG00000177757.2	0.0963818	0.0336839	0	0.0575751	0.0959408	0.0280788	0.0550283	0	0.0498299	0.0285566	0	0.0439891	0	0.0457975	0.0152364	0.0383641	0.0565791	0	0.0315371	0.0117066	0.0643703	0.0505279	0.0647207	0.0633904	0.0323597	0.0338357	0.159154	0.0971804	0.0147959	0.0275696	0.0520821	0	0.0305701	0.0468663	0.0118522	0.0435802	0.130243	0.0136096	0.0546267	0.0995087	0.0532119	0.0293559	0.0312203	0.0302477	0	0.065115	0	0.0156986
DIRC3	ENSG00000231672.5	0.00691678	0.259645	0.026845	0.0243097	0.0286953	0.102757	0.112546	0.0110811	0.0210068	0.0179437	0.00653951	0.0307405	0.0450406	0.0192913	0.0253473	0.0214748	0.00800549	0.045508	0.0393797	0.0764314	0.0697207	0.00713637	0.0718529	0.206303	0.0270613	0.248752	0.0070057	0.0481375	0.0246169	0.0173214	0.171942	0.0304352	0.0506793	0.0456598	0.0391991	0.0807932	0.0235106	0.0559704	0.0276175	0.0506953	0.258237	0.0326349	0.0453815	0.086648	0.021892	0.0411076	0.0876522	0.0196292
LINC00334	ENSG00000182586.6	0.232129	0.173641	0.0551737	0.0314581	0.063056	0	0.0134349	0.0840849	0	0.0308979	0.0336165	0.0318903	0.0770415	0.0495283	0	0	0.119851	0	0.0341199	0	0.0282351	0	0.0470122	0.0278	0.0234335	0.0245058	0	0.0708063	0	0.0877033	0.675451	0.0624713	0.0330746	0	0	0.0927754	0.048379	0	0.0239158	0	0.0386103	0	0.0667822	0.0647263	0	0.0238441	0.0511853	0
PACRG-AS1	ENSG00000281692.1	0.0146807	0.102239	0.0341914	0.025854	0	0	0.276247	0	0.0112147	0.235809	0.0138819	0.114367	0.182666	0.0507606	0.0534193	0.337201	0	0	0	0.195014	0	0.116932	0.16641	0	0.00965681	0.0101009	0.296206	0	0.150398	0	0.0233628	0	0.362139	0	0	0	0.134752	0.0240891	0.0293698	0.0181861	0.222637	0.0174552	0	0	0	0.0195872	0	0
AFAP1-AS1	ENSG00000272620.1	1.2303	4.59328	0.033102	4.27738	0.0281486	0.036104	2.0754	0.00761671	0.681835	0.0245812	1.31304	0.00425988	0.0104321	0.00665118	0	0.0366638	0.388942	0.0157837	0.797215	0.0134094	0.955105	0	0.254378	0.040283	0.0155442	3.83862	0.0842743	0.0190765	1.84889	0.355216	0.144477	0.0940067	1.30072	2.0245	0.341525	0.0801378	4.7007	0.197429	0.314132	0.473796	1.96928	0.114316	0.0445218	0	0.0833618	0.00634773	0.0441263	0
LINC00840	ENSG00000226808.1	0	0.260683	0.0127504	0.0706609	0.00975156	0.0276984	0.0601976	0.0130845	0.187323	0	0	0	0.0119636	0.193023	0.0591993	0.0987972	0.0374523	0.521518	0.0765531	0	0.02574	0	0	0.0127272	0.0213596	0.0112121	0	0.126493	0.204782	0.027196	0.0387072	0	0.0742408	0.134485	0.0347919	0.0847416	0	0.224377	0.0109409	0.293231	0.00888326	0	0.242942	0.0298383	0	0.010908	0	0
LINC01182	ENSG00000250634.4	0.0117479	0.0120492	0.00919054	0	0.115038	0	0.0775356	0	0.017889	0.0303961	0.0111081	0.0313726	0	0.0326682	0.276302	0.156801	0	0.508468	0	0	0.546036	0	0.0309995	0.0892136	1.57586	0.189562	0.0354056	0.103285	0.0518572	0	0.04632	0	0.0109277	0.266869	0.152238	0	0.0553805	0.103035	0.0157269	0.0145566	0.00640068	0.0139709	0.256006	0.021543	0.187435	0.00786108	0.0667631	0.0222435
SNRK-AS1	ENSG00000234617.1	0	0.419306	0.0333201	0.0376269	0.050608	0	0.0160892	0	0.0643524	0.0369582	0	0	0.0618914	0	0.0392253	0	0.0490879	0	0.0408034	0	0.0667858	0	0.110239	0.0332597	0.0555532	0.113885	0	0.0428524	0.0381001	0.0356844	0.441334	0.037765	0.0780565	0.156123	0.030569	0.0563165	0.0291895	0	0.749515	0	0.217309	0.169305	0.0796893	0.286894	0	0.0565156	0.0907671	0.191578
LINC01510	ENSG00000231210.2	0	0	0.20035	0	0.582998	0.0854199	0.226296	0.363656	0	0.195059	0.0321327	0	0.469156	0.0238711	0	0.290466	0.0392584	0	0	0.116748	0	0	0	0.0265706	0	0.426209	0	0.163687	0.304066	0.0285124	0.0538477	0.397347	0.122502	0.0324855	0.184655	0.0450621	0	0.108951	0	0	0.0369088	0	0	0	0	0.499726	0.048939	0.0638824
THRB-IT1	ENSG00000224822.1	0.106604	0	0.0703242	0.0322385	0	0.0914599	0.0069016	0.0147173	0	0	0.0173277	0.0164332	0.0400007	0.0128556	0.0169032	0.0143143	0	0.030418	0.0175887	0.0258619	0.0289364	0.0189028	0	0.0701984	0.0358764	0.0251152	0.0368804	0	0	0.13274	0.0434897	0.11021	0	0.0348278	0.0390971	0	0	0	0.0486118	0.0450324	0.0589489	0.0109318	0	0.0335376	0.076178	0.0244372	0.0395123	0.0516285
FOXP1-AS1	ENSG00000244203.2	0	0.219415	0	0	0.181268	0	0.0342597	0.0365978	0	0	0	0	0.0982127	0	0.0419867	0	0	0.146373	0.0436742	0.0639484	0	0.22062	0.173279	0.0356064	0.0594406	0.0313971	0	0	0	0	0.106595	0.118028	0	0.0435027	0.0327279	0.0602563	0.031252	0	0	0.0562	0	0	0	0	0.0481886	0.0305513	0	0.165719
LINC01229	ENSG00000260876.4	0	0.0933207	0.0208375	0.023544	0.289598	0.0671606	0.0397444	0.0107305	0.127383	0.0116081	0.121648	0.104429	0.0578873	0.027934	0.0123268	0.0310852	0.0458989	0.107784	0	0.0920026	0	0.0137876	0.0525315	0.904038	0.00878958	0.0543047	0.0135358	0.0134783	0.115453	0.0112046	0.0317941	0.0118638	0.0848534	0.11111	0.0379705	0	0.0889994	0.116716	0.0355557	0.0491125	0.105566	0.0316099	0.0377632	0.0485825	0.148696	0	0.0096896	0
FMR1-AS1	ENSG00000268066.4	0	0.0678735	0.0722955	0.0354937	0.024073	0.0229439	0.0646171	0.010829	0.128506	0.0348625	0.0127529	0.0120935	0.0295007	0	0.198142	0.020988	0.0310414	0.0444848	0.0257754	0.0378492	0.010699	0.107727	0.0355534	0.0105331	0.151876	0.0184975	0	0.013602	0.14966	0.03366	0.0214684	0.0119727	0.0249835	0.038341	0.224306	0	0.0365912	0.0547164	0.23422	0.0816746	0.0219391	0.055367	0.0381067	0.164752	0.0142991	0.0357722	0.0857092	0.062979
LINC00519	ENSG00000258955.1	0.373906	0.305721	0	0.462328	0.0280464	0.0399155	0.0176836	0.0741499	0	0.0405918	0.0869898	0	0	0	0	0.0365311	0.0538919	0.150042	0.0882685	0	0.0732783	0	0.120783	0.140894	0	0.0637295	0	0.0926259	0.0418444	0.0773523	0.0737819	0.0414767	0.0856127	0.129959	0.0335817	0.061813	0.210808	0.375893	0	0.113092	0.763164	0.0279491	0.169804	0.240571	0	0.0313489	0.251481	0
CHRM3-AS2	ENSG00000233355.5	0.0965257	0.0169663	0.0321505	0.106293	0.0246276	0.416432	0.0611072	0.0652366	0.00633342	0.014371	0.0464301	0.0584473	0.0361397	0.0231158	0.0228296	0.0384225	0.0380227	0.0274732	0.24871	0.00587418	0.013126	0.139007	0.0110073	0.0696838	0.00545232	0.0113844	0	0.0249538	0.0655168	0.0812986	0.019782	0.0219751	0.0456849	0.0392198	0.00594743	0.032858	0.016964	0.245019	0.0654067	0.192873	0.174496	0.0147753	0.0389802	0.27763	0.0262275	0.0165818	0.0647859	0.0157227
LINC00887	ENSG00000214145.5	0.0308211	0.0471532	0.122485	0.10615	0.0412615	0.0901719	0.0684733	0.00623409	0.011836	0.0334131	0.0291531	0.00696334	0.0170296	0.0587778	0.00716315	0.0121005	0.129291	0.0129252	0	0.0646561	0.018399	0.0933462	0.0407952	0.111062	0.0453077	0.0780987	0.0693052	0.0986619	0.0813309	0.0194425	0.136315	0.0341433	0.287923	0.058357	0.0111159	0.0307836	0.0316018	0.0127646	0.0207311	0.00962739	0.2484	0.166164	0.00737917	0.056212	0.0164251	0.0206689	0.504125	0.0580174
LINC00882	ENSG00000242759.5	0.135113	0.0668005	0.0822695	0.0788233	0.0440984	0.0281648	0.0217164	0.0133059	0.0189465	0.0978604	0.0541072	0.00744819	0.0888395	0.0402741	0.399987	0.0635766	0.513947	0.0138232	0.0625883	0.0117426	0.051881	0.0339846	0.106626	0.0448	0.0270993	0.0450769	0.0167805	0.0576552	0.208024	0.02079	0.114988	0.0147098	0.0754706	0.0315088	0.0118887	0.127355	0.0226092	0.0338895	0.897801	0.0306734	0.424747	0.0391289	0.0543644	0.0452744	0.0262677	0.0653118	0.0416259	0.00789492
TSC22D1-AS1	ENSG00000278156.1	0.00932596	0.128466	0.00729449	0.877335	0.0111313	0.100235	0.0209084	0.129141	0.0212587	0.0321265	0.026293	0.0575357	0.0271815	0.119404	0.0508533	0.0289041	0.0215048	0	0.145091	0.0131796	0.0293589	0	0.0961403	0.0360438	0	0.0317834	0.00944575	0.0735819	0.0412836	0.113029	0.221107	0.0807128	0.0428594	0.0867668	0.0133436	0.18673	0.0929014	0.187503	0.0124882	0.153947	0.199282	0.0864393	0.00886027	0.0507436	0	0.0731409	0.0134866	0.00886253
CLYBL-AS2	ENSG00000227659.1	0.0901978	0.0469641	0.105196	0.19229	0.0275268	0	0.0345033	0.107863	0.0350786	0	0	0.0411187	0.0988956	0.0322267	0	0.0358562	0	0.0755681	0	0	0	0.0472377	0.0605256	0.070849	0.172606	0.0316206	0.0463845	0.0909468	0	0.148087	0	0.0407118	0.084057	0	0.0651851	0	0	0.0746488	0.0906706	0	0.073996	0.0274313	0.0858116	0	0.14095	0	0	0.0858329
PYCARD-AS1	ENSG00000261359.2	0.0859995	0.197878	0	0.172092	0.0175321	0.143832	0.0110393	0.0917972	0.044385	0	0.0814283	0.0519988	0.021496	0	0	0.0893481	0.0338013	0	0	0.02075	0.0460753	0	0.113144	0.173499	0	0.153829	0	0.0867147	0	0.163588	0.113305	0.149254	0	0.0553899	0	0.038809	0.274991	0.0941163	0.019664	0	0.123104	0	0	0.154478	0.0309905	0	0.103166	0
BEAN1-AS1	ENSG00000261656.4	0	0	0	0.342046	0.124821	0	0	0	0.0921829	0	0.0291879	0	0.110036	0.0430346	0.213466	0.0712094	0.0356686	0	0.0586552	0.0219018	0.0486094	0.0318291	0	0	0.0203369	0	0.0312512	0	0	0	0	0.0543122	0.0568729	0.114578	0	0.0807679	0	0.0254476	0.08129	0.111623	0.0335314	0	0	0.0562785	0.0646836	0	0.0444776	0
LINC01140	ENSG00000267272.4	0	0.0862751	0.0261084	0.0907308	0.0228226	0.0642953	0.0409629	0.0898495	0.0398586	0.0124857	0.00907548	0.0797529	0.0451815	0.168482	0.0693442	0.0334183	0.0385087	0.0238832	0.0852314	0.00679813	0.041379	0.0246312	0.202547	0.0516595	0.00945476	0.0519781	0.0241829	0.0664381	0.0256358	0.0240038	0.667853	0.00426608	0.0222172	0.114963	0.00688287	0.0442032	0.602211	0.0771702	0.060056	0.142077	0.0463825	0.0423537	0.0405905	0.151269	0.0101774	0.149636	0.0580902	0.0316766
FAM95C	ENSG00000273036.2	0.0459012	0.413163	0.0181129	0.747345	0	0.79742	0	0.264213	0.902632	0	0	0	0	0.110007	0.0423745	0.265144	0	0	0.188535	0.0957506	0.0183638	0	0.20199	0.521126	0	0	0	0.11305	0	0	0.367663	0.0999115	0.0944253	0	0	0.391897	0	0.325148	0.119919	0.486414	0.006327	0.0611319	0.0436365	0	0	0	0.0167879	0
PTPRG-AS1	ENSG00000241472.5	0	0.0436097	0.00561205	0.080389	0.0753267	0.0243507	0.00807417	0.011496	0.0432568	0.0124359	0.00678475	0.0381763	0.12134	0.0200114	0.271304	0.123628	0	0.0119432	0.0273542	0.0252289	0.0113579	0.0293904	0.0377233	0.0222778	0.018773	0.0293509	0.125537	0.0287345	0.129278	0.0415834	0.276112	0.319342	0.0781241	0.033978	0.015379	0.0284581	0.0340274	0.0117948	0.255627	0.199667	0.0424058	0.545904	0.027079	0.265264	0	0.0472901	0.0258139	0.00681928
DENND5B-AS1	ENSG00000255867.1	0	0	0.247999	0.222391	0.0578895	0.0416	0.0546155	0.150556	0.018745	0	0	0.0860333	0.0533904	0.0342232	0.0448944	0	0.0561549	0	0	0.0683414	0.0386718	0	0.0642368	0.0191646	0.0161469	0.0825284	0.0248318	0	0	0.0205691	0.252797	0.125977	0.0452723	0.0234443	0	0.0325599	0.113748	0.020212	0.032774	0.0891948	0.376602	0.0146404	0.0233003	0.0447973	0.0515181	0.032676	0.0527415	0
C9orf41-AS1	ENSG00000203321.2	0	0.0454209	0.0686622	0.220801	0.128427	0.110804	0.0167788	0.137573	0	0	0	0	0.0645011	0.061666	0	0	0	0	0	0	0.0352181	0.0456857	0.0585457	0.0346766	0.0292409	0.0305762	0.04486	0.0446717	0.116024	0.10885	0.261937	0.0776964	0	0.0835307	0.0630561	0.0586959	0.146133	0	0.170438	0.207512	0.0481167	0.222799	0	0.298068	0	0.0874768	0.0322118	0.0421219
LINC01215	ENSG00000271856.1	0.061081	0.0127434	0.00972061	0.096009	0.029503	0.27984	0.0324038	0	0.00948973	0	0.0117484	0.188448	0.0361397	0.0087119	0	0.085055	0.124503	0.0206538	0.11504	0	0.0293673	0.0255241	0.0805779	0.028915	0	0.0170431	0.0125843	0.0973255	0	0.0412219	0.0585505	0.0436204	0.0115576	0.0118783	0.0177692	0.0649843	0.00850692	0.320986	0.104829	0.754101	0.0856276	0.0366582	0	0.308858	0	0.0810662	0.0179594	0.0118081
RNASEH2B-AS1	ENSG00000233672.5	0.00695097	0.0629317	0.0323122	0.162906	0.0124289	0.0696464	0.051356	0.0655608	0.0826482	0.0417296	0.0196264	0.0966096	0.0891439	0.014564	0.0505017	0.129867	0.0319144	0.0791006	0.0653631	0.0292813	0.0488617	0.0284751	0.0455467	0.00542592	0.0045681	0.0284368	0.0822978	0.0347162	0.108125	0.0516023	0.0915684	0.0245192	0.050926	0.0651083	0.0442398	0.0366462	0.0236261	0.0227607	0.125177	0.0509421	0.11992	0.0688193	0.00660361	0.0379586	0.0508202	0.0814669	0.0348925	0.0456143
SH3PXD2A-AS1	ENSG00000280693.1	0.0431169	0.0442103	0.0338103	0.181531	0.00868593	0.0246883	0.0431354	0.144643	0.0110887	0.0251088	0.0137261	0.06394	0	0.286318	0	0.0448216	0.0660332	0.04784	0.027733	0.0102859	0.0115161	0.0589913	0.0569921	0.0225869	0.0284573	0.0780278	0.0292558	0.0994889	0.0258879	0.0715314	0.111977	0.0383197	0.0791871	0.0680916	0	0.094011	0.0198138	0.0703107	0.0385941	0.308367	0.0391343	0.0258125	0.0543954	0.152693	0.0153897	0.0573403	0.0620322	0.054409
MIR4697HG	ENSG00000280237.1	0.0851262	0.117179	0.00488732	1.39563	0.00746123	0.137549	0.0233088	0.0782311	0.00952636	0.0054268	0.0176546	0.174285	0.0137114	0.477349	0.00576355	0.0668345	0.0707563	0.0207332	0.227518	0	0.0343352	0	0.0328987	0.00487837	0	0.0171088	0.00633022	0.0496717	0.0222564	0.186769	0.204714	0	0.0402058	0.221553	0.00448013	0.0491972	0.0127908	0.165431	0.0249718	0.11923	0.0436147	0.00743515	0.0352637	0.045378	0	0.00834681	0.0180285	0
HIF1A-AS1	ENSG00000258777.1	0	0	0.147314	0.125899	0.0293239	0.121723	0.018492	0	0	0	0	0	0.0709688	0	0	0.0753949	0.213193	0.0804154	0.0922028	0.101635	0.0387889	0.0502994	0.0644295	0.0381933	0.0322124	0.0336818	0.0493918	0.0491848	0.0437408	0.0409725	0.0770877	0.166118	0	0.0918466	0.0351082	0.185705	0.331841	0.0402661	0.0328734	0.0602521	0.58966	0.0292222	0	0.250731	0	0.271189	0.262061	0.0463815
TESC-AS1	ENSG00000258285.1	0.173442	0.149514	2.28119	0.420908	0.018227	0.0765711	0	0.24838	0	0.0523652	0.0845827	0	0.459058	0.778751	0.0280471	0	0.0351332	0	0.085827	0	0.305945	0	0.0402317	0	0.0592747	0	0.0307814	0.174841	0	0	0.0948704	0	0.109956	0.0854947	0.106032	0.391639	0.0208506	0.0497006	0	0.534975	0.127803	0	0.0572063	0	0	0.0603002	0.0863325	0
LHFPL3-AS2	ENSG00000225329.2	0.117639	1.75786	1.55243	2.49129	0.00810971	0.0344516	0.0202935	0.525268	0	0	0.0255212	0.0242073	0	0.368325	0	0.0210933	0.0156826	0.494825	0.0259045	0	0.0214261	0	0.337195	0.952574	0.513693	0.59053	0.0137286	0.0136704	0.0479615	0.536823	1.42631	0.104845	0.012609	0.194546	0.0193819	1.39047	0.263135	0.0549877	0	1.43796	0.819587	0.189581	0.0128789	0.120148	0.298955	0.295241	0.0861296	0.0128821
LINC01447	ENSG00000236078.1	0.920828	0.0119666	0.156062	0.229303	0	0.07784	0.0347379	0.00936692	0.0265685	0.374114	0.075509	0	2.51629	0.00818015	0.172843	0.0971794	0.14198	1.71706	0.199193	0.00826509	0.00925435	0.361618	0.0609334	0	0	0.159808	0.513674	0.399875	0.232002	0.0387323	0.0277795	0	0.860368	0.168875	0.0575821	0	0.473671	0.102351	0.334849	0.0982823	4.87006	0	0.0110852	0	0	0	0	0.0220915
LINC01123	ENSG00000204588.5	0.19268	0.504625	0.110728	0.909296	0.00584997	0.0166576	0.0399511	0.408698	0.208821	0.0169422	0.0366487	0.00877105	0.00717917	0.0272369	0.0620042	0.193223	0.011321	0.0795844	0.0187183	0.00692882	0.00775858	0.0201162	0.537904	0.00763819	0.0568757	0.0200891	0.067972	0.0293992	0.00876113	0.661223	0.270652	0.217848	0.0181419	0.00935221	0	1.11089	0.059175	0	0.0196047	0.171956	0.602201	0.00582952	0.116394	0.121197	0.0206716	0.0890301	0	0.0277128
SLC2A1-AS1	ENSG00000227533.4	0.0191026	0.210676	1.32805	0.220273	0.0114378	0.0484101	0.0071963	0.0455507	0.0290497	0.0811375	0.0622614	0.025623	0.0485209	0.0332778	0.135296	0.00748126	0.0652943	0	0.00919755	0.0336203	0.04501	0	0.0987093	0.266375	0.00629976	0.174008	0	0.0288022	0.0507423	0.0160207	0.309587	0.206319	0.0698114	0.0541132	0.00687164	0.0503278	0.0830269	0.0390379	0.0128319	0.0469291	0.139445	0.0561096	0.0625566	0.399261	0.0889696	0.0064108	1.69563	0.0271497
TMEM26-AS1	ENSG00000237233.2	0.10827	0	0.0290008	0.156812	0.0222092	0.208129	0.0415773	0	0	0	0	0.0656638	0	0.0515579	0.0341494	0	0.0427546	0.0611642	0.0355258	0	0	0.0381624	0.0489404	0	0	0.0255191	0	0.177605	0.065591	0.0310619	0.058617	0.0328759	0	0.0353859	0	0.14246	0.0503623	0.0305245	0.0249049	0.133119	0.136052	0.0439295	0.0695019	0.0673643	0	0.0732442	0.104665	0.0351784
XXYLT1-AS2	ENSG00000230266.1	0.263242	0.082246	0	2.24524	0	0.227527	0	0.0647158	0	0	0	0.329173	0	0.0286043	0	0	0.412615	0	0.0390576	0	0	0.0419525	0	0	0	0.0280657	0	0.194346	0	0.0341551	0.032556	0.0361475	0.110732	0	0.086048	0	0.0553409	0.129814	0.0273907	0.145876	0.208533	0	0	0.275566	0.0431018	0	0.0295684	0.038676
LINC00348	ENSG00000226846.1	0.0988875	0	2.97751	0.248712	0.0202317	0	0.257241	1.00394	0.12462	0	0.209757	0	0.940336	0	0.586425	0.0522741	1.17604	0.161272	0.240693	0	1.88709	0	0	2.01591	0.551759	0.556921	0	0.0672304	1.89961	0	1.10524	3.33722	0.0313835	0.124881	1.4657	0	0	0	3.4824	0.041708	2.03545	1.611	0	1.88671	1.15635	0.0226212	0	0
GDNF-AS1	ENSG00000248587.5	0.846335	0.0834181	0	0.0244605	0	0	0.00261506	0	0.0573983	0.417736	0	0.067193	0	0.0714832	0.203642	0.120046	0.0240326	0.852937	0.052592	0.961851	0.021949	0.163184	0.00923701	0.930171	0.160266	0.343789	0.0824014	0.0484336	0.00623237	0	0.0916832	0.244279	0.255043	0.283624	0	0.0546954	0.00476242	0.126382	2.15658	0.163446	0.0150973	0.00827953	0.0584458	0	1.38426	0	0.00504312	1.14003
LINC00315	ENSG00000184274.3	0.0275816	0.0832436	0.0742369	0.0244083	0.0409852	0.0920574	0.0258844	0	0	0.0239726	0.0131026	0	0.069746	0.0573458	0.0254501	0.0428064	0.108652	0.0456912	0.0264791	0.0767358	0.0327297	0.0837226	0.0721395	0.0215639	0.0361154	0.0377605	0.0279337	0.0551053	0.0610154	0.0345764	0.216303	0.0485874	0.0256658	0.0263744	0.0296181	0.089852	0.065147	0.078074	0.00930248	0.131933	0.0373715	0.0246447	0.162441	0.0748811	0	0.166762	0.0974545	0.0519705
PROX1-AS1	ENSG00000272167.2	0	0.283653	0.0372294	0.0141479	0.0657125	0.0271936	0.0990957	0.0255762	0.024337	0.0276564	0	0.0703326	0.15631	0.0112191	0.014754	0.06141	0.0726298	0.0526521	0.160513	0.0337426	0.0377418	0.0649002	0	0.0614154	0.0209694	0.096161	0.0792383	0.0478617	0.0143273	0.0134119	0.0992014	0.0142002	0.284169	0.411788	0.110853	0.0422134	0.0218281	0.0773234	0.0837641	0.0964453	0.0260044	0.0377845	0	0	0	0.0630874	0.133395	0.0598684
LINC01191	ENSG00000234199.2	0.213353	0.549129	0.029647	0.0334845	0	0.397655	0.0284717	0.14606	0.0289475	0	0.0357802	0.0339442	0.081922	0.0265894	0	0.0295906	0.167388	0	0.106314	0	0.0300561	0	0.27702	0.0295932	0.0973013	0	0	0.0381423	0.0339062	0.28988	0.277392	0.220304	0	0.139548	0.0271963	0	0	0	0	0.61083	0.366157	0	0.105273	0.257623	0	0.0253843	0.0274863	0.0359605
LINC01419	ENSG00000253898.1	2.77336	0	5.90659	0	3.53248	5.55269	3.97812	6.12476	1.46176	0	3.03386	0.0742897	1.84112	0	0.736339	2.48531	1.81096	6.61197	0.343418	0.029783	0.880549	0	0	3.77081	4.06003	5.99293	0	2.54019	4.19996	0	2.35209	3.7992	0.13218	4.72873	0.940118	0.372322	0.014467	0.29927	1.25288	0	0.0677702	4.70713	2.42075	5.38512	1.71469	0	2.62929	0.020065
VWA8-AS1	ENSG00000278338.3	0.0875519	0	0.0688805	0.0522361	0.0615534	0.0127816	0.0334722	0.0357572	0.131556	0.0258843	0.0281661	0.0267173	0.288908	0.0104964	0	0.0798979	0.100898	0.209703	0.0426734	0.062493	0.0584139	0.0154397	0.0394195	0.134386	0.123023	0.0407563	0.030158	0.116545	0.116387	0.097459	0.21179	0.0524268	0.0139222	0.0564005	0.0529049	0	0	0.0487004	0.161976	0.158853	0.0243373	0.0266095	0.01422	0	0.047086	0.0494091	0.0108525	0.056072
STARD13-AS	ENSG00000236581.7	0.0398251	0.103861	0.0617814	0.0352602	0.0705848	0.0804203	0.0359072	0.032034	0.0244395	0.0346331	0.0376761	0.0774998	0.0234924	0.0224458	0.0221678	0.0125457	0.150798	0.026678	0.053256	0.0338842	0.0127442	0.230547	0.103466	0.0974459	0.0571851	0.0110531	0.0482639	0.0715049	0.0286336	0.0596423	0.170046	0.398208	0.0297315	0.0229739	0.0286418	0.0319086	0.0647857	0.0132341	0.109419	0.0395199	0.0389955	0.16768	0.0228328	0.0294179	0.0338584	0.0267344	0.0116486	0.0527382
GTF3C2-AS1	ENSG00000234945.6	0	0.0599314	0.0307561	0.165873	0.0351924	0.168015	0.104313	0.186773	0.0594491	0.0256635	0.0186773	0.0352122	0.0986115	0.0411826	0.0362125	0.12618	0.0453294	0.0164809	0.0743833	0.0140022	0.0156744	0.079825	0.0518811	0.0533043	0.0386514	0.111678	0.068829	0.0780736	0.0524427	0.0730859	0.260647	0.0434487	0.123964	0.144568	0.103075	0.0131805	0.0468205	0.0796051	0.0778355	0.0603791	0.0941872	0.0693089	0.0094141	0.0713849	0.0105063	0.039325	0.143786	0.0736653
LINC01139	ENSG00000215808.2	0.336347	0	1.78711	0	0.0249167	0.444658	0.0843301	1.23715	0.0781271	0	0.0961878	0.0735358	1.60533	0	2.4714	1.15636	1.94009	1.5344	0.0593468	0.0148133	0.0652138	0	0.0276833	1.13416	0.33183	0.697106	0.869766	0.0623072	0.866056	0	3.53383	2.47729	0	0.475479	0.156974	0.159045	0	0	4.0042	0.217631	2.0963	1.10148	0.204659	1.45657	0.319047	0	3.36531	0
FIRRE	ENSG00000213468.3	0.0219256	0.0224858	0.260022	0.435052	0.0707965	0.523864	0.454769	0.119013	0.323327	0	0.0713069	0.418203	0.265558	0.0230218	0.0695913	0.0256239	0.0625737	0.252738	0.0417923	0.0309303	0.133684	0.14105	0.0145981	0.29514	0.077662	0.360684	0.217686	0.0438903	0.150138	0.0183912	1.42251	0.651375	0.0701721	0.150274	0.178426	0.0291252	0.0224828	0.0795972	0.305773	0	0.423792	0.107632	0.0815945	0.708404	0.101761	0.0292291	0.031646	0.139932
MEOX2-AS1	ENSG00000229108.1	0	0.0468315	0.0707772	0	0.0543846	0	0.179818	0.389163	0	1.04336	0	0.299394	0.0664908	0.0635702	0.0421648	1.22028	0	0	0.12777	1.72187	0	0.734467	0	0	0	1.11842	3.14065	0	0.396985	0	0.0722332	0.0405966	1.15469	0.0436871	0.428302	0	0.0313851	0.07444	0.0307734	0.0564372	0.166647	0.156842	0	0.161398	0	0	0.841495	0.891996
ADAMTS9-AS1	ENSG00000241158.4	0.0902103	0.0789634	0.0144793	0.0955143	0.0248012	0.0197253	0.0276723	0.0148584	0.0211524	0.024041	0.0261618	0.00416561	0.0236927	0.312362	0.00855782	0.0180421	0.0372395	0.0230922	0.0740037	0.0163734	0.0146802	0.042589	0.006169	0.0464522	0.0091401	0.0127333	0.0735262	0.217473	0.0288773	0.0573367	0.0830059	0.0646076	0.075879	0.0737161	0.0165768	0.124625	0.0314789	0.114132	0.00311643	0.148011	0.0448578	0.0219897	0.0521043	0.199638	0.00492778	0.00930105	0.0464302	0.0435609
IGF2-AS	ENSG00000099869.7	0.169963	0.0115179	0.026196	0.0870131	0	0	0.00843428	0	0.00857622	0.00975321	0.0211589	0.97563	1.64413	0.00787306	0.0206411	0.00876811	0.0129944	0	0	0.0624432	0.00890706	0.358628	0.142467	0	0	0.0680689	0.011374	0.130372	0.0200454	3.23356	1.84827	3.39784	0.0208164	0.0319704	0	0	0.00768777	0.0184409	0	1.29502	0	0.0066931	0.0106695	0.0806769	0.0119067	0.170342	0.00814039	0
FUT8-AS1	ENSG00000276116.2	0.0211099	0.0429788	0.0328653	0.288658	0.0126432	0.0708231	0	0.264249	0	0.0183423	0	0.110048	0.0308503	0.114466	0	0.0806496	0.072036	0.167179	0	0	0.0333183	0.0217767	0.082339	0.064882	0.0138965	0.0145346	0	0.0422694	0.109927	0.152037	0.277093	0.258423	0.0196405	0.0597241	0	0.234698	0.0287905	0.0849671	0.0964752	0.126191	0.0896708	0.0619231	0	0.112853	0.0444134	0.0693575	0.0454707	0
SMCR2	ENSG00000223979.2	0.308598	0.315734	0.044142	0.0979839	0.334698	0.0481287	0	0	0.0431057	0	0	0	0.0817337	0	0.0519309	0	0.064917	0	0	0	0	0.113742	1.42735	0	0	0.0767141	0	0	0.0991907	0	0.0887525	0.0500057	0	0.0537993	0.0405099	0.21264	0	0	0.0748993	0	0.0610639	0.0337287	0	0	0.0595716	0	0	0
DGCR12	ENSG00000281530.1	0	0.0407359	0	0.31823	0.023855	0.0996037	0.0446364	0	0	0	0	0.0356561	0.113541	0.0822299	0.0366689	0.120514	0.0458989	0	0.111538	0.0830619	0.031574	0.0808159	0.0525315	0.031088	0.265035	0.0543047	0	0.116998	0.0703743	0.0333562	0.0629027	0	0.208863	0.247082	0.0565875	0.0526665	0	0.0327796	0.104142	0	0.064262	0.0237721	0	0	0	0.103838	0.24117	0.0377727
LINC01393	ENSG00000225535.5	0.0520723	0.035811	0.0273682	0.203657	0	0.0445548	0.0197566	0.0419198	0.026722	0.213527	0.158095	0.0157544	0.0509251	0.0245436	0.635519	0.156638	0.136576	0.0577569	0.0500075	0.0370375	0.0414216	0.0181226	0.0462032	0.0273185	0.0344041	0.105333	0.27614	0.0352184	0.259924	0.0147317	0.185088	0.176881	0.322659	0	0.0126067	0.113131	0.0358062	0.190523	0.229516	0.0431899	0.302389	0.0817782	0.15882	0.154078	0	0.0117628	0.0626127	0.0166965
LRP4-AS1	ENSG00000247675.5	0.11549	0.0204108	0.105678	0.0350012	0.0354617	0.0504145	0.0371097	0.277049	0.0451566	0	0.055742	0.200872	0.0434187	0.0277968	0	0	0.0679814	0.0330265	0.128704	0.0692096	0	0.263823	0.102723	0.0155507	0.113821	0.0137011	0.0400355	0.0200713	0.0870237	0.158816	0.327665	0.479627	0.0367975	0.11058	0	0.026443	0.0928605	0.0164016	0.091088	0.0246435	0.0216333	0.0469288	0.0189116	0.0364103	0.322424	0.0525956	0.323609	0.0742214
LINC00941	ENSG00000235884.3	0.0571822	0.521517	0.120227	1.48794	0.164428	0.312118	0.130671	1.11611	0.022083	0.0619439	0.01372	0.0887043	0.0317239	0.302852	0.0397834	0.088254	0.0660041	0	0.146266	0.0204899	0.0342609	0.0297839	0.280728	0.0775197	0	0.281256	0	0.0856519	0.124976	0.796369	0.794197	0.215902	0.0662582	0.399256	0.0310053	0.09397	0.493401	0.201334	0.0194174	0.407032	0.286736	0.0511487	0.106768	1.00312	0	0.290307	1.13774	0.0274487
ZNF571-AS1	ENSG00000267470.4	0.0211237	0.0288131	0.0756009	0.0553547	0.2013	0.0180462	0.0237529	0.0225822	0.238862	0	0	0.0743374	0.0660704	0.0488342	0.0513938	0.0436017	0.0484527	0.188191	0.0336392	0.0149782	0.00561044	0.0361375	0.0463527	0.0328271	0.293946	0.20412	0.0213939	0.0561246	0.0376053	0.041008	0.229774	0.0676173	0.013132	0.0335066	0.0790947	0.74925	0.0192699	0.0116299	0.187017	0.349825	0.0567305	0.045698	0	0.416537	0.00750275	0.0281627	0.108788	0.0200781
LINC01091	ENSG00000249464.4	0.0490514	0.0707413	0.0479429	0.58187	0.148512	0.0176334	0.113932	0.163783	0.00316896	0.00720061	0.0272551	0.0295084	0.018176	0.0430264	0	0.0788941	0.0191293	0.0274627	0.0738881	0.0233456	0.0486002	0.00855502	0.0961313	0.969286	0.125438	0.0560233	0.132686	0.0454066	0.0294752	0.113824	0.31744	0.662679	0.0230145	0.200072	0.0177624	0.0807528	0.125183	0.0304779	0.133021	0.165475	0.083463	0.0840989	0.113874	0.835797	0.0175311	0.315671	0.336798	0.00787973
MAGI1-IT1	ENSG00000272610.1	0.0616634	0.0507932	0.0767113	0.0864611	0.0733462	0.0631159	0.0234439	0.0200749	0.0191005	0	0	0.0553871	0.0274516	0.060478	0.0115711	0.0483289	0	0.250081	0.0120413	0.0525236	0.00995134	0.0510887	0.0654355	0.0578084	0.149212	0.0257358	0.0501672	0.0743013	0.0223854	0.0920061	0.0298573	0.0440388	0.0797723	0.0238881	0.0960251	0.0166825	0.0171282	0.0409002	0	0.0309216	0.0734714	0.0223202	0.0354672	0.0898784	0.0780268	0.0250412	0.0360413	0.0237474
LINC00704	ENSG00000231298.5	0.0333046	0.238373	0	0.181656	0	0.110656	0.0250611	0.882076	0.0127964	0	0	0	0.0244933	0.0117487	0.0154495	0	0.0193742	0	0.0786485	0.0236441	0.0779595	0	0.128366	0.0260494	0.0435824	0.022961	0.0169629	0.129895	0.0877624	0	0.103738	0.0148698	0.0155809	0.0318496	0.0591142	0.505734	0	0	0	0.266343	0.0714893	0.819123	0.0626295	0.118947	0.0526248	0.097916	0.193758	0.0626452
CASC2	ENSG00000177640.14	0.0381796	0.0262174	0.177607	0.174287	0.0248145	0.0460323	0.0708078	0.0926547	0.0243924	0.0629759	0.0181722	0.0200868	0.17979	0.0268415	0.0752919	0.0542992	0.0974259	0.0266266	0.0245424	0.0427052	0.0152501	0.0713918	0.0127901	0.0445814	0.104123	0.0500617	0.122049	0.0385025	0.01436	0.00539204	0.176581	0.0752401	0.0471903	0.0484834	0.0432309	0.173728	0.0709723	0.021076	0.0819104	0.0740447	0.289723	0.069296	0.0716917	0.0118163	0.0102214	0.0277401	0.107922	0.0600028
DLG1-AS1	ENSG00000227375.4	0.0376902	0	0.029543	0.0659801	0.201835	0.0162029	0.0142557	0.0890908	0.190767	0.0648188	0.0531574	0.0504453	0.107858	0.0653496	0.0687545	0.0294868	0.166828	0.207192	0	0.201417	0.0299507	0	0	0.0726232	0.120225	0.0388216	0.0381696	0	0.0337875	0.0159079	0.131014	0.0982238	0.0350807	0.0537369	0.0798214	0	0	0.0765157	0.35049	0.0234891	0.282047	0.191258	0.018024	0.134099	0.0595026	0.0252952	0.0408922	0.0708008
UNC5B-AS1	ENSG00000237512.5	0.326174	0.858519	0.103473	1.06572	0	0	0.0505922	0.0715919	0	0.0773158	0	0	0	0.0316856	0.0819891	0	0.243155	0	0.0432482	0	0	0	0.814043	0.069675	0.11542	0.335029	0	0	0.226916	0.179932	0.203953	0.116905	0.122294	0.347993	0.0324075	0.508212	0.230761	0	0.0303427	0.210789	0.585063	0.079443	0.164128	0.159236	0.26517	0.145289	0.156797	0.0428263
DLEU7-AS1	ENSG00000237152.3	0	0.089047	0.0277284	0.286253	0.0106553	0.131385	0.0462822	0.0563516	0.0797432	0.0307625	0	0.328717	0.0515899	0	0.0645847	0.255422	0.193749	0.0295511	0	0	0.198585	0.140741	0	0.0682243	0.0117124	0.0602388	0.0707948	0.0356807	0	0.156266	0.272689	0.193059	0.201721	0.176987	0	0.136438	0.09478	0.0577931	0.510306	0.0220435	0.233305	0.0420116	0.0169128	0.0325828	0.0188692	0.221456	0.100186	0
LINC01117	ENSG00000224577.1	0	0.0919349	0.0357213	0.154982	0.0542319	0.728497	0.0842875	0.983824	0	0.188032	0.0430926	0	0	0.124116	0.0420459	0.0356535	0.0526049	0	0.12742	0.0323742	0.139699	0.261308	0	0.137626	0.0300689	0.0923408	0	0.175548	0.156854	0.0755194	0.62064	1.37496	0.0424002	0	0.126853	0	0.0312962	0.144831	0.17503	0.16265	0.0494701	0	0	0.235172	0.0482564	0.0305945	0	0
CD81-AS1	ENSG00000238184.1	0.158742	0.042402	0.0483648	0.0898518	0.0613077	0.0353639	0.0311386	0.016729	0.0159161	0	0.0196938	0.0371172	0.0152975	0	0.146974	0.0640121	0.0240841	0	0.0397072	0.0438509	0.0650071	0.0426495	0.107346	0.0482776	0.0137082	0.056515	0.0210909	0	0.0552621	0.0517777	0.0330987	0	0.0943726	0.039551	0.0588889	0.158557	0	0	0.0686377	0.0511152	0.0884863	0	0.0393094	0.0380881	0	0.0139492	0.144411	0.0585843
LINC00222	ENSG00000203801.7	0.191808	0	0	0	0.0627826	0.244779	0.0574777	0.0310098	0.0867787	0.00845502	0.0895118	0.00872879	0.130042	0.0136169	0	0.0886676	0.129717	0.048046	0.355483	0	0.140071	0	0.012917	0.0742694	0.00640038	0	0	0.0673693	0.0430771	0.176925	0.148065	0.0257706	0.0447203	0.107909	0.0345739	0	0.139933	0.108396	0.113292	0.314462	0.0470372	0.0287765	0	0.0355087	0.0903501	0.0386452	0.228489	0
LINC00634	ENSG00000205704.6	0.179713	0.0216495	0.312596	0.037114	0.0981727	0.0534406	0.0158682	0.206286	0.0161346	0.0183423	0.0396552	0.162076	0.0155076	0.0294792	0.0194751	0.0648763	0.405188	0.102613	0	0.115612	0	0.0432296	0.209917	0.0806566	0.107595	0.125823	0.0632122	0	0.0560105	0.135914	0.509445	0.422265	0.0196405	0.020184	0.130979	0.234698	0.190419	0	0.174325	0	0.0566939	0.0978401	0.116377	0.250781	0.0444134	0.173829	0.187454	0.15321
LINC00271	ENSG00000231028.7	0	0.0342844	0.0261982	0.142248	0.0150699	0.00719834	0.0313802	0.0401364	0.204205	0.071597	0.0548983	0.0666452	0.0245886	0.0693629	0.0308546	0.132277	0.0855301	0.0279213	0.0241415	0.0412854	0.0265602	0.0929188	0.0333068	0.0261506	0.0329368	0.0057972	0.0669425	0	0.0809569	0	0.0594953	0.0149278	0.0464254	0.063253	0.0180601	0.033393	0.051119	0.041169	0.0610367	0.01045	0.0585764	0.0878452	0.0857572	0.0307876	0.0178249	0.0168533	0.0947863	0.0159802
LINC00167	ENSG00000233220.3	0.0226155	0.0231932	0.245175	0	0.0269694	0.0941221	0.0421356	0.0361139	0.0844373	0.095687	0.0424641	0.0600207	0.0330427	0.015874	0.101432	0.0523827	0.0261529	0.211673	0.0430981	0.138304	0.0179522	0.0688862	0.0593137	0.0176746	0.0586607	0.0910164	0.0676511	0.0228078	0.136204	0.0561795	0.0535683	0.135045	0.0622273	0.021624	0	0.0300393	0.0610306	0	0.172588	0.0554618	0.0606846	0	0	0	0.0239728	0.0742169	0.0326383	0.163621
SZT2-AS1	ENSG00000229372.1	0.0455457	0.135795	0.137867	0.0795713	0.0542319	0.149891	0.0343082	0.0366495	0	0.0781772	0	0.0408867	0.0335333	0	0.082901	0.0356535	0.152388	0.146572	0.0437358	0.125354	0	0	0.0601864	0.201809	0.144444	0.0314416	0	0	0	0.181867	0.268774	0.0798591	0.123636	0.166879	0.0327742	0.227554	0.061928	0.0375936	0.0607335	0.0562788	0.143595	0.0540454	0	0	0.140181	0.0899033	0.12816	0.126212
ISM1-AS1	ENSG00000226263.1	0	0	0.181906	0.0431986	0.0862419	0.0417258	0.191439	0	0.143973	0	0	0.206756	0	0.164007	0	0.181578	0.0563238	0.363577	0	0	0.0387889	0.0989041	0	0.181593	0.0637213	0	0	0.0491848	0.0437408	0	0.68145	0.0854485	0.045409	0.0918466	0.0693823	0.0645944	0.066291	0	1.34721	0.118089	0.224408	0.0292222	0	0.528961	0	0.215176	0.0354816	0.0463815
FEZF1-AS1	ENSG00000230316.5	0.165825	0.0968195	0.0376583	1.02069	0.138849	1.8218	0.408713	1.28602	0.372177	0.00844993	1.67257	0.00872354	0.00714026	0.0337842	0.0267554	0.0449881	0.853615	1.23495	0.966895	0.00689127	0.0606067	0.0100385	0.4239	0.907976	1.41004	0.00669104	0	0.158371	0.466405	0.016266	1.47627	0.034239	0.00905019	1.29212	1.19506	0.527643	0	0.643934	1.88706	0.0358764	0.0210823	0.215462	0.254405	1.01509	1.84429	0.00650927	1.04497	0
LMF1-AS1	ENSG00000260439.1	0.022166	0.0227323	0.117313	0.0580525	0.0132777	0.212329	0.0166636	0.0353994	0.0169432	0.0192609	0.0416258	0	0.0323883	0.0461789	0.02045	0.034437	0.147386	0.141752	0.0422474	0.0312683	0.0175949	0	0.0293677	0.0173228	0.0145936	0.0303672	0	0.0660505	0.0587775	0.0185931	0.0696033	0.0391029	0.0610071	0.0626706	0.0316548	0.0582986	0.045106	0.123283	0.044231	0.13227	0.0240928	0	0.0418246	0.0405263	0	0.0727673	0.108999	0.0210692
TEX41	ENSG00000226674.7	0.361065	0.0369779	0.530613	0.0207365	0.00895102	0.319347	0.450402	0.147296	0.184368	0	0.20062	0.019124	0.299046	0.0847049	0.786455	0.299991	0.445739	0.299629	0.268217	0.0121076	0.0286529	0.0110393	0.0226452	0.69211	0.662373	0.565287	0.00217402	0.0656417	0.489404	0.00538846	0.992644	0.0357634	0.0374609	0.0563711	0.490894	0.0833582	0.0117017	0.0639781	1.33506	0.0777882	1.08392	0.0365996	0.217409	0.327431	0.132665	0.0028679	0.224268	0.00203947
ARHGAP31-AS1	ENSG00000241155.1	0	0.243995	0.116694	0.737214	0.536607	0.0435701	0.0193163	0.459093	0	0	0	0.090043	0.0375118	0.0358483	0	0	0	0.0839208	0.0489043	0	0	0	0.363254	0.356492	0.0336411	0.0351749	0	0	0.089944	0	1.92983	0.399201	0.0933181	0.0958339	0.471016	0.467556	0.102587	0.0829028	0.034331	0.0628977	0.910154	0	0.0952597	0.548696	0	0.100341	0	0
RBM5-AS1	ENSG00000281691.1	0	0.0237409	0.0181258	0.210746	0.0276055	0.1148	0.0932268	0.108163	0.0863887	0.0201165	0	0.0412357	0.0170092	0.0323186	0.0424046	0.105293	0	0	0.0441087	0.0164181	0.018377	0.070487	0.118942	0.0359616	0.131714	0.0317108	0.0465163	0.0233464	0.0207418	0.0574908	0.141797	0.0608162	0.124661	0.0865724	0.016622	0.0307469	0.122314	0.0929819	0.333663	0.0567566	0.0742042	0	0	0	0.0245388	0.0460409	0.0660569	0.0650317
FAM182B	ENSG00000175170.13	0.00836808	0.115749	0.195975	0.0510176	0.00998858	0.0902253	0.166348	0.307999	0.00638917	0.0216914	0.0544929	0.149892	0.00614009	0.0348373	0.465522	0.0950075	0.224513	0.195931	0.0783704	0.0118276	0.0132413	0.0172158	0.0439125	0.166765	0.256782	0.126854	0.122185	0.033466	0.0945071	0.0139937	0.964771	0.0583727	0.0232248	0.222565	0.0704014	0.519857	0.141973	0.0273706	0.209096	0.341364	0.281098	0.747154	0.107502	0.317518	0.0264568	0.193872	0.0997779	0.0393294
TTC3-AS1	ENSG00000228677.1	0	0	0.04537	0.0761445	0.0518768	0.120623	0.0328085	0.0234602	0.0659579	0	0.0546949	0	0.10423	0.0803099	0.0269326	0	0.161324	0	0	0.0207124	0.0231796	0.0301063	0.0762709	0.0228218	0.0754359	0.0399502	0.0295594	0	0.0261569	0.0485751	0.176944	0	0.105703	0.134446	0.0209693	0.0764653	0.0784654	0.0477397	0.0769604	0.0713446	0.0780232	0.0174394	0	0.104617	0	0.0195694	0.122728	0.0549687
ZEB2-AS1	ENSG00000238057.7	0.0820111	0.0366281	0.0463602	0.13228	0.0285122	0.32145	0.0268842	0.0475603	0.00916888	0.020779	0.0226143	0.0530359	0.01757	0.0497824	0.0437901	0.0462725	0.0412779	0	0.0342959	0.00850466	0.0653742	0.0489169	0.0930084	0.0462766	0.0078944	0.0327509	0.0121592	0.0595468	0.032019	0.020059	0.0191155	0.0212352	0.0549906	0.110857	0	0.1377	0.0325996	0.150624	0.0319645	0.101042	0.143417	0.0142766	0.0450936	0.127306	0.0127285	0.0239674	0.0429995	0.0114091
SPRY4-IT1	ENSG00000281881.1	0.0452905	0.091428	0	0.816516	0.131221	0.113229	0.208563	0.0364436	0.133998	0	0	0.192714	0.303131	0.342538	0	0.0354531	0.0523109	0	0.916497	0.032192	0.138941	0	0	0	0.0298996	0.178166	0	0.0456725	0	0.247345	0.0362604	0.117544	0.199474	0.0433198	0.0956406	0.173008	0.177383	0.144047	0	0.260351	0.0491934	0.0537435	0.0430555	0	0.0479863	0.118019	0.157642	0.0430664
CASC15	ENSG00000272168.4	0.103427	0.56969	1.67933	0.459077	0.0325116	0.055789	0.0470615	0.0389886	0.0175815	0.044585	0.056413	0.164299	0.0147971	0.250835	0.122873	0.0268772	0.0687963	0.243883	0.0758408	0.0344437	0.0362869	0.00894282	0.163577	0.0813199	0.00190169	0.107385	0.2574	0.0431891	0.09779	0.107569	0.437548	0.258275	0.0632692	0.127184	0.0124031	0.345027	0.0352325	0.147271	0.0793589	1.16075	0.554478	0.039128	0.38859	0.529601	0.00613365	0.100958	0.300148	0.0433971
FAM27E3	ENSG00000274026.1	0.0201625	0.0611653	0.062123	0.136881	0.0359234	0.22422	0.0151548	0.43294	0.0754512	0	0.0190675	0.053585	0.0439824	0.0693948	0.0369643	0.0467527	0.113	0	0.0193545	0	0.0160022	0.0413034	0.377496	0.0920457	0	0	0.0800028	0	0.0359033	0.700347	0.69401	0.232436	0.0555595	0.0756122	0.028802	0.129229	0.0138163	0.0492865	0.0269649	0.0973703	0.0435048	0.012032	0.111315	0.0728488	0.0424352	0.104655	0.1266	0
LINC01133	ENSG00000224259.4	0.0987365	0.125418	0.0393954	3.33109	0.0450586	0.203046	0	0.155291	0.0573256	0.0220088	0.138086	0.0450838	0	0.456307	0	0.0775981	0.958419	0	0.0948812	0.0179646	0.0201068	0.0261235	0.0983701	0.0585915	0.0331683	0	0	0.192679	0.0450335	0.0628231	0.154541	0.0224918	0.0235644	0.0480314	0	1.52938	0.312856	0.302435	0.16182	0.121488	2.79935	0.130723	0.324611	0.0462599	0	0.0667234	0.387092	0
EAF1-AS1	ENSG00000249786.6	0.0369496	0.0303901	0.0116542	0.102165	0.103478	0.062506	0.0631855	0.0588308	0.0669573	0.0193627	0	0.0462133	0.0163712	0.0464207	0.0608158	0.0572438	0	0.0369581	0.0701027	0.0417603	0.0694868	0.0381101	0.0295224	0.0174144	0.179985	0.192281	0.0953428	0.0150205	0.0461618	0.0432425	0.142117	0.0263241	0.0679807	0.18759	0.0782751	0.0489994	0.0353887	0.0779534	0.365858	0.0184496	0.0558935	0.0653138	0	0.0272867	0.0697325	0.0345963	0.0584234	0.082918
HAND2-AS1	ENSG00000237125.7	0.412224	0.306037	0.0178931	0.643896	0.00392482	0.0442468	0.00123402	0.0157522	0.0199477	0	0.0307774	0	0.0729191	0.615311	0	0.084744	0.0597087	0.0432319	0.180815	0.00696821	0.0687498	0	0.0557294	0	0.0107639	0.0112587	0.0198613	0.502216	0.0549146	0.0908137	0.285048	0.0260408	0.142653	0.193951	0.00705506	0.550643	0.0134371	0.257323	0.00220398	0.518878	0.0160169	0.0271575	0.0937865	0	0	0.0043913	0.0422657	0
MKNK1-AS1	ENSG00000269956.1	0	0	0.010303	0.216748	0.0389675	0.170185	0.0487949	0.0418353	0.0880956	0.0114379	0	0.0118078	0.00966665	0.0365866	0.0597329	0.0802839	0.015236	0	0.0862359	0.0185997	0.0815246	0.261455	0.0517717	0.0407039	0.100645	0.121924	0.0133374	0.0264404	0	0.137326	0.0920229	0.0462014	0.0602332	0.0977667	0.0466236	0.0519048	0.170426	0.042911	0.213872	0.0484013	0.117392	0.00785064	0	0.0241381	0	0.0349338	0.0746665	0.120517
CDKN2A-AS1	ENSG00000224854.3	0.284429	0.152858	0.117919	0	0.197118	0.0331549	0.243617	0.0916081	0.169551	0.066666	0.141442	0.257395	0.0565077	0	0	0.145685	0.395509	0.295207	0.0372304	0.10715	0	0.259128	0.0512773	0.145697	0.301634	0.053009	0.0774947	0	0.197013	0	0.0911561	0	0.296295	0.0370838	0.0820841	0.0514092	0.10367	0.0319917	0.196697	0.225193	0.657878	0.332697	0.142095	0.137829	0.157766	0.173032	0.211391	0.142129
DNAJB5-AS1	ENSG00000281491.1	0.12406	0.167117	0.0333641	0.0376765	0.215207	0.328195	0.0161105	0	0.185269	0	0.117546	0.0754011	0.0619723	0.170904	0.0392769	0	0	0.137238	0.119256	0.0302355	0.0338239	0.127838	0.0562459	0.0333036	0.25888	0.0293639	0.165137	0	0.0381503	0.137904	0.193248	0.0746635	0.078158	0	0	0	0	0	0.357135	0	0.112887	0	0.040448	0.077347	0.0450848	0	0	0.2273
BAALC-AS2	ENSG00000236939.2	0.177736	0	0.0953402	0	0.108748	0.0528269	0.0465486	0.049711	0.137548	0.105507	0.0584042	0.0554295	0	0.0434891	0.11182	0.0483659	0	0	0	0.0865716	0.0491218	0.183048	0.0814026	0.140501	0.0408181	0	0.0624887	0	0.0553678	0.0518768	0.231918	0.107756	0	0.0590397	0	0	0	0	0	0.148488	0.0669957	0	0.0586815	0	0.0653616	0	0	0
LINC01067	ENSG00000236053.1	0.139197	0.0491198	0.0375799	0	0.0287992	0.365291	0.0885967	0.0385558	0.0366957	0	0.0453287	0	0.0352794	1.0288	0.169318	0	0	0.0790012	0.931497	0	0	0	0.291874	0.0375119	0.0625943	0	0	0.385685	0.0846815	0.154643	0	0	0.129868	0.0902375	0.0681576	0.0634523	2.00872	0.152077	0	1.06268	0.953414	0	0	0.168967	0.0997864	0.29352	0	0
LINC01224	ENSG00000269416.4	0	0.106681	0.309462	0.0172457	0.342651	0.0412765	0.130165	0.0311494	0.128845	0.00849339	0.0546135	0.430273	0.124021	0.0272287	0.00901984	0.0673043	0.511247	0.616307	0.00938669	0	0	0.0100901	0	0.568441	0.505739	0.589421	0	0	0.00875848	0.368068	1.64276	1.38147	0	0.340919	0.00701307	0	1.16463	0.0160651	0.359149	0.835591	1.2373	1.17815	0.175334	1.71276	0.041039	1.06412	0.587259	0.00929405
KBTBD11-OT1	ENSG00000253696.2	0.220392	0.11723	0	0.396287	0.239639	0	0.0148125	0	0.628266	0.491537	0.0370372	0.0351375	0.0288078	0.107089	0	0	0	0	0	0.108163	0	0.843781	0.41016	0	0	0	0.639008	0.151828	0.0693626	0.127214	0	0	0.0364408	0	0	0.561913	0.026883	0.0323023	0	0	0	0.0234249	0.0372143	0	0	0	0.0284547	0
HTR2A-AS1	ENSG00000224517.5	0	0	0	0	0.0316808	0	0.0396957	0	0.155064	0.0902415	0.0498358	0.0472904	0.149309	0.0370808	0	0.0813519	0.0608056	0	0.0505779	0.0739757	0.0826087	0	0.0695408	0	0.0347987	0	0	0.0531089	0.0472377	0	0.0421866	0	0.0490369	0.0503797	0.0379239	0	0	0.0857059	0.231977	0	0	0	0	0.185007	0	0	0	0.0984909
LMCD1-AS1	ENSG00000227110.5	0.0492343	0.0304995	0.0232988	0.0132211	0.0499687	0.0337943	0.0552958	0.184544	0.0853184	0.0215758	0.0234809	0.157201	0.0540558	0.0277883	0.0632442	0.0908499	0.0172927	0.0572922	0.0840195	0.0315461	0.0583429	0.0205245	0.0393713	0.046144	0.003285	0.134584	0.0101104	0.059377	0.0700126	0.0331826	0.3497	0.102892	0.0276772	0.083694	0.136822	0.163755	0.127729	0.0406473	0.22634	0.0488582	0.260907	0.0612679	0.0142025	0.0719025	0.0315221	0.155326	0.0287252	0.0375765
LINC01108	ENSG00000226673.1	0.09913	0.0818401	0.0238633	0.00904248	0.0303181	0	0.0153174	0	0.00780829	0.245165	0.0570598	0.406118	0.304129	0.0213978	0.177808	0.456036	0.60296	0.191926	0.0952599	0.13836	0.204389	0.287086	0.0135655	0.0626662	0.477497	0.095459	0.0610522	0.0103125	0.0182569	0.428263	0.465023	0.0180952	0.0924005	0	0.0218871	0.0270747	0	0.0579459	0.0339866	0.473175	0.011118	0	0.00971475	0.0187589	0	0.0271714	0.0510975	0
INHBA-AS1	ENSG00000224116.5	0.023688	0.0540947	0.00930385	0.0670334	0.113112	0.0401989	0.118224	0.0927492	0.302965	0.119321	0.0334754	0.0317564	0.24131	0.0124894	0	0.13762	0.0475992	0.0680462	0.0561913	0.057966	0.0419718	0.135166	0.0079089	0.111998	0.0689017	0.0404447	0.366532	0.017954	0.0780314	0.00499357	0.0329779	0.0105567	0.086211	0.19707	0.0170094	0.039219	0.132528	0.0291913	0.324741	0.0580608	0.150931	0.381756	0.0280839	0.105883	0.0126092	0.0198134	0.220117	0.155801
HAR1B	ENSG00000231133.5	0.104424	0.0365608	0.0553549	0.179779	0.0213972	0.0895794	0.0531792	0.0567833	0.0803492	0	0.0337277	0.153323	0.0519858	0.254278	0	0	0.0412022	0.115599	0.132312	0	0	0.207777	0	0.495646	0	0	0	0.035956	0.0938315	0	0	0	0.0331841	0.131807	0	0.0472886	0	0.086495	0	0.208105	0.0949615	0.103596	0.0338893	0	0.110507	0	0.0259053	0
HCP5B	ENSG00000281831.1	0.221762	0.0174573	0.103279	0.059307	0.0203062	0.0572959	0.0442795	0.14369	0.0886686	0.0294245	0.138783	0.145835	0.0970897	0.0355296	0.0768535	0.103088	0.0582817	0.0282653	0.0163388	0.352893	0.154286	0.0349089	0.109452	0.464293	0	0.238011	0.0342758	0.0508989	0	0.0424046	0.130564	0.0151126	0.0469936	0.155026	0.071783	0.130707	0.0685872	0.197283	0.415879	0	0	0	0.0636349	0.0311665	0.0358677	0.110109	0.0606977	0.0791343
PGM5-AS1	ENSG00000224958.4	0.603743	0	0.081373	0	0.0316289	0.0449906	0.0199515	0	0	0.852413	0.0497547	0	0.0764618	0.333338	0.185101	0.0812209	0.060707	0	0.0992835	0	0.0418272	0.156912	0	0.0411856	0	0.173116	0.0532454	0.292331	0.262285	0.355995	0.122835	0.178534	0.390284	0.14592	0	0.0696058	0	0.166344	0	0.0649342	0	0	0	0	0.0557016	0	0	0
LINC00598	ENSG00000215483.7	0	0.0394443	0.0694029	0.223061	0.00773927	0.0110474	0.266342	0.129524	0.0772163	0	0.0363906	0.0570889	0.162046	0.0967786	0.047148	0.0595779	0	0.0215021	0.119608	0	0.0204517	0.0133465	0.0508724	0.0498219	0.145956	0.152348	0	0.0130471	0.122608	0.0429026	0.229627	0.0453974	0.127154	0.0488473	0.133291	0.0510033	0.0437553	0.0831294	0.202806	0.0630707	0.0622405	0.0381553	0.0122915	0.0470461	0.0137159	0.0678494	0.0462977	0.185149
BSN-AS2	ENSG00000226913.1	0.0488661	0.0126898	0.0756777	0.0539005	0.38234	0.0824323	0.0413568	0.296313	0.0281656	0.0425127	0.0116989	0.0653185	0.155318	0	0.0995946	0.0847059	0.123998	0.281398	0.0118755	0.00876525	0.122654	0.111008	0	0.0476756	0.239984	0.0989577	0.0736054	0.0248492	0.0438236	0.239264	0.278691	0.136643	0.0342549	0.0695575	0.83481	0.0647157	0.0745065	0.0101918	0.119814	0	0.0399854	0.0292777	0.0234157	0.110015	0.242063	0.111802	0.0178839	0.156487
UPK1A-AS1	ENSG00000226510.1	0.326312	0.157957	0.0923779	0	0.160768	0.51923	0	1.89322	0.0607854	0	0.485305	0.0360105	0.0584581	0	0.333444	0.0313947	0.134818	0.847354	0.0760466	0	0.0630869	0.195964	0.201414	0.206657	0.026471	0.0548409	0	0	0	1.1713	1.07234	0.232841	0.0737492	0.0383727	0	0	0	0.0331057	0	1.10717	0.605426	0.0476256	0	0.698371	0	1.76269	0	0
PITRM1-AS1	ENSG00000237399.6	0.0293061	0.185006	0.0229568	0.166645	0.0774413	0.126895	0.0651487	0.188939	0.0876393	0.019147	0.0069799	0.0392622	0.0791858	0.0658525	0.0270425	0.0895463	0.0170383	0.0365489	0.102792	0.0207971	0.0461791	0.0151937	0.104277	0.0285874	0.0240982	0.0887338	0.0370054	0.0441079	0.0456523	0.0784376	0.119004	0.0130745	0.257735	0.0555142	0.0262712	0.277141	0.010086	0.105693	0.053564	0.0889969	0.127064	0.0937811	0.0278523	0.0135549	0.0233579	0.0245203	0.103394	0.0415898
LURAP1L-AS1	ENSG00000235448.1	0	0.193972	0.121316	0.168665	0.047555	0.0341391	0.0740041	0.0321133	0.0305607	0	0.0377692	0.138281	0.0293788	0.135199	0	0.0312392	0.0461251	0.0659531	0.112075	0.0283619	0.0627778	0	0.0527897	0.149854	0.0263397	0.0811022	0	0	0.0707181	0	0.0319516	0	0.0733892	0.111645	0.215135	0	0.132151	0.127481	0.0791863	0.0970757	0.297356	0.0473911	0.0379498	0.0726265	0.0423044	0.0268007	0.085362	0
AADACL2-AS1	ENSG00000242908.5	0	0	0.0775052	0	0.0595863	0	0.354065	0.0402922	0	0.0435514	0	0	0.0728216	0.103223	0.217562	0.0773602	0	0	0.266985	0.0703372	0	1.01438	0	0	0.0970049	0.0345728	0.322306	0.0504788	0.361168	0.0420536	0.15408	0.0444998	0.0466052	0	0.203839	0	0	0	0.130481	0	0.0274377	0	0.0475909	0	0	0	0.173546	0
DSCR9	ENSG00000230366.8	0.0336336	0.084725	0.232835	0.20961	0.0400794	0.0287515	0.0377995	0.191447	0.0384291	0.0146944	0	0.0450371	0.024736	0.035308	0.120341	0.0648847	0.0388713	0.0826766	0.0162362	0.0932305	0.0398957	0.0685677	0.129593	0.0648904	0.0548076	0.0795802	0	0	0.102867	0.135931	0.33748	0.184	0.061939	0.0321644	0.0241744	0.0446186	0.0681644	0.0277413	0.0338134	0.121365	0.0544755	0.0300589	0.0319675	0.176579	0	0.140716	0.0603224	0.0786481
ENO1-IT1	ENSG00000236269.1	0	0.127935	0.0984988	0.0379264	0.051009	0.300349	0.079327	0.101002	0.126929	0	0.0799377	0.112396	0	0.0596362	0.0395373	0.0335219	0.049477	0	0.0811156	0.0304366	0	0	0.0566165	0.331828	0.187146	0.0869205	0.0433751	0.0431929	0.0384033	0.138788	0.253865	0	0.0786692	0.080801	0.0609814	0.214764	0.245412	0	0.112087	0	0.239106	0.0508334	0.040716	0.0778531	0	0.138399	0.284751	0.0407263
ARAP1-AS2	ENSG00000245148.2	0	0.0881945	0.013794	0.244531	0.0722833	0.249516	0.0586647	0.135665	0.0789774	0.0153114	0	0.136382	0.0759717	0.0123644	0.0162581	0.11942	0	0	0.205819	0.0371578	0.0415559	0.0181819	0.0463527	0.0274075	0.17522	0.139236	0.0701128	0.103504	0.107052	0.0864899	0.135006	0.0311285	0.185434	0.331665	0.04994	0.0464722	0.105191	0.112284	0.146787	0.0853963	0.102359	0	0	0.0322648	0.0186842	0.069402	0.214379	0.0658681
MIRLET7DHG	ENSG00000230262.5	0.0243157	0.210282	0.0563839	0.182979	0.0145697	0.139519	0.0363373	0.0766137	0.0729634	0.0211309	0.089867	0.021812	0.0355172	0.0339411	0.0662836	0.0377612	0.0827572	0.0403107	0.0689246	0	0	0.0250829	0.396229	0	0.0783445	0.0167477	0.0246264	0.0245223	0.126047	0.0992263	0.0575496	0.0845047	0.0668374	0.0232503	0.0347137	0.0638758	0.0166699	0	0.048485	0.0884733	0.139704	0.0849994	0.068241	0	0.075981	0.0483408	0.0350829	0.0231134
LINC00173	ENSG00000196668.3	0.0462403	0.0317802	0.0121909	0.106719	0.0277908	0.289674	0	0.421866	0	0.0135328	0.0293138	0.159326	0.0340469	0.0325353	0.0977086	0.0361991	0.154627	0	0.0589056	0.0436626	0.0607683	0.0160717	0.100441	0.0831009	0	0.0631558	0	0.0466301	0.0139545	0.306243	1.00991	0.1453	0.0430475	0.0442288	0.0332762	0.0207091	0.236533	0.290911	0.376689	0.112091	0.353321	0.133443	0.0148024	0.400131	0.0328452	0.231581	0.0556228	0.0294618
MCM8-AS1	ENSG00000278719.1	0.125953	0.0659702	0.214669	0.0570295	0.184211	0.02781	0.0604375	0.0261564	0.0493565	0.260603	0.0307743	0.339971	0.023925	0.0228592	0.144235	0.025443	0.178918	0.105733	0	0.0902425	0.0258438	0.885328	0	0.0254453	0	0.129618	0.299842	0.0328096	0.0857688	0.0273056	0.0515876	0.0850264	0.0302777	0.061568	0.0463902	0.0431653	0.0443077	0	0	0.0793948	0.035351	0.112941	0.119899	0.0593074	0.0681543	0	0.0468816	0.25705
CFLAR-AS1	ENSG00000226312.6	0	0.14551	0.023146	0.307755	0.0308635	0.0744703	0.0736811	0.0586578	0.0613141	0.0128987	0	0.0653824	0.0537048	0.0412138	0.0340015	0.0737668	0.0256924	0.0123877	0.143065	0.0261635	0.0408185	0.0454781	0.0677696	0.0570804	0.0809918	0.0797793	0.0736771	0.0589922	0.0524823	0.0552002	0.0411022	0.0197291	0.0611449	0.0628121	0.0678811	0.132829	0.131585	0.054253	0.0491742	0.0809892	0.164742	0.0176554	0.00707175	0.013667	0.0390398	0.0247223	0.109241	0.035026
HOXB-AS3	ENSG00000233101.9	0.330935	0.405528	0.0519159	1.78011	0.0398314	0.238816	0.00632923	0.527928	0	0.029059	0.0625572	0.0150745	0	0.0805855	0.0610476	0	0.33092	0.134464	0.0634845	0	0	0	0.044229	0.0131312	0.0110598	0.0344299	0.0992588	0.0169525	0.0593093	0.0418803	0.258724	0.0443165	0.0765464	0	0.024024	0.266502	0.0787348	0.107249	0.0112884	0.101217	0.123304	0.143535	0.0932827	0	0	0.0554142	0.0242805	0
FAM66C	ENSG00000226711.5	0.0274937	0.148667	0.0893799	0.167749	0.0123785	0.102842	0.056167	0.00555595	0.0519983	0.0532201	0	0.0608908	0.221259	0.0849197	0.0253689	0.109427	0.0628863	0.0455464	0.0965844	0.0195074	0.027239	0.0353639	0.181627	0.0583574	0.0136057	0.0142305	0.0209337	0.0549312	0.0548549	0.0173361	0.28548	0.112482	0.0936865	0.0584935	0.0246449	0.547144	0.0919037	0.0886129	0.0230708	0.273578	0.0372528	0.0164238	0.026129	0.0127123	0.014644	0.137034	0.024908	0.00657843
POT1-AS1	ENSG00000224897.5	0.094332	0.116235	0.0550792	0.202761	0.215869	0.0473777	0.0153174	0.0485634	0.0537908	0.00444694	0.0335585	0.110611	0.0371358	0.140263	0.0141228	0.0588231	0.040996	0.0504278	0.0767045	0.0251909	0.00406049	0.0157953	0.0469315	0.0433738	0.010072	0.0688234	0.0206391	0.0508407	0.0407579	0.0297793	0.129172	0.0796988	0.0236608	0.0529613	0.010985	0.111715	0.0139646	0.171047	0.0932148	0.0983856	0.112673	0.321607	0.0573308	0.0736149	0	0.0929418	0.103908	0.00971723
RSF1-IT2	ENSG00000254985.1	0	0.217256	0	0.0496506	0	0	0.042253	0	0	0.0487718	0	0	0.0814529	0.0394719	0.101709	0	0.126608	0.0922511	0.0538233	0.078682	0	0	0.144336	0.168145	0	0	0	0.0565135	0	0.0470975	0	0	0.243877	0.0536126	0	0	0	0.134631	0.110562	0	0.229376	0.0664566	0	0.196313	0	0	0.0407972	0.0533001
HIF1A-AS2	ENSG00000258667.1	0.0594419	0.119411	0.785167	0.152568	0	0.193562	0.0667314	0.0478763	0.0455736	0	0	0.0533876	0.0438199	0.160687	0	0.0465801	0	0	0.164911	0	0	0.061294	0.0784296	0.298326	0	0	0	0	0.0533281	0.0982544	0.181778	0	0.108664	0.215143	0	0.224094	0.0409062	0.0491047	0	0.143184	0.375591	0.0356664	0.0565221	0	0	0.0789052	0.383584	0.0565363
LINC00900	ENSG00000246100.3	0.172498	0.207149	0.197953	0.267539	0.0121069	0.33908	0.0451158	0.0269665	0.0307383	0.00587906	0.0379882	0.0998631	0.0344163	0.0604939	0.018651	0.0314207	0.264861	0.0983881	0.0574547	0.00479383	0.133469	0.0139373	0.0443797	0.0722844	0.0738351	0.259564	0.00685759	0.0991805	0.030062	0.028151	0.595107	0.0179518	0.0312141	0.063451	0.0241065	0.233152	0.137118	0.14345	0.0359389	0.174222	0.510613	0.0747592	0.152781	0.108222	0.00717927	0.182906	0.135903	0.0128391
PCAT1	ENSG00000253438.2	0.133358	0.212806	0.0640785	0.434016	0.0967986	0.473461	0.031112	0.0332377	0	0.0594011	0.101972	0.0248293	0.0102076	0.048108	0.0255372	0.063958	0.0477321	0	0.0782848	0.00985198	0.106684	0	0.238886	0.0429559	0.0362386	0.083893	0	0.0279109	0.012454	0.196656	0.0970205	0.130296	0.0384601	0.0264647	0.0297194	0.0547649	0.00952146	0.0783366	0.0278243	0.163646	0.625234	0	0.126964	0	0	0.045943	0	0.026309
CCND2-AS1	ENSG00000256164.1	0.359259	0.697356	0	0.237002	0.0343883	0.141981	0	0	0	0.049722	0	0.0513085	0	0.154647	0	0.044762	0.065946	0	0	0	0.0454624	0.0589132	0	0.0447659	0.0377692	0.0394886	0	0.0576115	0.19491	0.0944844	0.215614	0	0.104509	0.107315	0.0411575	0.403556	0.0393066	0.137176	0.0385427	0.13777	0.0920773	0	0.106675	0	0.0605176	0	0	0
MORC2-AS1	ENSG00000235989.3	0.0472249	0.0484208	0.0642142	0.0824697	0.042373	0.0989488	0.0660053	0.0566387	0.188577	0	0.0113011	0.052804	0.166054	0.0167114	0.0963057	0.116852	0.0810551	0.204827	0.0114717	0.0984637	0.0282559	0	0.0623939	0.0460738	0.113618	0.0406445	0.160875	0.024008	0.0630668	0.0494167	0.347339	0.0419773	0.0760816	0.0672374	0.0170941	0.107751	0.0563277	0.0769415	0.0629606	0.155096	0.0762692	0.0628854	0.0884368	0.205478	0	0.100665	0.0761677	0.0668473
FRY-AS1	ENSG00000237637.1	0.0287205	0.086613	0.461722	0.214083	0.163591	0.0724183	0.0322847	0.090201	0.0649168	0.0736315	0.0271651	0.075961	0.0624347	0.0596885	0.078088	0.170549	0.0332019	0	0.0275729	0.155509	0	0.0871108	0.247253	0.0224562	0.0189235	0.039314	0.291636	0.0289642	0.238794	0.0478038	0.153588	0.258508	0.247294	0.0544148	0.061035	0	0	0.0924811	0	0.137181	0.0767966	0.0171595	0	0.102987	0.118088	0.0570126	0.0208538	0.131621
LINC00563	ENSG00000261097.1	0.0454816	0	0.433459	0.260845	0.0408063	0.0195825	0	0	0.329511	0	0.0848174	0	0.248362	0.0787048	0.0211461	0	0.103216	0.4298	0.262771	0	0.0181944	0	0.0601022	0.796707	0.0594406	0.015784	0	0.13344	0.0205358	0	0.29872	0.0203541	0	0	0.14176	0.0894662	0.349062	0	0.29326	0.637962	0.0249117	0.0931619	0.0217806	0.37257	0.0716924	0.0305513	0.127985	0
RAET1E-AS1	ENSG00000223701.3	0.103146	0.0538217	0	0.258872	0.0315772	0	0.115585	0.0422612	0.0793585	0.0899523	0.43329	0.0471366	0	0	0.04847	0.194772	0.228508	0.0864789	0	0	0.160239	0.106311	0	0.194788	0.034685	0	0.104429	0	0.179764	0	0.0420491	0.0918795	0	0.0987429	0.0746352	0	0.0360984	0	0.103685	0.0648292	0.0287847	0.234392	0	0.268501	0.350605	0	0.0382018	0
ZNF649-AS1	ENSG00000268095.1	0	0.21272	0.164863	0	0.0967582	0.092327	0.0615412	0	0.122515	0.138599	0.0518649	0	0.0403868	0.0385974	0.0995023	0.0429339	0.0632715	0.0902432	0	0.038994	0	0.213891	0.141248	0	0.10605	0.0747774	0.0555008	0.0552687	0	0.0906885	0.245398	0.0958712	0	0.0524305	0.0778978	0.388889	0	0	0.391154	0.0676731	0.11667	0.127193	0	0	0.167605	0.107855	0.224323	0.0521248
LINC00677	ENSG00000259717.1	0.0543474	0.109368	0.0426525	0.139869	0.0959567	0.177656	0.10032	0.167591	0	0	0	0	0.0790099	0.111897	0.050183	0.0839231	0.122868	0	0.102566	0.77081	0	0.0560438	0.688736	0	0.0359169	0.453334	0	0.158537	0.0959041	0.254556	0.126862	0.140364	0.0994942	0.102171	0	0.205853	0.109354	0.0448824	0.0723975	0.131231	0.196783	0.12615	0	0	0	0.0365434	0.222543	0
UBE2R2-AS1	ENSG00000235481.2	0.09667	0.191782	0.076105	0.12683	0.0295482	0.122624	0.12565	0.0395551	0.0376474	0.0842802	0	0.128516	0	0.0345891	0.132049	0.0384811	0.111353	0.230567	0.0928929	0.0349449	0	0	0.186593	0.0384845	0.155449	0	0.0978744	0	0.0868409	0.195535	0.114988	0.206297	0.174906	0.0470088	0.0699057	0.299507	0	0.118448	0.0971756	0.0607081	0.0793374	0.0865933	0	0.252508	0.0520656	0	0.263912	0.178487
LINC00402	ENSG00000235532.1	0.198711	0	0.0299632	0.0421789	0.137778	0	0.193507	0.104852	0.0292564	0.19619	0.00912559	0.100563	0.167403	0.0134993	0.0782018	0.353359	0.0870211	0.0319312	0.00926343	0.0537996	0	0.0587404	0	0.0224896	0.0622275	0	0.730741	0.0574424	0.100453	0	0.0305885	0.00856664	0.0958051	0.0633804	0.0611244	0	0	0.0393147	0.647903	0.180408	0.0364014	0.0228682	0	0.0177094	0	0.00645676	0	0.0363432
LIFR-AS1	ENSG00000244968.5	0.0313788	0.130574	0.354364	0.274912	0.217628	0.0321259	0.00712308	0.0500177	0.00964928	0.0646199	0.00598523	0.0225677	0.023073	0.11523	0.0174437	0.0438712	0.00732726	0.150517	0.0479042	0.00895036	0.0298577	0.0259509	0.0250616	0.0534465	0.00830821	0.0429382	0.0191511	0.134323	0.114602	0.031544	0.610199	0.400487	0.0292018	0.0240554	0.07527	0.240677	0.335251	0.120187	0.0705403	0.0914665	0.2727	0.21692	0.041582	0.133697	0	0.0863942	0.11051	0
FRMD6-AS1	ENSG00000273888.1	0.0707879	0.0866508	0.0446685	0.476334	0.0172272	0.07245	0.0586733	0.175167	0.0649452	0.0125415	0	0.100461	0.0106	0.0301663	0.0525486	0.0224642	0.0167039	0.264485	0.0812217	0	0.0563835	0.0586801	0.0380406	0.210317	0.018932	0.0776188	0	0.0145613	0.0384543	0.0595374	0.214805	0.258614	0.0267382	0.194347	0.0206424	0.198288	0.194615	0.10368	0.121203	0.33568	0.0842928	0.0674761	0.0804195	0.0779551	0.0454432	0.111906	0.241325	0.0541216
PWAR5	ENSG00000279192.1	0	0.398561	0.165083	0.451745	0	0.254024	0.267429	0.117473	0.00773972	0	0	0.088395	0.220836	0.0351801	0.0093478	0.0545003	0.0117287	0.016857	0.0479968	0.0285032	0.0475719	0	0.0134466	0.0157841	0.115472	0.231863	0.0305803	0.0504008	0.0710653	0.326507	0.38277	0	0.0556623	0.0849464	0.190828	0.399676	0.0811286	0.00834791	0.0203087	0.469619	0.0595966	0.0476256	0	0	0.0107466	0.663745	0.707548	0.0192
LINC01359	ENSG00000226891.5	0.0728942	0.0228262	0.04601	0.281329	0.0569054	0.157031	0.0305296	0.153478	0.0559478	0.0257301	0.0210496	0	0.0271519	0.081429	0.0934219	0.13891	0	0.0490142	0.0562882	0.0519551	0.0235091	0.0455609	0.0294886	0.122941	0.108718	0.164842	0.0150672	0.0298521	0.0781649	0.0792139	0.152736	0.0327933	0.182615	0.116645	0.0317851	0.0489437	0.0747135	0.0543515	0.161055	0.0545937	0.102023	0.0481291	0.0211509	0.0802687	0.039111	0.0247676	0.0790061	0.0141386
ZFX-AS1	ENSG00000234230.1	0.147342	0.0774451	0.275141	0.0669851	0.0455904	0	0.0288097	0	0	0	0	0.132736	0	0	0	0	0.169282	0.123834	0.0725784	0.105787	0	0	0.0995098	0.0592798	0.0500538	0.0523223	0.0764992	0.0761815	0	0.06356	0.060613	0.308605	0.137492	0	0	0	0	0.0624725	0	0	0.0415765	0	0	0.136094	0	0.0509226	0	0.268236
LINC01356	ENSG00000215866.6	0.167333	0.10526	0.0274723	0.407226	0.0105563	0.184517	0.0458574	0.122723	0.0268236	0.0153198	0.0655764	0.136453	0.025785	0	0.110196	0.02742	0.173962	0.219106	0.0665475	0.0371779	0.0952154	0.0361571	0.0463778	0.0543332	0.0571068	0.0596885	0.01786	0.0698584	0.0621751	0.232845	1.44236	0.0156567	0.0802223	0.0168598	0.0499669	0.113549	0.0939243	0.12579	0.0235905	0.185585	0.137923	0.0518468	0.0977354	0.267425	0.0186944	0.19903	0.0992832	0
HCG23	ENSG00000228962.1	0.150896	0	0.0805945	0.0908225	0	0.0877747	0.0392463	1.25441	0	0.0453085	0	0.0467564	0.0383614	0.1073	0.0946078	0.0804439	0.0601221	0.0857907	0.0500075	0	0	0.053699	0	0	0	0.0710692	0.0527312	0.245301	0.0919439	0	1.15832	0.0462946	0.0953906	0	0	0.13473	0.264279	0.0847507	0.102865	0.241642	0.188921	0.0617641	0	0	0	0	0	0
PRC1-AS1	ENSG00000258725.1	0.0355173	0.0364204	0.256784	0.150769	0.152675	0.131874	0.0399133	0.0840394	0.080045	0.0155231	0.0501081	0.22347	0	0.0125355	0.171713	0.133852	0	0.0296649	0.0171513	0.0500079	0.042125	0.124343	0.220978	0.0277847	0.046467	0.0839634	0.0710636	0.0180201	0.0318371	0.156842	0.200619	0.0470795	0.0812629	0.115542	0.075282	0.0471075	0.0364155	0	0.159555	0.107398	0.121816	0.0831476	0.0337589	0.0646911	0	0.0119647	0.088369	0.09902
RRS1-AS1	ENSG00000246145.1	0	0.0151185	0.153651	0.0640437	0.361967	0.172594	0.0915302	0.0639329	0.0224343	0.0812676	0.0139389	0.0775533	0.124801	0.0509662	0.0203477	0.0950468	0.146679	1.86935	0.00709189	0.0765582	0	0.0302564	0	0.0622166	0.711303	0.181477	0.0297068	0.308283	0.108557	0.107601	0.151408	0.0130865	0.131593	0.109067	0.252527	0.0195972	0.049784	0.0121445	0.0583886	0.0091592	0.134535	0.00440169	0.00702005	0.0535199	0.0539735	0.0582156	0.0212994	0.101899
LINC00472	ENSG00000233237.5	0	0.0659234	0.00732407	1.0258	0.118421	0	0.0821982	0	0.0423778	0.0715868	0.0523235	0.0414954	0.0738422	0.101593	0.00863588	0.0714852	0	0	0.0617653	0	0.0148138	0.102869	0.240771	0.00731068	0.00615552	0.0569415	0.0468087	0.118195	0.0896654	0.0234194	0.0515508	0.024791	0.0765551	0.103917	0.0785804	0.64491	0.0932672	0.0971761	0.0855652	0.101228	0.363826	0.0331574	0.0696793	0.0341633	0.0393104	0.0310516	0	0.0949887
TNK2-AS1	ENSG00000224614.1	0.0751646	0.0467216	0.0120114	0.0666415	0.0273837	0.185133	0.0229734	0.0724248	0.0348967	0.0265451	0.0431128	0.0273991	0.01127	0.182468	0.329319	0.0119884	0.0697545	0	0.0862245	0	0.0362303	0.136624	0.020352	0.0704861	0	0.150841	0.0612043	0.0904841	0.0137491	0.0382718	0.106791	0.0136271	0.0284182	0.126992	0.0219424	0.0405253	0.0518137	0.367978	0.050811	0.128115	0.136043	0.0716531	0	0	0.0162732	0.0306089	0.011131	0.0145882
PCAT2	ENSG00000253264.1	0.108331	0.941005	0	0.0961705	0	0.18027	0.303393	0.0444325	0.123332	0.139518	0.102614	0.574567	0	0.0388624	0.100171	0.349084	0	0	0.458562	0.0774829	0.0439049	0	0.142184	0.0432319	0.036472	0	0	0.0556458	0.143676	0	0.128761	0.230168	0.100998	0	0	0	0	0.0897522	0	0.068133	0.0302709	0	0.454568	0	0	0.176674	0.190508	0.0524809
HEXDC-IT1	ENSG00000279066.1	0.069652	0	0.0138773	0.0916477	0.072711	0.0596487	0.071806	0.162258	0.104982	0.0154038	0.0167671	0.0471878	0.088773	0.0247718	0.0485226	0.266137	0.0205096	0	0.0669062	0.0617731	0.0690159	0.0718144	0.0466295	0.0942818	0.0574156	0.205274	0.0179579	0.0529938	0.107678	0.0585784	0.0281993	0.0157426	0.0489305	0.306138	0.235332	0.240184	0.0241921	0.0575744	0.37672	0.0648992	0.0938966	0.062331	0	0	0.037352	0.0118726	0.123723	0.190291
SATB2-AS1	ENSG00000225953.2	0	0.0933987	0.0500238	0.0686973	0.108186	0.0781218	0.0945591	0.269264	0.275572	0.0125079	0.0203763	0.0257102	0.077461	0.0595577	0.0588294	0.129487	0.0166593	0.0590862	0.06782	0.0552461	0.056235	0.14884	0.146117	0.190133	0.0559189	0.0440564	0.0784481	0.0360355	0.124065	0.0535515	0.392017	0.0871922	0.0200463	0.199893	0.0509279	0.310862	0.0147665	0.0353005	0.256989	0.0441891	0.0234192	0.103819	0.0671471	0.013253	0.110745	0.00482724	0.0464017	0.222549
LINC00310	ENSG00000227456.6	0.11373	0.039903	0.0750875	0.225495	0.0577165	0.0496288	0.0256669	0.0312997	0.022397	0.0085347	0.0368142	0.0175686	0.0910548	0.0273603	0.027022	0.0228957	0.161836	0.0799384	0.0188034	0.00696044	0.0385555	0	0.0514616	0.0894879	0.0383374	0.0661983	0.00995372	0.0774479	0.0689496	0.0487353	0.177502	0.0430963	0.0628028	0.0463741	0.0210392	0.0515939	0.0464412	0.0712624	0.156443	0.117397	0.0833485	0.0461966	0.090756	0.0358402	0.0207655	0.0390056	0.0422191	0.0186184
CALML3-AS1	ENSG00000205488.7	0.0793679	0.0412509	0.0573057	0.035619	0.040042	0.0400562	0.0550548	0.00544403	0.277579	0.161748	0.0993414	0.0301522	0.28415	0.00949133	0.0124842	0.136544	0.13517	0.314473	0.172024	0.146276	0.0735336	0.0550613	0.0704967	2.05479	0.164392	0.220472	0.0340301	0.0204274	0.198709	0.156399	0.0894219	0.0934318	0.103672	0.069774	0.0193536	0.0792728	0.0457562	0.016693	0.0624328	0.136679	0.0036929	0.224375	0.0192473	0.0370526	0.110991	0.0881249	0.0579036	0.15889
NAV2-AS4	ENSG00000254622.1	0.318211	0	0.0628308	0.0240086	0.0323439	0.0231848	0	0.0218041	0	0.299481	0.0756514	0	0.273545	0.0190519	0	0	0	0	0.0767677	0.181825	0	0.769898	0	0	1.19152	0.143165	0.365603	0.0805731	0.117659	0	0	0	0.145244	0.240557	0.0387161	0.0360179	0	0.0223687	0.0362544	0.0335743	0	0	0.0257836	0	0.0569502	0.0181863	0	0.217025
LINC01226	ENSG00000223907.1	0.0117522	0.0120535	0.165389	0	0.178718	0.290854	0.0263204	0.109341	0.112539	0.0797033	0.0865894	0	0.00862586	0.149032	0	0.080558	0.179617	1.58707	0.0112799	0.543194	0.0369306	0.0121246	0	0.221463	0.397126	0.101709	0.0354184	0.0696967	0.638305	0.219656	0.160278	0.0714877	0.0538484	0.0223834	0.204578	0.0463887	0.0937087	0.0756835	0.22645	0.043252	0.0127777	0.208831	0.0111658	0.183264	0.0492083	0.415121	0.334108	0.0549982
COL18A1-AS2	ENSG00000224574.1	0.0574361	0.169902	0.0450868	0.0508879	0	0	0.242263	0	0	0.397589	0.0543545	0	0.0834601	0.0404591	0	0.0450015	0	0	0.0551626	0.545766	0.174728	0	0.0757997	0	0	0.223301	0.114069	0.26881	0.195901	0.226668	0.0906226	0.0510737	0.0534845	0	0.0816022	0	0	0.0474419	0	0.138484	0	0	0	0.103977	0	0.14869	0	0.207095
STEAP3-AS1	ENSG00000229867.1	0.0100162	0.137566	0	0.214275	0.0119546	0.0833221	0.177198	0.023988	0.213465	0.00869863	0	0.017905	0.0788665	0.0347696	0.0184168	0.134654	0	0.0166591	0.13788	0.0211788	0.0158439	0.0103338	0.0264558	0.0689033	0.0895613	0.0341162	0.0101448	0.0884659	0.169591	0.0496583	0.0627879	0.0177264	0.0185732	0.101987	0.137268	0.039606	0.0539567	0.0726014	0.0786594	0.0247194	0.0693637	0.0178326	0.00951616	0	0.0106201	0.0266192	0.0430205	0.101402
COL4A2-AS1	ENSG00000232814.2	0	0	0	0.15069	0.168594	0.191212	0.0442565	0	0.0449919	0	0	0	0.085261	0.26725	0	0.133781	0.132433	0.0965474	0.11061	0.121848	0.046705	0	0.0774398	0	0	0.0800308	0	0	0.0526493	0.0493268	0.047029	0	0.107307	0.110185	0	0.2214	0.295248	0.269085	0.187944	0.0724399	0.154312	0.0695804	0	0	0.121758	0.0394806	0.163824	0.0558174
STXBP5-AS1	ENSG00000233452.5	0.073431	0.31153	0.170379	0.087656	0.056709	0.0540776	0.0573857	0.292069	0.0524086	0.0139451	0.0252119	0.0659841	0.0542011	0.105332	0.01971	0.0776296	0.0308192	0.0354417	0.16568	0.00380224	0.0337182	0.0329338	0.0422566	0.0495172	0.0890597	0.0615083	0.032336	0.0740443	0.0705057	0.00898777	0.244346	0.0283645	0.0826504	0.141935	0.100497	0.0767441	0.0541572	0.0775989	0.0738182	0.169797	0.134036	0.260063	0.0551567	0.0582146	0.0504653	0.0872038	0.378268	0.015257
ITFG1-AS1	ENSG00000260281.4	0	0.197794	0	0.325692	0.146568	0.242912	0.0382564	0.0408634	0.219033	0.0870239	0	0.0897641	0.0373935	0.104655	0	0.152839	0.0586163	0.0836603	0.141572	0.0361026	0.0403776	0.102869	0	0	0.098353	0.135415	0.0514071	0	0.132491	0.0426494	0.156179	0	0.22221	0.227937	0.0721931	0.131439	0.315998	0	0.194124	0	0.159446	0.328538	0	0	0	0	0.14239	0.184108
KIAA1614-AS1	ENSG00000232586.1	0.0658576	0	0.085214	0.0773115	0.0133511	0.0563886	0.0167557	0.0873899	0.0505185	0.0384778	0.0210787	0.0397104	0.0800773	0.0464313	0.0805493	0.149663	0	0	0.0632581	0.0622098	0.017692	0.0456232	0.058466	0.101489	0	0.0153479	0	0	0.0590974	0.241969	0.305781	0.320365	0.041181	0.021311	0.093454	0.0296057	0.422927	0	0.235608	0.254716	0.0361874	0.039551	0.0420536	0.0803772	0.136279	0.0873589	0.0479864	0.217507
HDAC11-AS1	ENSG00000244502.2	0	0	0.0482724	0.106969	0.176298	0.103399	0.0463707	0.274445	0.0927897	0.0535131	0.0581819	0	0.0453276	0.12625	0.0567758	0.0481812	0.070944	0	0	0.206655	0.0489342	0.0633899	0.230772	0.0481854	0.156192	0.274212	0	0.0619914	0.0551569	0.285488	0.0969193	0.254743	0	0.115326	0.129033	0.0813017	0	0.0507911	0.0818271	0	0.0989889	0.0728742	0	0.214376	0.0651134	0.0815865	0.171322	0
NCOA7-AS1	ENSG00000232131.1	0	0.0647469	0	0.109847	0.691193	0.0540688	0.0240193	0	0.184691	0.159028	0	0	0.409357	0	0	0.143692	0	0	0	0	0.0502781	0.127431	0	0.0973754	0.584514	0.0436811	0	0.345732	0	0.0530968	0.0506264	0	0.0588195	0.0604246	0.0455243	0	0.04348	0.198288	0.0426361	0.222194	0	0.0379148	0	0	0	0	0.13384	0
PRMT5-AS1	ENSG00000237054.8	0.0300643	0.0905818	0.0695332	0.184604	0.0180285	0.0839303	0.0740492	0.101918	0.0530964	0	0.0655011	0.0534532	0.029397	0.0419324	0.0277427	0.0542659	0.0686881	0.0978917	0.0940472	0.0493037	0.0238778	0.0412014	0.0657309	0.0466416	0.0839536	0.0811516	0.0404557	0.0402856	0.0879224	0.0168685	0.217181	0.0615618	0.100036	0.0936841	0.0845303	0.0267219	0.0610072	0.0410864	0.0920273	0.210021	0.0751097	0.023905	0.00958743	0.0902807	0.0527219	0.013471	0.0991706	0.0285805
ZNF341-AS1	ENSG00000230753.4	0.131817	0.091428	0.104041	0.117126	0.0272165	0.038739	0.0341152	0	0.342166	0	0.042851	0.118688	0.12899	0.181411	0.121962	0.103848	0.102791	0.07473	0.41862	0	0	0.219747	0.0598509	0.136879	0	0	0.045865	0.0456725	0.0801117	0.0751007	0.172822	0.0402549	0.122961	0.0433198	0.296858	0.117612	0.231974	0	0.0896702	0.307224	0.0248063	0.339916	0.447339	0.0822665	0.183053	0.0304222	0.0329367	0.27752
LINC01481	ENSG00000257613.1	0.0993432	0.0518045	0.416093	1.59286	0.0892998	0.125985	0.11134	0.118728	0.183933	0.0866211	0.0478096	0	0.0734988	0.0355668	0.17818	0.115588	0.168393	0.162	0	0.0709919	0	0.0521058	0.360699	0.15216	0.218884	0	0.0511662	0	0.364212	0.16278	0.295809	0.171844	0.261675	0.0950967	0.106487	0.0669024	0.134197	0.0417174	0.280973	0	0.0276969	0.0599367	0	0.0916436	0.105141	0.13129	0.0367626	0.0480495
HOXD-AS2	ENSG00000237380.5	0.0445727	0	0.11881	0	0.0399895	0.311501	0.0500702	0.0534675	0.131937	0.113318	0.307194	0.078944	0.14212	0.121534	0.366602	0.0175501	0.0514838	0.177306	0.638832	0.0159267	0	0.386893	0	0.526718	0.318749	0.719531	0.172651	0	0.0595431	0.0188387	1.65703	2.94663	0.0208959	0.0634858	0.63295	0.0298312	0.0899896	0.158627	0.0300275	0.433234	0.184613	0.0134065	0.200417	1.97985	0.0238065	0.0592666	0.0162973	0.123588
LINC00412	ENSG00000234772.1	0	0	0.0589708	0.130103	0	0.0642672	0.0566558	0.118547	0.112975	0.18778	0	0.13183	0.108724	0.052944	0.259267	0.0588597	0.16814	0	0.0720727	0.154851	0.117174	0.22062	0.191308	0	0.232976	0	0.0759669	0.0756514	0.0673457	0.29113	0.328393	0.360833	0.0698925	0.0717924	0.106324	0	0.0517168	0.121514	0.147093	0	0.158487	0.0451137	0	0.135166	0.154738	0.0505651	0	0.266486
KRTAP5-AS1	ENSG00000233930.3	0.0109932	0.556562	0.0256467	0.889047	0.120069	0.134766	0.088321	0.00882529	0.113309	0.00954758	0.0309613	0	0.0398975	0.292743	0.0202075	0.083617	0.0127208	0.0717702	0.61904	0.0385214	0.017386	0.0448416	0.582863	0	0.24591	0.164598	0.0111344	0	0.0955558	0.291939	0.110178	0.0194505	0.0404744	0.206062	0.233093	2.04515	0.02246	0.0534959	0.0220209	0.239097	0.0472284	0.306483	0.101192	0	0	0.00735547	0.2149	0.149281
LRRC2-AS1	ENSG00000268324.2	0.0278908	0.0143719	0.0218459	0.0368667	0.0817278	0.011967	0.0569701	0.0876483	0.209625	0.139692	0.02638	0.073801	0.118855	0.0292823	0.0384332	0.13617	0.0637835	0.296067	0.0530641	0.124033	0.0439614	0.125172	0.0550446	0.204512	0.115456	0.028731	0.199488	0.0419883	0.0616915	0.124256	0.169457	0.0966383	0.0387575	0.0912654	0.0592907	0	0.00959582	0.0229967	0.543934	0.0345131	0.0526318	0.120512	0.0133142	0.147638	0	0.143206	0.0793475	0.127947
LINC01269	ENSG00000258689.1	0	0.581693	0	0.892141	0.122947	0.623201	0.30745	0	0.191657	0	0.0981649	0.0473677	0	0	1.09299	0.158609	0.0609045	0	0.23719	0.211763	0.339856	0.106822	0.199618	0.0814903	0	1.01672	0.338053	0.293209	2.29301	0	0.0422557	0	0.872754	0.146381	0.0749977	0.261081	0.569302	0.385754	0.0702847	0.244596	1.33283	0.0928621	0.190936	0.0956205	0	0.0700772	0.40447	0.098649
LINC01587	ENSG00000082929.7	0.900511	0.329796	1.73048	0.071869	0	0.135694	0.0103873	0	0	0.0239215	0.0260318	0	0	0.281906	0	0.34535	0.639247	0.0455946	0.0264227	0.665395	0.24266	0	0.328632	3.51268	0.295903	1.59663	0	0.0277565	0.0962229	0.133321	0.663695	0.118287	0.515873	0.668224	0.254806	0.0365374	0.127217	0.28919	0.223828	0.0673323	1.34468	0.0487722	0.614079	0.0987964	0	0	2.39718	0
LINC01374	ENSG00000280560.1	0.28225	0.221866	0.744678	0.416062	0.0902037	0.186891	0.112459	0.0612042	0	0	0	0.133347	0.0560403	0	0.0701291	0.0595545	0.322156	0	0	0	0	0.078257	0.0999731	0	0	0.05257	0	0.0765391	0.133203	0.0638597	0.601589	1.63645	0.202524	0.0726359	0	0.100226	0.0523287	0.0627671	0.10087	0	0.403995	0.0456487	0	0.261597	0	0	0	0.0722153
ZNF197-AS1	ENSG00000233509.2	0	0.198684	0.153818	0.499311	0.255085	0.0859967	0.130278	0.119825	0.114196	0	0.0482624	0.215695	0.1099	0.203137	0.0470922	0.0399432	0.115476	0.0840517	0	0.0362743	0.0405693	0.245686	0.0673596	0.0399467	0.161115	0.168133	0	0.149108	0.045745	0.239873	0.98295	0.131967	0	0	0.27052	0.253009	0.0693038	0.0421133	0.59123	0.29062	0.496691	0.0305681	0.0484924	0.179422	0.42597	0.0677697	0.0371121	0.0485046
LINC01529	ENSG00000225872.2	0.100423	0	0.0101255	0.0891233	0.0756151	0.167408	0.112546	0.512462	0	0.011241	0.0122374	0.0793376	0.0652235	0.0882784	0.104036	0.0692998	0.087598	0	0.0490589	0	0.030582	0.35494	0.0171644	0.144639	0.184079	0.103372	0.0131079	0.076599	0.0344987	0.104996	1.3237	0.328655	0.0822344	0.08446	0.141808	0	0.119365	0.0317501	0.254926	0.0318927	0.0418071	0.0230233	0	0.301149	0.119033	0.239577	0.00938293	0.118517
LINC01136	ENSG00000233791.4	0.035176	0.0478964	0.238856	0.0208334	0.109171	0.380628	0.00887861	0.299824	0.121523	0.0305837	0.0111772	0.0624565	0.0512923	0.127211	0.407288	0.0722374	0.131271	0.3341	0.0448578	0.0736713	0.0186919	0.0481754	0.0311908	0.0634086	0.140969	0.0715781	0.0703891	0.0119218	0.207484	0.954114	0.366156	0.149904	0.116575	0.140426	0.175899	0	0.175534	0.103656	0.00793392	0.0577162	0.0876514	0.28145	0.0553011	0.240815	0.0372775	0.22025	0.0255567	0.0444204
LINC01260	ENSG00000132832.8	0.130927	0.0686318	0	0.134839	0	0.419854	0.0751346	0.0888264	0.0173239	0.0391212	0.0214333	0.48267	0	0.180207	0	0.0177103	0.10209	0	0	0	0.0357585	0	0.0300245	0.168033	0.0149217	0.0156066	0.0229528	0.045355	0.040329	0.162698	0.250409	0.0201257	0	0.0847911	0.0162718	0.198609	0.0309026	0.108617	0.0303003	0.185818	0.533799	0.0269322	0	0.12088	0	0.145094	0.0327067	0
ACTN1-AS1	ENSG00000259062.2	0	0.0350172	0.22465	0.199389	0.060615	0.113385	0.0383773	0.106827	0	0.0872945	0.0323024	0.030643	0	0.0936842	0.179522	0.0529322	0.115298	0.262612	0	0.421104	0.0537581	0.103187	0.0889931	0.965729	0.0665157	0.374258	0.101358	0.0344376	0.280279	0.056768	0.181185	0.375763	0.0933181	0.214448	0.0486808	0.252637	0	0	0	0.042235	0.125891	0.020418	0.0324572	0.435715	0.0361894	0.132295	0.0248077	0.15548
RORA-AS1	ENSG00000245534.5	0.0314276	0.183379	0.207795	0.121154	0.0829488	0.0401089	0.0754702	0.201842	0.192609	0	0.0149401	0.0963744	0.122749	0.0545772	0.0145737	0.0606716	0.140119	0.0520171	0.131069	0.0111968	0.0249629	0.0162993	0	0.0842507	0.0811283	0.0847645	0.0474827	0.10801	0.028167	0.0263754	0.121523	0.0140267	0.0436515	0.0883459	0.0882891	0.121656	0.0428067	0.0259183	0.132181	0.0952993	0.170892	0.064701	0.0150121	0.0289387	0	0.0315012	0.110677	0.0298772
IDI2-AS1	ENSG00000232656.6	0	0.0510865	0.132421	0.107898	0.0880777	0.104298	0.170234	0.0982475	0.248148	0.106025	0	0.191215	0.036699	0.0693099	0.0684651	0.0390167	0	0.0416497	0.0478488	0.0528267	0.0396285	0.0513837	0	0	0.127367	0.225245	0.0992087	0.145773	0	0.0623413	0.206955	0.0442937	0.113292	0.20307	0.018046	0.0333671	0.0342533	0.0612741	0.129894	0.149207	0.0273099	0.0150056	0.0473708	0.17545	0.0266348	0.0168401	0.0362505	0.159448
CPS1-IT1	ENSG00000280837.1	0.171704	0	0.213602	0	0.11274	0.281809	0.0966678	0	0.0106623	0.0478981	0.0262779	0	0.245291	0.157998	0	0.0109007	0.0321197	0.068495	0.0266725	0	0	0	0.0548338	0.339683	0.0183038	0.206154	0.12251	0	0.485806	0.0348282	0.033198	0.142103	0.942732	0.5956	0.240117	0	0	0.153203	0.0822238	0	0	0	0	0.837632	0.141571	0.00934259	0.0201713	0
RNF217-AS1	ENSG00000236548.1	0.028424	0.140188	0.065788	0.144741	0.0254866	0.0303013	0.205427	0.011468	0.145705	0.0728827	0.0467241	0.129116	0.0516799	0.0734779	0.254151	0.217831	0.0165233	0.114933	0.125254	0.140215	0.0281607	0.127485	0.118879	0.0495307	0.0554685	0.0814638	0.252731	0.0637137	0.425349	0	0.0227302	0.0126788	0.210731	0.162037	0.0702388	0.0189881	0.00978043	0.0350142	0.141902	0.0351713	0.0270637	0.169057	0.0795689	0.0390803	0.0151418	0.00478768	0.0206378	0.105172
CSE1L-AS1	ENSG00000227431.4	0	0	0.360254	0.0505281	0.224724	0.18605	0.105192	0.570652	0.0437166	0.0496341	0.204733	0.0512178	0.122595	0.117309	0.152555	0.0446827	0.302681	0.343555	0	0.192387	0.0453819	0.272655	0	0	0.277177	0.151597	0.268088	0	0.148341	0.225158	0.132965	0.0507127	0	0.0545589	0.0810313	0.0754604	0.0774348	0	0.0384743	0	0.0619239	0.13222	0	0	0	0.249285	0.0415205	0.054241
LINC00216	ENSG00000279636.2	0	0.192779	0.022279	0.526079	0.0339054	0.117639	0.162875	0.0453648	0.204036	0	0	0.146746	0.0818749	0.0972244	0.102232	0.0869609	0	0	0.106254	0.0201827	0	0.113937	0	0.128563	0.0735418	0.13191	0.0847467	0.028684	0.169634	0.0473444	0.152164	0	0.127734	0.31893	0.118471	0.0377544	0.0387555	0.0234525	0.471989	0.167968	0.256893	0.083031	0	0.102015	0.0301461	0.145927	0.316258	0.0535789
LINC01001	ENSG00000230724.8	0	0.0258028	0.00659773	0.208538	0.102378	0.195515	0.0742343	0.248744	0.0631501	0.0993198	0	0.137323	0.0607341	0.135611	0.0685525	0.0582109	0.0386606	0	0.0942806	0.0296249	0.0719321	0.0173546	0.0442631	0.114174	0.137662	0.185193	0.0751343	0.0829012	0.0520677	0.12875	0.18362	0.0223458	0.142235	0.153294	0.0535434	0.0767867	0.0622688	0.0344063	0.41162	0.0413746	0.0674152	0.092619	0.0317938	0.0308035	0.0354506	0.0554569	0.0658627	0.0318018
LANCL1-AS1	ENSG00000234281.4	0.111957	0.0585044	0.102434	0.279759	0.0567998	0.0960776	0.084808	0.0307981	0.0721842	0.0496634	0	0.0844291	0.174006	0.0533494	0.0698416	0.102244	0.022292	0.0939119	0.0902189	0	0.118051	0.058844	0.0506425	0.0593146	0.0623371	0.187237	0.0577853	0.0194374	0.0343283	0.0321491	0.267762	0.115737	0.053138	0.206966	0.242524	0.0755045	0.0521129	0.015883	0.303781	0.137613	0.111636	0.0229091	0	0.230478	0.0204315	0.0880198	0.0951405	0.0542729
ZNF30-AS1	ENSG00000270876.1	0	0.0521301	0.153351	0.0887084	0.174438	0.0857295	0.199163	0	0.551174	0.0442376	0	0.0456518	0.178237	0.0357916	0.0469439	0.153071	0	0.238049	0	0.172364	0	0.492764	0	0.0785717	0.0664116	0	0.284513	0.148654	0.329874	0.124533	0.29752	0.0452008	0	0.141249	0.0723057	0.193213	0.228585	0	0.282606	0.391144	0.0552166	0.0895486	0	0.0922117	0.20435	0.100186	0	0.0951358
LINC00982	ENSG00000177133.9	0.369888	0.284096	0.0444525	0.444637	0	0.029275	0.00864151	0.311345	0.0391264	0.226862	0.0899565	0.0508584	0.0417374	0.234647	0.132214	0.120947	0.234064	0	0.096471	0.0040809	0.0450628	0.822396	0.976566	0.00449915	0.00378765	0.0118541	0.0174447	0.0345349	0.0458013	1.07046	2.45744	1.09536	0.268744	0.0805203	0.0246153	0.0966772	0.00394373	0.131675	0	0.168817	0.0524327	0.0136829	0.14598	0.0211	0.0121989	0.378104	0.00417624	0
LINC00244	ENSG00000279418.1	0	0.053132	0.118704	0.29432	0.12083	0.0443401	0.2028	0.403512	0.0783504	0.212555	0	0.0916085	0.111625	0.106794	0.182548	0.455131	0.225748	0	0.434003	0.0368586	0.0412217	0	0.369005	0	0.0676817	0.0707298	0.152032	0.102689	0	0.483693	0.0818555	0.0907174	0.140164	0.143881	0.0736856	0	0	0.0843478	0.0349397	0	0	0.0912473	0	0	0.0548991	0.0348353	0.0377097	0.231126
TRIM31-AS1	ENSG00000231226.1	0.218281	0	0.0892778	1.83309	0.227375	0.903999	0.0648296	0.258883	0.0442656	0	0	0.101919	0.0425615	0.118744	0.0533238	0.0891114	0.0666503	0.0950156	0.210086	0	0	0	0.0762032	0.563552	0.215233	0.153431	0	0.114198	0	0.349019	0.296479	0.148866	0	0.515372	0	0.465372	0.22346	0	0.604131	0	0.438643	0.341767	0.0549058	0	0	0.0766656	0.235631	0.0549196
GRPEL2-AS1	ENSG00000253618.1	0	0.229027	0.061706	0.199455	0.04738	0.25199	0.0880394	0	0.118115	0	0	0	0.057958	0.257921	0	0.0615899	0	0	0.0753999	0.0559709	0	0	0.29016	0	0.0520154	0.206175	0	0.154162	0	0.129187	0.181246	0.0698469	0.652504	0.0751069	0	0.103602	0.0541218	0.0649099	0.104267	0	0.125934	0.0472167	0	0	0	0.0529176	0.0572547	0.0746723
LINC00639	ENSG00000259070.4	0.0198287	0.0135889	0.0155217	0.0689231	0.0736007	0.22562	0.541177	0.0106381	0.0548024	0.0398834	0.0311188	0.052708	0.0573968	0.297901	0.0541961	0.133781	0.0153295	0.0756438	0.218839	0.0140581	0.0157369	0.0539159	0	0.0659684	0.0173754	0.0361184	0.0398892	0.223413	0.0978883	0.00556478	0.0367098	0.0635339	0.0486797	0.0923957	0.216527	0.127167	0.0753546	0.30056	0.103273	0.0724399	0.084348	0.0313396	0.0858973	0.0481696	0.0140473	0.115341	0.0520594	0.0250747
FSIP2-AS1	ENSG00000231646.4	0	0.0734982	0.285748	0.182849	0.0217833	0.148879	0.0541282	0.218466	0.279558	0.0315577	0	0.0644232	0.103955	0	0.27669	0.331557	0.160908	0.117617	0.0348478	0.0759819	0.0288387	0.0739225	0.0480106	0.212895	0.0239353	0.0738247	0.14172	0.0366015	0.0954823	0.0304681	0.592945	0.603974	0.221367	0.101722	0.0260937	0.0947141	0	0.059273	0.309254	0.130661	0.723493	0.0430934	0.101114	0.0660923	0.0384619	0	0.583125	0.0345068
LINC01535	ENSG00000226686.6	0.0292795	0.952966	0.0115136	0.0130145	0.819834	0.469809	0.0383254	0.0118153	0.366698	0.531002	0.0413444	0.56341	0.0215252	0.0707325	0.567593	0	0	0.269119	0	0.318012	0.057445	0.834088	0.362814	0.100279	0.129929	0.163131	0.296818	0.0584635	0.0131796	0.480321	0.925974	0.628285	0.0406797	0.0279987	0.0105563	0.184616	0.0496945	0.0827923	0.105117	0.123005	0.188238	0.777132	0.027827	0.57572	0	0	0.161911	0
LINC00479	ENSG00000236384.6	0	0.105876	0.0470593	1.01567	0.333027	0.160475	0.0284184	0.578626	0.0346031	0.0521706	0.0427511	0.0538338	0.320563	0.0212706	0	0.2613	0.167089	0.398601	0.0146086	0.737976	0.0359256	0	0.564546	0.13657	0.330744	0.159065	0	0.118451	0.155658	0.69771	1.05306	0.178534	0.17403	0.302343	0.0109195	0.0202324	0.249179	0.274416	0.431152	0.227735	0.299473	0.130486	0.0287784	0.495478	0	0.108298	0.157289	1.03419
LINC00504	ENSG00000248360.6	0.244657	0.0385505	0.323164	0.0277889	0.0337212	0.0161618	0.0142195	0.0151971	0.26073	0.256774	0.306966	0.0503188	0.133282	0.0566633	0.0174539	0.150361	0.0786681	0.278257	0.650829	0.132927	0.197194	0.0950528	0.0898906	0.100431	1.30324	0.410863	0.146613	0.0253859	0.196296	0.0105977	1.07947	0.134358	0.0970202	0.0418616	0.249919	0.0416621	0.0385454	0.0361216	0.54607	0.015662	0.0441964	0.0372904	0.0120104	0	0.171203	0	0.205319	0.0706245
CYP51A1-AS1	ENSG00000188693.7	0.0108969	0.0332729	0.387534	0.12052	0.100898	0.0277355	0.032461	0.835585	0.252052	0.144442	0.0804372	0.0948467	0.0395515	0.0526451	0.0592777	0.106872	0.0979179	0.0536921	0.0208426	0.188373	0.0172341	0.14994	0.0569732	0.138236	0.0904756	0.321927	0.271839	0.0434663	0.103884	0.0802021	0.195631	0.156214	0.0101359	0.110652	0.176779	0.190744	0.0296096	0.0530341	0.132979	0.117206	0.114318	0.239359	0.030839	0.0199874	0.0456701	0.0502794	0.0620117	0.166672
CCDC144NL-AS1	ENSG00000233098.7	0.251878	0.21093	1.11118	0.0602415	0.0354514	0.322776	0.0363277	0.220744	0.155438	0.00548136	0.0499604	0.011296	0.0138488	0.0901581	0.301576	0.0627746	0.109292	1.25639	0.144317	0.00892506	0.0780709	0.00651312	0.0536107	0.13872	0.0103485	0.339243	0.00639385	0.116408	0.132487	0.0673073	1.53365	0.412205	0.369124	0.0822681	1.98812	0.80769	0.0655368	0.28923	0.13549	0.116768	0.139277	0.942953	0.21459	0.0115942	0.0265909	0.0457705	0.754859	0.00300246
TTC39A-AS1	ENSG00000261664.4	0.0262284	0.663011	0.298	0.804066	0.1921	0.524454	0.177313	0.372223	0.0200551	0	0.0248068	0.0235294	0.0382994	0.0898192	0.0242006	0.0407167	0.594369	0.350792	0	0	0.0815571	0.0270554	0.256943	0.13776	0.0172764	0.0709557	0.176425	0.0264511	0.409785	0.147425	0.0416421	0.04622	0.0484055	0.189399	0.0557926	1.00123	0.486883	0.084616	0.0176328	0.0952691	0.110788	0.348159	0.0494286	0.182732	0	0.0521095	0.456255	0.0249323
LINC00624	ENSG00000278811.3	0.0344639	0.103526	0.0578904	0.123065	0.154571	0.105209	0.168587	0.0771735	0.15144	0.0150596	0.0379635	0.0562013	0.141955	0.0161917	0.0629264	0.158731	0.128698	0.0755152	0.434966	0.00410727	0.0273806	0.0237952	0.279856	0.626534	0.182615	0.0663378	0.0349026	0.0404677	0.0410436	0.0851012	0.25064	0.0153908	0.210854	0.0914947	0.037002	0.0306376	0.293856	0.0377803	0.434134	0.232556	0.0125902	0.0807205	0.0110019	0.122963	0.0244513	0.11207	0.366087	0.085773
WWTR1-AS1	ENSG00000241313.2	0.0246399	0.110379	0.359233	0.26971	0.107218	0.0622615	0.0458797	0.142266	0.0374332	0.123955	0.112927	0.0110939	0.0797481	0.0762604	0.0780491	0.102873	0.13714	0.175331	0.0353371	0.118117	0.00981418	0.0627226	0.0802467	0.0476756	0.0947325	0.0989577	0.154985	0.0613386	0.0329919	0.0410501	0.150538	0.0751806	0.0454949	0.114133	0.159932	0.156652	0.0745065	0	0.0491259	0.146427	0.219013	0.140786	0.0349826	0.110015	0.0261176	0.0246978	0.112469	0.0464691
NPTN-IT1	ENSG00000281183.1	0	0.0708907	0.0110313	0.81877	0.0742011	0.284386	0.141637	0.17126	0.0320699	0	0	0.0251743	0.119555	0.254046	0.025892	0.126881	0	0	0.390657	0.03955	0.0332966	0.0432016	0	0.054234	0.0988666	0.139062	0.110461	0.136247	0.0861578	0.0581572	0.170437	0.0125157	0.173571	0.304113	0.0596469	0.258411	0.240362	0.0459079	0.306796	0.356296	0.0750593	0.151897	0	0.0512167	0	0.0557142	0.431282	0.0657835
TTN-AS1	ENSG00000237298.7	0.0477473	0.0127937	0.055234	0.208446	0.0167354	0.0691465	0.0186788	0.0710812	0.0377373	0.0573005	0.0679528	0.200187	0.150335	0.0368114	0.00576411	0.211017	0.0981241	0.0360933	0.173929	0.00773548	0.00866155	0.125283	0.0730012	0.0397655	0.014325	0.104756	0.0110608	0.082863	0.12096	0.098866	0.26526	0.114801	0.184304	0.0644017	0.198808	0.114226	0.155171	0.0642859	0.303664	0.187348	0.15183	0.110296	0.0147995	0.124167	0.0665338	0.0463392	0.118591	0.0454044
EWSAT1	ENSG00000212766.8	0.217856	0.141293	0.281683	0.0394329	0.124133	0.16743	0.117261	0.125024	0.0205563	0.0764525	0.0338023	0.0711731	0.108548	0.507376	0.00831562	0.0348556	0.167874	0.0445399	0.0760777	0.0190725	0.0142656	0.0368559	0.0703379	0.227982	0.0177086	0.0185206	0.0539469	0.0624834	0.00807461	0.0593808	0.0841235	0.115617	0.0167246	0.0757821	0.0193093	0.0119949	0.228314	0.128146	0.076735	1.00222	0.158236	0.0836446	0.0423317	0.0165474	0.0190579	0.0475607	0.119363	0.0255543
LINC00313	ENSG00000185186.7	0.0278189	0.0143346	0.064405	0.0367719	0.0972864	0.104027	0.046658	0.0334089	0.0106762	0	0.0263119	0.0494907	0.0505883	1.49227	0.0128917	0	0.139394	0	0.0267069	0.220715	0.157982	0.0286955	0.0549039	0.0109159	0.0183275	0.0660016	0.0141557	0.135118	0.0494355	0.277443	0.0657329	0.0247092	0.0386579	0.0783764	0	0.0550449	0.00957091	0.0229372	0.0371713	0.0680463	0.0376919	0.0330482	0.077904	0.147272	0.014818	0.0552395	0.107741	0.10299
OVOL1-AS1	ENSG00000255120.4	0	0.138441	0.779289	0.710606	1.37998	2.43644	0.151221	0.0738334	0.137356	0	0	0	2.71527	0.0959336	0	0.268146	2.10328	0.905332	0	0	0.272031	0.047916	0.283751	1.71043	0.493991	0.0320771	0	1.04005	0.0416638	0.219731	0.936771	2.54114	0.0432539	0.0444408	2.33138	0.061548	0	0.112126	0.610224	0.0574065	0	0.716077	0.0441698	0.2396	0.049226	0.0916836	0.161561	0.12868
MIR325HG	ENSG00000280870.1	0	0	0.38636	0.0762393	0.102079	0.0299203	0.0649685	0	0.0788932	0.388552	0.0166484	0.458526	0.0384443	0	0.814329	0.364398	0.0203646	0.0292307	0.0501151	1.04254	0.159325	0.866677	0	0	0.349495	0.729333	0.558337	0.136276	0.841082	0.14125	0	0.0156312	0.199658	0.566724	0.201043	0	0	0.165139	0.080803	0	0.128924	0.0105023	0.15915	0.0322299	0	0.198724	0.0127696	0.329582
STAU2-AS1	ENSG00000253302.1	0	0.0288256	0.117136	0.0614025	0.137328	0.127431	0.0367978	0.0558302	0.658051	0.237965	0.16465	0.0743692	0.0710599	0.2461	0.0888101	0.0859607	0.0163395	0.354779	0.10504	0.0100071	0.065955	0.0432763	0.143431	0.0328413	1.00555	0.103445	0.137033	0.0283475	0.0982229	0.337684	0.249057	0.0125376	0.0770893	0.0401329	0.358282	0.0373129	0.0570789	0.196295	0.0559762	0.0347825	0.118489	0.0579388	0.026714	0.0762892	0.0589825	0.0466571	0.0799571	0.0398979
LINC01337	ENSG00000251221.1	0	0.0734982	0	0	0.126024	0	0	0.0577954	0.159152	0	0	0.242044	0.0529138	0	0	0	0.235097	0.226364	0	0.100445	0	0	0.0944747	0	0.303584	0	0	0	0	0	0.314981	0.0637907	0.066788	0.369846	0.0517238	0.0947141	0	0.170978	0.423873	0	0.0394326	0.203644	0	0.357567	0.075925	0.184213	0.102714	0
LIMD1-AS1	ENSG00000230530.1	0.113001	0.0199565	0.0746	0.034226	0.0573395	0.0969781	0.0434379	0	0.195413	0.0501364	0.0184019	0.117952	0.149932	0.0136539	0.233014	0.251787	0.0446671	0.125055	0.0371191	0.0808602	0.104783	0.134983	0.0257888	0.117369	0.0994084	0.0657671	0.319128	0.0769454	0.0516782	0.0798135	0.105495	0.0512257	0.035983	0.17606	0.0818425	0.0512562	0.0396354	0.0318959	0.113589	0.138884	0.141938	0.0571425	0.0367469	0.0356043	0.119564	0.0764847	0.0692407	0.124747
CATIP-AS2	ENSG00000237281.1	0	0.0607175	0.443918	0.152027	0.350799	0	0.170913	0.182011	0	0.101317	0	0.15403	0.0436585	0.0417263	0.207334	0.134974	0.133615	0.2745	0.0568814	0.0421545	0.221634	0.119659	0.152272	0.134986	0.114435	0.299004	0.32731	0	0.104377	0.737283	0.451955	0.568859	0.108273	0.485987	0.310534	0	0.0407555	0.186466	1.04778	0.2725	0.0954081	0.0702151	0	0.20691	0.0627314	0.0398445	0.241309	0.16279
RBMS3-AS3	ENSG00000235904.1	0.449674	0.153863	0.0406628	0.216173	0.12083	0	0.0196606	0.0417176	0	0	0.271955	0.177746	0.075368	0.0720671	0.0478478	0	0	0.165994	0.189528	0.0368586	0.0412217	0.249367	0	0.0800679	0	0.0357983	0.0524777	0.373055	0.0915079	0.0435403	0.0818555	0.0460716	0	0.0495718	0	0.1341	0.0356331	0.275876	0	0.347289	0.398603	0.0614682	0.0492701	0.0939593	0	0	0.0377097	0
PRR7-AS1	ENSG00000246334.2	0	0.29846	0.270273	0.17397	0.0113105	0.382603	0.116444	0.476328	0.056896	0.03264	0.104011	0.19125	0	0.0777589	0.117785	0.0581475	0.0854812	0	0.0360415	0.0657492	0.0445149	0.0194878	0.523713	0.114052	0.0490991	0.183723	0.0380145	0	0.114494	0.287871	0.088297	0.20417	0.0175748	0.187232	0.0269903	0.357078	0.0510895	0.134404	0.122133	0.134987	0.237798	0.0554948	0.0704989	0.165118	0.020026	0.121779	0.363244	0.12123
CYP1B1-AS1	ENSG00000232973.10	0.0385692	0.0906486	0.0235698	0.0784533	0.102602	0.0545533	0.0258382	0.0207547	0.0552638	0.210138	0.0759746	0.0868629	0.145285	0.116799	0.00798712	0.0758979	0.0542826	0.0286749	0.15403	0.200514	0.0340169	0.112052	0.0454275	0.0694604	0.0141899	0.152737	0.101897	0.0431529	0.042149	0.0744569	0.110082	0.0305039	0.0747674	0.123274	0.0962825	0.132535	0.0264824	0.106776	0.293961	0.123817	0.12222	0.233353	0.0326338	0.0548844	0.0273753	0.0624794	0.0645779	0.126358
LINC01152	ENSG00000256124.4	0.54342	0.0566582	0.543807	0.217511	0.00479788	0.19859	0.0533481	0.111763	0.0483058	0	0.0813495	0.0908464	0.263524	0	0	0.0853221	0.278747	0.0396973	0.067886	0.00568309	0.710714	0	0.0317166	0.131915	0.00527493	0.0595663	0	0.124352	0.00718679	0.0658944	0.32114	0.0696942	0.272018	0.214073	0.421895	0.0106776	0.375737	0.114567	0	0.465224	0.713783	0.0701043	0.225973	0.0147327	0.145986	0.522197	0.451624	0
PTGES2-AS1	ENSG00000232850.3	0.0895731	0.164089	0.115626	0.739881	0.0977828	0.438633	0.209395	0.329895	0.102068	0.211067	0.0570953	0.48735	0.0112486	0.052944	0.395055	0.369042	0.0177237	0.0750421	0.0292625	0.125182	0	0.234195	0.39172	0.0238349	0.0497023	0.0722246	0.203375	0	0.0407835	0.237415	0.603832	0.42331	0.175122	0.0857319	0	0.0990729	0.0209097	0.144635	0.156386	0.0377088	0.231647	0.0627715	0.0432373	0.135166	0.13999	0.0405929	0.178133	0.126039
RFPL3S	ENSG00000205853.9	0.104536	0.0898186	0.160243	0.0927882	0.210471	0.118371	0.0134947	0.0707137	0.0541195	0.0763693	0.0169813	0.10913	0.126748	0.0250874	0.0329423	0.147279	0.0813486	0.222849	0.268232	0.0378544	0.0423338	0.0548764	0.359302	0.0688198	0.0118167	0.0367659	0.0361479	0.0181101	0.123932	0.157589	0.214047	0.152024	0.143815	0.1161	0.0756508	0.0931769	0.129877	0.100528	0.343283	0.128565	0.104235	0.0213465	0	0.215766	0.0378257	0.0357771	0.113199	0.0170674
LINC00880	ENSG00000243629.1	1.40285	0.0163476	0.0371019	0.0825988	0.145545	0.0798194	0.0531275	0.0380655	0.317098	0.0138465	0.312147	0	0.286795	0	0.0147031	0.024793	1.61264	0.332606	0.103841	0.0664879	0.0621536	0	0.0827356	0.272648	3.13486	0.0750843	0.139176	0.0476984	0.225372	0.052735	0.538241	0.122625	0.100732	0.455927	0.0562988	0.0211879	0.260025	0.0518294	2.90274	0.132846	0.0846321	0.509044	0.0301333	0.0858679	0.689447	0.0422185	0.0115595	0
BACH1-AS1	ENSG00000232118.2	0	0	0.163001	0.154104	0.0432911	0.120438	0.0408311	0.0578598	0.055086	0	0.0343723	0.0326078	0.0787474	0.0753024	0.0663081	0.188124	0.122466	0.117746	0.0348869	0.0760661	0.0288712	0.0374767	0.266949	0.26182	0.264209	0.0977241	0.0367976	0.0366427	0.0325713	0.279385	0.192185	0	0.361338	0.196951	0.0261231	0.139989	0.14357	0.116334	0.227687	0	0.204862	0.0431417	0	0.459898	0.112563	0.268467	0.127427	0.0682834
DOCK9-AS1	ENSG00000229918.1	0.0802377	0	0	0	0.309259	0	0.118793	0	0.52243	0.136575	0.148129	0	0.116185	0	0	0	0.0925041	0.362921	0	0	0	0	0.105629	0	0.0531878	0.109128	0	0	0.0720379	0.0675202	0	0	0.213568	0.0767862	0.317112	0	0.895536	0	0.252987	0	0	0	0	0	0.0849532	0.156598	0.0585429	0.0763422
ZNF350-AS1	ENSG00000269235.1	0.1218	0.124805	0.186131	0.134008	0.0739643	0.104574	0.0698029	0	0.116387	0	0.0297271	0	0.112012	0.16784	0.112665	0.0725056	0.140119	0.150742	0.0597275	0.0659133	0.0249629	0.0641208	0.434043	0.0725119	0.0612699	0.222081	0.0318281	0	0.0557946	0.221631	0.337596	0.209541	0	0	0	0.269385	0.0428067	0.0259183	0.389554	0.603104	0.132002	0.305554	0.0591333	0.112427	0.159343	0.102435	0.399379	0.0298772
ZDHHC20-IT1	ENSG00000236953.1	0	0.143433	0	0.623391	0.0852268	0.176896	0.229024	0.0577954	0.108027	0	0	0	0.0529138	0.14671	0.0662345	0.0562358	0.160908	0	0.197478	0.19435	0	0.0739225	0	0.162543	0	0.189045	0	0.141144	0	0.118192	0.112809	0.0637907	0.13062	0.314421	0	0	0.0971756	0.223747	0.563777	0	0.115205	0.203644	0	0	0	0.0950444	0.198598	0.0682076
C8orf37-AS1	ENSG00000253773.2	0	0.0672861	0.0849276	0.0390398	0.0133051	0.110287	0.016698	0.035472	0.114854	0.281537	0.215786	0.0780931	0	0.0613736	0.0996686	0.180326	0.51716	0.175458	0.123448	0	0.273852	0.0676754	0.0582678	0.312774	0.0993835	0.015295	0.190849	0.0224006	0.353655	0.0370254	0.103392	0.20342	0.0206662	0.272163	0.078029	0.0867621	0.117517	0.643318	0.0296984	0.0274984	0.203985	0.719211	0	0	0.0467119	0.0729146	0.0320575	0.0211126
MAFA-AS1	ENSG00000254338.1	0.215729	0	0.171293	0.130997	0.214781	0	0	0.863494	0.0579993	0	0.439112	0	0.109477	0.053318	0.0698007	0.323832	0	1.28334	0	0	0	0	1.09933	0.776587	0.098429	4.90829	0	0	0.41891	2.56304	1.19362	0.308605	0	4.80628	0.206723	0	0.150924	0	0.870922	0.341108	1.01673	0	0	0.136094	0.70238	0.147673	0	0
LINC00299	ENSG00000236790.4	0.343636	0.101479	0.00571093	0.307714	0.371773	0.338186	0.153576	0.0519103	0.0601723	0.0189404	0.0137756	0.0641665	0.355065	0.118073	0.0201099	0.0394349	0.255672	0.559476	0.0347075	0	0.0735209	0	0.22466	0.288901	0.53921	0.0396826	0.0293607	0.133882	0.0324036	0.630795	0.309119	0.0384566	0.0600062	0.11431	0.536837	0.0289555	0.0492079	0.0762863	0.614104	0.179093	0.140265	0.305139	0	0.224127	0.319104	0.238451	0.0105637	0.0679361
LINC01251	ENSG00000233776.4	0.635582	0	0.100457	0.0576622	0.0773724	0.10934	0.0247543	0	0.0499055	0	0.231966	0.0584473	0	0	0.173257	0.194022	0.51328	0.547361	0.179903	0	0.101809	0.0670858	0.243441	0.14792	0.164999	0	0.128887	0	0	0.107411	0.102502	0.113512	0.280347	0	0.0923364	0.0860111	0.287813	0.155636	0.127976	0.0802688	0.104686	0.380684	0.233003	0	0.134673	0.0438014	0	0.0618881
HCG20	ENSG00000228022.4	0.238638	0.453143	0.17353	0.350099	0.221577	0.0397145	0.515452	0.243242	0.017889	0.0989247	0.0221314	0.102027	0.0341859	0.812107	0.847286	0.156801	0.02706	0.0388022	0.0663696	0.0492279	0.487229	0.0241395	0.542123	0.0363501	0.0606718	0.016116	0	0.280249	0.197103	0.0769677	0.209905	0.101038	0.125967	0.0444088	0.159822	0.061504	0.0319058	0.0756567	0.0312841	0.0852148	0.0127731	0.0415132	1.28041	0.379499	0.024805	0.177765	0.146094	0
ELFN1-AS1	ENSG00000236081.1	0.0639687	0.999894	0.299054	0.111237	0.0574304	0.0813889	1.85913	2.64089	0.352461	0.0556893	0.0305896	0.112723	1.2201	0	0	0.319131	0.47892	0.154933	0	0	0	0	3.78935	0.0252922	0	1.86065	0.15679	0	1.53984	0.0271415	3.72773	0.215248	0	2.19381	0.351715	0	0.207887	0.641336	0	0.357448	1.70855	0.0941649	0.0307362	0.773223	0.194394	0.0430596	0.0466018	0.147559
STT3A-AS1	ENSG00000254671.2	0	0.146929	0.407925	0.244624	0.0873473	0.0629479	0.134917	0.170907	0.110694	0.125292	0	0.129185	0	0.051853	0.0678935	0.0576493	0	0.334978	0.202203	0	0.0585473	0.216322	0.187545	0.113093	0.141365	0.238173	0	0	0.129045	0	0.170086	0.187898	0.133819	0.20145	0	0.0970628	0.14691	0.0607613	0.43326	0.0906055	0.118041	0.169146	0.0698973	0.566369	0.151657	0.18864	0.295194	0.136597
ZFHX4-AS1	ENSG00000253661.1	1.09451	0.0146641	0.0333055	0.0621501	0.184971	0	0.0684299	0.121526	0.9634	0.036942	0.190588	1.50983	0	0	0	0.398963	0	0.483861	0.0804496	0.0499588	0.0558429	0.0147505	0.0376736	0.011167	0.607106	0.0768801	0.0847833	0.0428337	0.0505577	0	1.0351	0.0126929	0.0780228	0.105891	0.118521	0	0	0.0350527	0.00959904	0	1.81722	0.470134	0.0535888	0.882055	0.0301594	2.57975	0.0103673	0.0135884
STAM-AS1	ENSG00000260589.1	0.0610119	0.0747402	0.139196	0.224058	0.134909	0.189141	0.108075	0.272517	0.195373	0.0531082	0.0463773	0.226938	0.0271582	0.0681881	0.045252	0.112203	0.111064	0.194117	0.0700394	0.0519669	0.0293337	0.0751716	0.200599	0.0757694	0.0796075	0.123034	0.0373855	0	0.16832	0.21317	0.485344	0.147066	0.0229969	0.136315	0.00890171	0.157109	0.0336922	0.0102232	0.252289	0.0898946	0.358285	0.127685	0	0.192914	0.220232	0.0809751	0.0356571	0.0917614
RHOA-IT1	ENSG00000235908.1	0.119992	0	0	0.342929	0.0368838	0.199157	0.257282	0.143209	0	0.0533099	0	0.107997	0.212843	0.0431576	0.0565604	0.225455	0.0706762	0	0.321569	0.0436002	0.0959027	0.123651	0	0.225474	0.45436	0.08349	0.121475	0	0	0.0514825	0.501119	0.157595	0.164755	0.457374	0	0.157685	0.083111	0.050598	0.462426	0.281119	0.27768	0.0367563	0	0.110752	0.0648671	0.158223	0.129879	0.0582511
AATBC	ENSG00000215458.7	0.0775129	0.510598	0.0205998	0.569358	0.0658424	0.140204	0.0368692	0.0367906	0.0201123	0.0341556	0.055383	0.209962	0.0336625	0.0547135	0.0774276	0.123943	0.382469	0.0110205	0.0439037	0.0997682	0.0260593	0.0928114	1.82687	0.17987	0.0259113	0.246626	0.280145	0.0970551	0.075235	0.331348	0.220577	0.0291432	0.0722143	0.167493	0.0235767	0.0940745	0.0965199	0.0588679	0.622503	0.316514	0.20488	0.0351097	0.0737279	0.36487	0.0278796	0.198547	0.188896	0.0916086
LINC00571	ENSG00000223685.4	0	0.30249	0.0421195	0.398673	0.183714	0.0459264	0.415934	0.125935	0.100706	0.0235404	0	0.0481946	0.0780347	0.145569	0.274631	0.0828889	0	0.0883934	0.218695	0	0.163697	0.0553467	0.0358651	0.306342	0.0528788	0	0.0274308	0.0541223	0.0947271	0.0671298	0.277093	0	0.0982747	0.465084	0.283597	0.0710411	0.0369119	0.129079	0.341135	0.129639	0.0865625	0.0636539	0.0257404	0	0	0.139224	0.039062	0
PTPRD-AS1	ENSG00000225706.1	0.0129109	0.115016	0.0101012	0.270952	0.104542	0	0.186844	0	0.176727	0.169735	0.0600327	0.0115768	0.0375415	0.234203	0.0585828	0.1715	0.142847	0	0.024679	0.0628444	0.0305092	0.187934	0	0.316687	0.892123	0.474086	0.306535	0.113163	0.143548	0.0108242	0.298167	0	0.0590737	0.130291	0	0.309665	0.352291	0.052411	0.304495	0.0318168	0.674833	0.561776	0.151869	0.319742	0.0136885	0.0677166	0.0186605	0.0484663
MED4-AS1	ENSG00000229111.1	0	0.172856	0.175459	0.596368	0.0352031	0	0.107811	0.1798	0.0883059	0	0	0.152142	0	0.0411951	0	0	0	0	0.162321	0	0	0.0602971	0.286599	0.175156	0.113013	0.0797435	0.116091	0.115615	0.103076	0.187279	0.136242	0.150692	0.157556	0.21182	0.0421304	0.0773582	0.0793809	0.0483028	0.115267	0.645552	0.182653	0.19873	0	0.105826	0	0.0776296	0.083934	0.21065
CCDC13-AS1	ENSG00000173811.9	0.155699	0.117715	0.112336	0.0645936	0.052583	0.0985952	0.0441759	0.0815789	0.109758	0.0509862	0.0417775	0	0.0217523	0.110768	0.0137158	0.19595	3.28992	2.08054	0.200545	0.0519315	0.13557	0.0455402	0.0959952	0.0345658	1.24744	0.1739	0.116297	0	0.0395937	0.0370845	1.75405	0.891315	0.0678733	0.386235	1.97515	0.0197681	0	0.129355	2.14517	0.0184199	0.0558048	0.199073	0.0141285	0.131345	0.0921028	0.160524	0.0531244	0.0419876
LINC00449	ENSG00000203441.2	0	0.211926	0.0287044	0.321926	0.809255	0.0919679	0.0411542	0.365964	0.108982	0.123364	0.034645	0.0328666	0.129945	0.0510351	0.161602	0.0567417	0.0834334	0.060546	0.0351636	0.0766608	0.339007	0.0377736	0	0.137889	0.0479083	0.277318	0.502499	0.0369331	0.0649291	0.0903356	0.0861837	0.125977	0.0673866	0.288266	0.392998	0.0955549	0.377229	0	0.389778	0.290681	0.257912	0.106344	0	0.130423	0	0.141543	0.334155	0.166257
IFT74-AS1	ENSG00000234676.1	0	0	0.474471	0.134703	0.220681	0.0665934	0.0871956	0.062683	0.172116	0.418318	0.210377	0	0.112597	0	0.268029	0	0.0896252	0.127345	0	0.349563	0.0619433	0.156055	0	0.119524	0.0515107	0.296501	0.589407	0	0.0697806	0	0.234772	0.198301	0.0724172	0.14512	0.162173	0	0	0	0.0525604	0	0.0427903	0.0920476	0.144265	0.139937	0.304307	0.0524043	0	0
ATP1B3-AS1	ENSG00000244124.1	0	0	0	0.275997	0.0504757	0.327023	0.0631426	0	0.125636	0	0	0.146498	0.120927	0.222824	0	0.0655932	0	0	0.0802762	0	0.0666122	0	0	0.301701	0.160222	0.167204	0.0846008	0.163851	0.075025	0	0.514288	0	0.414334	0.751812	0.0603461	0	0.267647	0.198165	0.213954	0.373858	0.0460385	0	0	0	0.0884596	0	0.33234	0
LINC01556	ENSG00000204709.4	1.00742	0	2.52999	0.422474	0	0	0	0.623219	0.102209	0	0.540822	0.11934	0	0.0478034	0.122631	0.982452	0.290206	0.912439	0	0.347467	0	0	0.253023	0.712018	0.0448716	0.338446	0	0	0.331613	0.111847	0.206128	0.11819	0.291241	0.545822	0.601212	0	0	0.212136	0.952454	0	0.210366	0.426047	0	0.437328	0	0.0899033	0.0494036	0
LINC00865	ENSG00000232229.4	0.10932	0.312944	0.841305	0.842599	0.07917	0.187561	0.0447461	0.0594918	0.00576526	0	0.0492509	0.0598143	0.0491144	0.0723797	0.0681729	0.0350104	0.211615	0.166691	0.0569858	0.0370204	0.0816499	0.0155404	0.125143	0.24895	0.0584588	0.589488	0.0452942	0.251623	0.0982479	0.055986	1.53682	0.84497	0.0887419	0.0843284	0.0108074	0.152922	0.114407	0.175801	0.0350932	0.356017	0.622371	0.0530765	0.063318	0.158177	0	0.0739628	0.100577	0.00717596
LINC01424	ENSG00000236519.1	0.0614174	0.0934459	0.205353	0.157474	0.055135	0.0781615	0.0348835	0.374671	0.02374	0.0534622	0	0.209034	0.0452844	0.0432813	0.239335	0.183595	0.0708769	0.100979	0.0297963	0.299584	0	0.182214	0.366055	0.0242705	0.137441	0.143479	0.0923108	0	0.0278153	0.409163	0.874237	0.388132	0	0.142641	0	0	0	0.0997611	0.232541	0.182504	0.176427	0.0549455	0	0.263104	0.0965097	0.213929	0.287405	0.22069
ARRDC3-AS1	ENSG00000281357.1	0.0338625	0.144782	0.0439578	0.447728	0.179342	0.225147	0.16195	0.376815	0.0429257	0.0196932	0.0529977	0.200376	0.0493871	0.0702415	0.0104923	0.0864542	0.126523	0.037585	0.145819	0.00805845	0.113115	0.0233785	0.0300245	0.0610629	0.135886	0.0463222	0.011522	0.0564744	0.0698528	0.065469	0.250409	0.0497974	0.0623564	0.135361	0.0482751	0.224875	0.176204	0.0733124	0.131604	0.0418822	0.250267	0.282972	0.0108084	0.159023	0.0593242	0.0376642	0.0245993	0.0740298
PCOLCE-AS1	ENSG00000224729.5	0.10379	0.0482447	0.0817532	0.0821734	0.0764809	0.0202655	0.0571691	0.0747644	0.113979	0.0206112	0.11927	0.0106771	0.0768196	0.120429	0	0.0185365	0.253294	0.471831	0.022769	0.29024	0.0738857	0.0485257	0.0773004	0.00929883	0.341047	0.0163352	0.127427	0.159665	0.171382	0.0395232	0.220787	0.0520937	0.0438051	0.109989	0.781106	0.0623274	0.0162593	0.0388414	0.0159408	0.100248	0.00648803	0.135719	0.0447325	0	0.121542	0	0.155786	0.0557162
PLCG1-AS1	ENSG00000226648.1	0	0.0665214	0.116233	0.166071	0.253752	0.160635	0.080699	0.0176388	0.0167819	0.0564924	0.0207637	0.657401	0.0789047	0.104563	0.1546	0.116019	0.0503417	0.0719378	0.10243	0.0462123	0.0346468	0.130847	0.166338	0.0508733	0.0287657	0.185162	0.0869594	0.107461	0.0196709	0.190699	0.301629	0.234962	0.0405699	0.159964	0.150374	0.140262	0.0299403	0.0359683	0.219655	0.131059	0.0818521	0.0131052	0.101426	0.0792003	0.0232734	0.0292687	0.047276	0.140114
PCAT29	ENSG00000259641.4	0.643823	0.0232582	0.525701	0	0.0135859	0.148179	0.00855017	0.018221	0.00869405	0	0.274638	0.235731	0.0574962	0.173246	0.0104997	0.0265031	0.470138	0.719942	0.13597	0	0	0	0.015101	0.0525327	0.0370446	0	0.0229689	0	0.191363	0.0470975	0.0884483	0.0595951	0.0418981	0.115424	0.117868	0.0151403	0.0611995	0.126036	0.206628	0.0280758	0.0727211	0.220325	0.0322076	0.196313	0.234416	0.00761728	0.222008	0.0108187
ALKBH3-AS1	ENSG00000244926.5	0.0409859	0.198863	0.0943319	0.297787	0.088273	0.0692677	0.152785	0	0.102039	0.0238605	0.0130412	0.119144	0.0981856	0.0477228	0.15722	0.104249	0.062794	0.0229188	0.0393547	0.0576634	0.0432748	0.028318	0.0182898	0.13412	0.130419	0.118733	0.146685	0.0946616	0.141682	0	0.137059	0.129281	0.135215	0.0773628	0.086692	0.157205	0.0374114	0.120315	0.174747	0.146946	0.122744	0.156163	0.101644	0.025276	0	0.0184031	0.152232	0.0893453
EGOT	ENSG00000235947.1	0.166728	0.150503	0.0674709	0.330216	1.0997	0.0913186	0.357849	0.0692046	0.0333258	0	0	0.0390682	0.016108	0	0.0202281	0	0.0502742	0.140275	0	0.176354	1.01397	0	0.0854517	0.528132	0.151356	0.999552	0.0656182	0.187774	0.167852	0.222535	0.257676	0	0.137089	1.85018	0.337195	1.79393	0.739952	0.0881762	0.244594	0.0799487	1.41896	0.671139	0.0616244	0	0	0.140561	0.529625	0.318875
UCKL1-AS1	ENSG00000280213.1	0.0266902	0.173368	0.0818561	0.344369	0.103446	0.173101	0.0529183	0.11088	0.118335	0.0308469	0.0168782	0.0934801	0.0831449	0.108964	0.0488405	0.107941	0.129197	0.0442233	0.178118	0.0682487	0.0420789	0.0545475	0.136459	0.0883151	0.124216	0.377731	0.0447742	0.0357785	0.0629183	0.260805	0.376347	0.047028	0.135397	0.314891	0.0629362	0.0813675	0.117846	0.0292662	0.273329	0.345045	0.0621259	0.0780045	0	0.200232	0.0282897	0.142716	0.130465	0.191479
MIAT	ENSG00000225783.5	0.0872689	0.0840168	0.0261305	0.305668	0.0511266	1.68709	0.0958844	0.137562	0.0128131	0.00972871	0.0184845	0.882491	0.0285722	0.0729344	0.030775	0.0432096	0.400959	0.081985	0.155843	0.00793481	0.017715	0.00867624	0.138738	0.115856	0.00552753	0.0512232	0.014168	0.0610681	0.0902396	0.0934705	0.298863	0.0148891	0.0689137	0.106169	0.0160229	0.0941961	0.0360674	0.271323	0.0823974	0.545189	0.677899	0.0298029	0.0185735	0.193359	0.139159	0.0370922	0.124734	0.0447103
KCNC4-AS1	ENSG00000224965.1	0.0839891	0.0860885	0.0979896	0.145324	0.123656	0.0364376	0.0161319	0	0.126279	0.0370558	0.117697	0.0382435	0	0.0299668	0	0.0659361	0.18753	0.201504	0.0806937	0.0599288	0.0338686	0.0865834	0	0	0	0.0294027	0	0	0.0382007	0.104779	0.309422	0.0747608	0.257135	0.118952	0.0606621	0.0564642	0.0860771	0.167814	0.028696	0.152538	1.05366	0.0505663	0.0798966	0.150949	0	0	0.0613015	0
HLX-AS1	ENSG00000257551.1	0.110554	0.0577574	0.0442193	0.233893	0.131088	0.0482128	0.182	0.0453648	0.313903	0.186841	0.104724	0	0.159352	0.188308	0.102232	0.24658	0	0	0.156583	0.190145	0.0883017	0.317919	0.0743563	0.0441394	0.108953	0	0.16479	0.214933	0.401461	0.0473444	0	0	0.103076	0.155991	0.455083	0.074546	0.0387555	0.17774	0.247122	0	0	0.161542	0.105213	0	0	0	0.119695	0.105239
UCA1	ENSG00000214049.6	0.708289	3.40909	0.021827	2.15599	0.11307	2.99077	0.0261522	0.209709	0.0318491	0.0121612	0.0132388	0.0495753	0.0102784	0.0484373	0	0.0109338	0.0945683	0.09089	0.0659745	0.0197729	0.127952	0.014444	0.376187	0.232647	0.0274519	0.00963236	0.0830631	0.0556696	0.0125403	0.238462	0.705242	0	0.0887909	0.257906	0.0879724	4.85338	0	0.0115342	0.00939928	1.63438	0.783452	0.532896	0.474109	0.384092	0.0440804	0.0186814	0.181632	0.0653359
LINC00470	ENSG00000132204.12	0.912932	0	0.920502	0.783999	0.0282447	0.374806	0.133953	0.492859	0.0240935	0.0806286	0.0661877	0.211952	0.0628156	0	0.528703	0.164181	0.51405	1.9489	0.0525094	0.247811	0	0.00819074	0.0721785	0.417694	1.66465	1.18258	0.0475861	0.0473866	0.0964749	0.695503	1.94295	0.574908	0.00738386	0.0301197	0	0.0210481	0.0054328	0.0765634	1.05399	0.0485419	0.988601	1.53173	0	0.0145739	1.02143	1.10958	0.073056	0.243061
FOCAD-AS1	ENSG00000227071.1	0	0.346903	0.271584	0.189734	0.0449537	0.239914	0.0835906	0.117739	0.112204	0.186531	0.137775	0	0	0.152305	0	0.168694	0.24379	0.234759	0	0	0.116376	0.348728	0.0981453	0.168708	0.143274	0.0515933	0.215432	0	0.066879	0.122746	0.326308	0	0.0694085	0	0.105597	0.0983936	0	0.061605	0.191689	0.0918506	0.0808574	0.171408	0.539149	0.13425	0.791362	0	0.157219	0
HOTTIP	ENSG00000243766.6	0.226316	0	1.08503	0.201805	0.676149	0.111166	1.01759	0	0.0195468	0.0111517	0.325977	1.77549	0.231041	0.0224025	0.00593326	0.636356	1.11395	0.152852	0.042679	0.126592	0.045275	0.244244	0.0170284	0.0445814	0.193849	0.372679	0.912877	0.434682	0.481434	0.032054	0.333886	0.0283262	0.262438	0.933548	1.17529	0.29417	1.37417	0.207291	0.976475	0.0853963	0.748965	1.64391	0	0.0118163	0.197792	0	0.0139401	0.0482003
LINC00628	ENSG00000280924.1	0.0970326	0.169777	0.0387018	0.086103	0.156073	0.083209	0.0554053	0.274154	0.0377915	0.021619	0.0694629	0	0.0891737	0.0347216	0.0455458	0.0194435	0.138409	0.15831	0.0932418	0	0.0584583	0.0508745	0.353003	0.464616	0.0486028	0	0.121791	0	0.0222907	0.177778	0.187531	0.421696	0.0683567	0.137172	0.0529452	0.430208	0.873775	0.0407281	0.662567	0.38074	0.155107	0.355522	0.0923246	0.0895065	0.198573	0.0494468	0.514205	0.179138
FAM27C	ENSG00000154537.4	0.1495	0.534048	0.0404675	0.254634	0.0310193	1.03985	0.0195654	1.78761	0.384559	0	0.141716	0.0463082	0	0.205289	0	0.0403908	0.224729	0	0.0495287	0	0.0809133	0	0.255031	0.0403944	0	0.0356261	0.151329	0	0	0.937133	1.45566	0	0	0.0970376	0	0.313054	0.0700726	0.12416	0	0.183228	0.236502	0	0.31267	0.342407	0	0.285565	0.307062	0
DCUN1D2-AS	ENSG00000233613.4	0	0.0863125	0	0.614771	0.323369	0.206495	0.0636394	0.366583	0.185968	0.143198	0	0.0756965	0.12186	0.0594795	0.0778163	0.129321	0.0970611	0	0.157511	0.173235	0	0	0.399808	0.0661147	0.395879	0.220525	0	0.0849085	0.215897	0.138433	0.193975	0	0.223644	0.229406	0.281309	0	0.219569	0	0.215552	0.10373	0.0464029	0	0	0	0	0.111473	0.334726	0
LINC01410	ENSG00000238113.5	0.0927713	0.135411	0.0329081	0.62428	0.0314435	0.837716	0.0432806	1.00884	0.0241662	0.115403	0.0100296	0.276971	0.00778486	0.107709	0.048266	0.104123	0.279305	0.0861197	0.0795049	0.022424	0.0497575	0.064451	0.0140721	0.0728843	0.0481255	0.0432278	0.0529357	0.093541	0.0743029	0.168191	2.90165	0.305346	0.0582123	0.0598012	0.0597623	0.109186	0.0570912	0.226609	0.149025	0.253639	0.527527	0.0800959	0.171438	0.315469	0.0769471	0.135703	0.125443	0.0300329
CEP83-AS1	ENSG00000278916.1	0.0258305	0.0395541	0.172594	0.0675124	0.313515	0.117421	0.108279	0.195246	0.195008	0.0335435	0.0720836	0.0572468	0.0744801	0.0712171	0.0703497	0.0694634	0.210236	0.311422	0.0731487	0.173542	0.0407305	0.103749	0.0342086	0.207942	0.236266	0.13656	0.0645323	0.0891879	0.0794365	0.0535798	0.676588	0.111224	0.0120677	0.229804	0.0185517	0.0342971	0.103146	0.123297	0.188086	0.138591	0.204491	0.248692	0.0841492	0.180102	0.0408759	0.0344192	0.168993	0.217936
ENTPD1-AS1	ENSG00000226688.5	0.053223	0.0923188	0.0880645	0.0712421	0.0968852	0.104111	0.132256	0.101936	0.0673485	0.0721238	0.0456421	0.14307	0.14057	0.0910754	0.107756	0.110463	0.0295871	0.0713719	0.109692	0.0833991	0.0679418	0.137124	0.0271755	0.0572618	0.0614008	0.119094	0.26665	0.107834	0.104735	0.0468163	0.212301	0.101701	0.0816728	0.102391	0.0739064	0.156254	0.11856	0.041888	0.0791228	0.134431	0.112067	0.130636	0.0363255	0.0920121	0.035162	0.114385	0.102808	0.128978
LOXL1-AS1	ENSG00000261801.4	0.258846	0.419846	0.047136	1.61186	0.0271973	0.256898	0.0199844	0.11798	0.011646	0.0132424	0.0498358	0.0406288	0.0442595	0.113469	0.00704803	0.0643014	0.119152	0.0867573	0.113105	0.0161744	0.0997115	0.0157271	0.619323	0.334641	0.0100284	0.0768734	0.00774065	0.181322	0.0604548	0.539899	0.702549	0.0857826	0.0830701	0.126156	0.0217927	0.892079	0.0765236	0.300665	0.035512	0.566473	0.131352	0.496599	0.0984665	0.027927	0.016162	0.0601743	0.157536	0.00726245
EGFR-AS1	ENSG00000224057.1	0.0453859	0	2.73508	0.136032	0.0340128	0.332394	0.0634508	2.84627	0	0.597636	0	1.26515	0.269069	0.0398049	0.0105892	0.648189	0.0132848	0	0.0754261	0	0.318403	0	0.747755	0.017875	0.0737717	2.17399	0.0116284	0.0230658	0.0102825	4.09802	2.50925	3.35372	0.751503	0.075133	0.148939	0.0453309	0.0465296	0.00945693	0.0381224	0.0283135	0.0792732	0.0538563	0.03248	2.37978	0.0121729	2.29834	0.0492305	2.79738
LINC01482	ENSG00000267659.4	0.0601527	0.0443166	0.0136525	0.0607565	0.0156351	0.215255	0.0325503	0.0278852	0.12191	0.481283	0.032805	0.0234027	0.0873708	0.024372	0.0320054	0.124531	0.198982	0.241854	0.0577738	0.0607885	0.0138419	0.00902586	0.0458824	0.244969	0.295903	0.0820148	0.52964	0.034973	0.245049	0.172986	0.0750497	0.0978201	0.0716314	0.105111	0.132065	0	0.180248	0.0143738	0.375853	0.294329	0.0330233	0.0663333	0.0247919	0.0476425	1.04566	0.0461638	0.0922937	0.057213
TFAP2A-AS1	ENSG00000229950.1	0.674695	1.12595	0	0.459232	0.022652	0.894824	0.0213561	0.239637	0.190978	0	0.561675	0.537316	0.0139479	0.03961	1.09504	0.114625	0.436009	0.388733	1.00327	0.581967	0.0299857	0.038919	0.676601	0.37828	0	0.196148	0.0937018	0.0191521	0.0170126	0.353341	1.62941	0.0168619	0.0694085	0.477795	0.167873	0.799997	0.0130115	0.106142	0.825923	1.03688	0.893355	0.767017	0.0180452	0.945954	0.0595716	0.012718	0.0807499	0
KCNJ2-AS1	ENSG00000267365.1	0.0262497	0.092099	0.0103156	0.134071	0.061927	0.219749	0.128288	0.0925891	0.0786627	0.045272	0.0732349	0.0695228	0.0477559	0.0635065	0.117229	0.0306696	0.0152546	0.0857225	0.0863387	0.0370076	0.0515523	0.167548	0.0687065	0.109413	0.0762258	0.122068	0.0526888	0.0906038	0.199048	0.054441	0.329355	0.0688414	0.0720701	0.12135	0.243861	0.242924	0.146281	0.0846833	0.0608431	0.170251	0.11753	0.0692466	0.132155	0.225185	0.0278231	0.102483	0.056427	0.0372688
HAR1A	ENSG00000225978.3	0.294356	0.134555	0	0.639794	0.079852	0.13968	0.0192143	0.0273128	0.0259903	0	0.0321327	0.132366	0.037315	0.137638	0.0157598	0.0655251	0.186409	0.542756	0.141285	0.0121092	0.0135564	0.273764	0.0226482	0.522876	0	0.0464676	0.0344017	0.0172301	0.0153042	0.0564722	0.168124	0.0887071	0.0777739	0.348541	0	0.022707	0	0.270128	0.0341507	0.180116	0.0817554	0.0203103	0	0.12125	0.0359995	0.045222	0.024677	0.0481751
LINC00702	ENSG00000233117.2	0.0560993	0.361436	0.0584171	0.218556	0.0775833	0.113401	0.0850741	0.0340124	0.0429993	0.0568	0.0746444	0.0337811	0.0582259	0.374258	0.0853331	0.0583071	0.121669	0.0545825	0.281698	0.0819512	0.0592152	0.043603	0.0436543	0.0583122	0.0340282	0.0483029	0.0428145	0.146189	0.0667152	0.0586947	0.0741529	0.0293073	0.135306	0.310376	0.0569187	0.503881	0.151473	0.356301	0.019045	0.283573	0.138328	0.0391772	0.245114	0	0.00504668	0.107396	0.0273538	0.00903051
L3MBTL4-AS1	ENSG00000264707.1	0.0619469	0.224981	0.0957012	0.313121	0.064675	0.544641	0.141267	0.0499022	0.0120234	0.0136712	0.0296119	0.0826788	0.0230192	0.0219935	0.138988	0.0722288	0.25156	0.0261412	0.130579	0	0.0371402	0.0322911	0.0617141	0.0839303	0.0308403	0.0946583	0.0159395	0.0315712	0.0825877	0.114634	0.0976528	0.0950769	0.14012	0.130081	0.0446471	0.250821	0.201622	0.194658	0.0314734	0.166633	0.453989	0.242151	0.129311	0.0570883	0.0166848	0	0.192777	0.143023
PCBP2-OT1	ENSG00000281445.1	0	0.43381	0.042225	0.0476639	0.155047	0.369442	0.0993344	0.24232	0.300936	0	0	0	0.223004	0.110801	0	0.199396	0.233871	0	0.0516726	0	0.0428051	0.108914	0.0710359	0.0421487	0.262571	0.037176	0.206586	0.205765	0.0482613	0.0890488	0.447764	0.305683	0.0500988	0.240745	0.184104	0.325403	0.0370045	0.0444329	0.139965	0	0.086776	0.0638122	0	0.0975011	0	0.105916	0.657935	0.194616
EXTL3-AS1	ENSG00000246339.5	0.0225945	0.015489	0.108541	0.200169	0.0793688	0.13	0.158934	0.105642	0.283072	0.064432	0.0284214	0.142406	0.107224	0.0674982	0.171378	0.561823	0.0432884	0.0374718	0.0501113	0.103607	0.0356508	0.0462449	0.179868	0.0234965	0.312487	0.230807	0.213975	0.0303028	0.166674	0.0983213	0.197832	0.0463908	0.287088	0.288396	0.104856	0.0882238	0.0807398	0.0849245	0.176943	0.0463221	0.0606289	0.141854	0.0565611	0.107621	0.0783357	0.0644799	0.121185	0.169901
DPP9-AS1	ENSG00000205790.1	0.020912	0.124143	0.0405845	0.323864	0.171752	0.216588	0.0618746	0.0579614	0.0474276	0.0450035	0.0295642	0.0736058	0.0752245	0.0858951	0.0383303	0.241528	0.117065	0.0685748	0.153278	0.0367874	0.016598	0.0215726	0.301838	0.14824	0.125758	0.0843087	0.052377	0.0925674	0.0280126	0.102177	0.136256	0.0639736	0.175027	0.518665	0.0224599	0.12101	0.0633977	0.0841877	0.141116	0.14881	0.131303	0.0733138	0.0099701	0.0569972	0.0761417	0.00702096	0.205769	0.124558
LINC00398	ENSG00000237879.1	0.0696896	0	0.133179	0.121011	0.0420196	0.0301491	0.0526028	0.0283577	0.0534744	1.34857	0	0.0316466	0.172488	0	0.0325468	0.107309	0.330972	0	0.0338594	0.356302	0.134951	0.0363738	0	0.107318	0.0461389	0.1622	0.433921	0.232295	0.235389	0.114932	0.109692	0.150271	0.402893	0.0989009	0.278259	0.046775	0.117159	0.112999	0.566571	0.205965	0	0	0	0	0.0738009	0.179241	0	0.0662945
MLIP-IT1	ENSG00000236996.1	0.143525	0	0	0.167724	0.19629	0	0.320236	0.0785271	0.278371	0	0.092101	0.0443933	0.106605	0.0687835	0.0899004	0.0387173	0.312921	0.15866	0.0934524	0.103008	0.0393245	0.0509911	0	0.0764294	0.474272	0.0675058	0	0.0980571	0.0873651	0	0	0	0.133918	0	0.137391	0	0.099658	0.229216	0.506566	0	0.339662	0.296581	0.0925332	0	0.102932	0	0.0359721	0.136699
LINC00612	ENSG00000214851.4	0.0851316	0.0442889	0.0778291	0.0256108	0.125315	0.186917	0.100592	0.0574625	0.158266	0.244493	0.0806052	0.101163	0.0317948	0.209232	0.128833	0.120265	0.0661499	0.245828	0.133853	0.347537	0.0343374	0.183824	0	0.0226274	0.0929152	0.124952	0.256968	0.0577902	0.101052	0.194444	0.185805	0.0634241	0.0921335	0.146024	0.222713	0.0572397	0.0394293	0.212181	0.0763168	0.10486	0.031448	0.210066	0	0.0266453	0.0754904	0.121689	0.0314055	0.38739
LUCAT1	ENSG00000248323.4	0.0110951	0.0778345	0.360205	0.21034	0.00663581	1.21677	1.79878	2.36612	0.0905753	0	0.41761	0.0777266	0	0.0610839	1.94917	1.34585	0	0	0.537973	0.0989744	0.655467	0.14216	0.0579924	0.738613	0.0573536	1.10133	0.4012	0.118558	1.52601	0.107839	0.175545	0.0293459	1.83887	0.132154	0.092706	0.0147564	1.09059	0.965836	0.00744614	0.0137484	1.36659	0.126815	0.944122	1.72921	0	0.809998	0.277901	0.944299
LINC01135	ENSG00000234807.5	0.0635288	0	0.0498921	0.110484	0.312609	0.0543884	0.0360941	0.148401	0.207356	0.280878	0.0303768	0.0570664	0.136219	0.130371	0.0296358	0.144516	0.108607	0.378728	0.0308322	0.15249	0.123263	0.0331245	0	0.0498022	0.235566	0.0865817	0.348905	0.0640613	0.467669	0	0.193732	0.028529	0	0.600616	0.367664	0	0.0651196	0.0264856	0.063865	0.0397254	0.134785	0.0935241	0	0.114814	0.363406	0.202158	0.352857	0.201272
UBOX5-AS1	ENSG00000235958.4	0.0315656	0.079601	0.0729563	0.172617	0.0652053	0.117628	0.103921	0.145964	0.094252	0.0543681	0.0298577	0.1101	0.0906831	0.0867313	0.113146	0.130815	0.173845	0.0522439	0.131625	0.0769432	0.0250728	0.0800596	0.58446	0.107905	0.0814786	0.0851299	0.0476901	0.0629789	0.0697134	0.0525051	0.234558	0.109036	0.167901	0.144984	0.0560536	0.122174	0.0640198	0.0388745	0.0831216	0.0581837	0.163883	0.0558761	0.0150784	0.0854977	0.17508	0.0420337	0.100413	0.0594054
CACTIN-AS1	ENSG00000226800.5	0.0498516	0.148207	0.0519159	0.128606	0.0975896	0.176345	0.109883	0.0919483	0.0381912	0.112881	0	0.116403	0.0487525	0.13551	0.0460261	0.196961	0.183572	0.108555	0.0478734	0.0586087	0.0133377	0.101051	0.189152	0.114088	0.147616	0.100919	0.0992588	0.176347	0.0593093	0.0958941	0.335591	0.0149239	0.218437	0.343514	0.08239	0.169737	0.045516	0.158025	0.129959	0.195795	0.0891367	0.0100263	0.015972	0.0609163	0.0528139	0.0554142	0.117511	0.166701
ADIRF-AS1	ENSG00000272734.1	0.26642	0.168674	0.0687089	0.416232	0.574463	0.217974	0.0395628	0.0960383	0.169912	0.566355	0.0419399	0.0544358	0.217854	0.170745	0.0307989	0.153911	0.335629	0.0642136	0.0736863	0.0118952	0.0568394	0.00579448	0.361689	0.169622	0.275025	0.122234	0.02262	0.0719539	0.125368	0.100154	0.0266973	0.0296491	0.45413	0.200534	0.00803996	0.182751	0.0491692	0.380492	0.0224543	0.213678	0.734579	0.0331022	0.0931412	0.175277	0.0118861	0.0186798	0.0754117	0.0106537
EHD4-AS1	ENSG00000259883.1	0.0815531	0.0835933	0	0	0.0968796	0.403375	0.0311386	0.0975821	0.122667	0.138771	0.220245	0.0733033	0.303947	0.0855436	0.0753578	0.0949837	0.381849	0.61657	0.188434	0	0.0328696	0.0426495	0.107346	0.0949919	0.180987	0.137342	0.0418779	0.233845	0.20938	0.134147	0	0.0367493	0	0.115542	0.0588889	0	0.187988	0.364258	0.0278481	0.148214	0.109785	0.0490832	0	0	0.0863436	0.10799	0.144411	0
AP4B1-AS1	ENSG00000226167.1	0	0.0562874	0.0571702	1.36581	0.0969201	0.300662	0.127186	0.0729407	0.29501	0.0161017	0.0175264	0.11252	0.0926902	0.113014	0.115631	0.228317	0.0633786	0.0903946	0.184578	0.0390605	0.0579516	0.0931594	0.163769	0.151806	0.106227	0.202875	0.109127	0.0911246	0.033017	0.0611914	0.3311	0.111433	0.224441	0.119698	0.078029	0.0726593	0.122212	0.145904	0.0967059	0.214573	0.189825	0.0756788	0	0.0994571	0.0390309	0.0729146	0.213077	0.198391
ACAP2-IT1	ENSG00000229325.1	0.0461303	0.137484	0	0.780768	0.133583	0.255922	0.181532	0.0371215	0.168584	0.117182	0.0436462	0	0.280246	0.0324576	0.0425863	0.0361128	0.202237	0.0761015	0.169571	0	0.141434	0.0475745	0	0.036116	0.0895074	0.290663	0.0919652	0.135286	0.120702	0.11325	0.332643	0.0410026	0.20298	0.128518	0.158835	0.176077	0.340951	0.111344	0.177178	0.446461	0.145377	0.158349	0.0438545	0.0837723	0.0488752	0.0613269	0.129758	0.0438656
LINC00881	ENSG00000241135.4	0.339142	0	0.169001	0.0660563	0.0596323	0.021589	0.128019	0.0203026	0.696055	0.0219572	0.283465	0.0226647	0.175724	0	0	0.0961422	0.316685	0.160671	0.139764	0.0874652	0.0786172	0.0260623	0.0334625	0.254557	0.549952	0.117634	0.0997374	0.0254801	0.307127	0.0211966	0.757794	0.0662964	0.298662	0.266204	0.139145	0	0.164524	0.081569	0.512277	0.0618788	0.106833	0.0882481	0.0240104	0.0908737	0.336061	0.0169325	0.0183391	0.0708825
LINC01347	ENSG00000214837.7	0	0.0838893	0.0389603	0.264506	0.231773	0.0837562	0.0917923	0.0595495	0.128984	0.119203	0	0.0878369	0.135441	0.0858463	0.097561	0.0516191	0.0384818	0.0139701	0.138585	0.0810922	0.0652387	0.0761533	0.0868119	0.0767588	0.181606	0.174161	0.138166	0.0984766	0.101859	0.19132	0.0527877	0.0368816	0.321557	0.145354	0.170496	0.138877	0.0729722	0.0610711	0.435207	0.231119	0.0973857	0.554737	0.0237997	0.0306607	0.0177511	0.179658	0.1559	0.0778707
LINC00605	ENSG00000251533.2	0.119474	0.0419728	0.394982	0.341558	2.11	0.0350051	0.00776751	0	0.0157535	0	0.521353	0	0.144704	0.0287861	0	0	0.0238388	0.699288	0.608576	0.0855465	0.227818	0	0.834811	1.08588	0.0403272	0.0421614	0.0208759	0.0412798	0.300863	0.0844409	0	0	0	0.114401	0.100523	0	0	0.146135	0.0811632	0.0752487	0.0224049	0.0244983	0.269076	0.037702	0.687443	0.182213	0.0297562	0.167426
ZNF503-AS1	ENSG00000226051.5	0.341671	0.116817	1.64932	0.172736	0.0747683	0.113518	0.103728	0.0313754	0.0372271	0.0339217	0.00931463	0.0522017	0.0844511	0.125869	0.0969288	0.0677865	0.823371	0.126153	0.0829465	0.0139212	0.0688387	0.0889956	0.0890986	0.0305239	0.13617	0.040179	0.313717	0.1513	0.28059	0.0164686	0.940137	0.0432001	0.131689	0.0646685	0.160672	0.0893248	0.0595825	0.139494	0.0899005	0.140098	0.251007	0.334512	0.0462024	0.122014	0.08152	0.0582592	0.0423208	0.009362
LINC01353	ENSG00000231507.1	0	0.15043	0.587329	0.221249	0.253315	0.543169	0.111554	0	0.0858476	0.0655759	0.171982	0.0676565	0.0280579	0.153859	0.626051	0.0298355	0.72358	0.237087	0	0	0	0.0393318	0.0991651	0.0590716	0.0498774	0.0521382	0.0386195	0.0384571	0.132138	0.683363	0.597469	0.43987	0.070137	0.0720434	0.132175	0	0.126406	0.261144	0.0508945	0.262228	0.214414	0.0673875	0.106122	0.624934	0.0404104	0.259292	0.0549055	0.0362575
LINC00539	ENSG00000224429.6	0.100788	0.152292	0.0269452	0.400339	0.0709553	0.388196	0.100831	0.195492	0.0900557	0.0298944	0.0799795	0.529228	0.13391	0.128157	0.0317329	0.11726	0.431981	0.239936	0.127748	0.0244134	0.0273174	0.0528764	0.0229261	0.0663232	0.151686	0.0470332	0.0348223	0.0517058	0.0459872	0.112136	0.242299	0.174282	0.10903	0.172231	0.0247159	0.194769	0.114311	0.0969195	0.246005	0.14366	0.409173	0.0307308	0.111286	0.26269	0.14054	0.154228	0.155134	0.15651
YEATS2-AS1	ENSG00000233885.6	0.0196421	0.19867	0.0456431	0.255656	0.129794	0.275686	0.103759	0.157641	0.0663521	0.0255235	0	0.143301	0.0707359	0.125905	0.130659	0.227865	0.110173	0.0325972	0.169889	0.0413796	0.0155886	0.0599541	0.196175	0.214649	0.153826	0.148338	0.0297382	0.0776554	0.102498	0.126805	0.534614	0.0517026	0.213305	0.10918	0.048754	0.149947	0.0916777	0.1832	0.366727	0.173145	0.237458	0.129359	0.00936247	0.171353	0.0104487	0.0771906	0.336901	0.168301
LINC00562	ENSG00000260388.2	0.0514509	0.176764	0.069924	0.27335	0.0537254	0.117969	0.0718705	0.130477	0.142585	0.119914	0.0245479	0.0575194	0.31757	0.0715547	0.127051	0.191079	0.116464	0.0216663	0.0853884	0.00923572	0.0609611	0.104235	0.254463	0.0795001	0.115622	0.0702267	0.0774642	0.089608	0.0798119	0.213736	0.176826	0.195297	0.116904	0.0248182	0.0996688	0.0513887	0.0177967	0.0735439	0.165657	0.319235	0.174201	0.075892	0.0368424	0.0238958	0.0138209	0.180708	0.0466482	0.208188
LINC01354	ENSG00000231768.1	0.108513	0.0566721	0.0261869	0.0775738	0.0593321	0.00958567	0.0620659	0	0.123538	0.0762138	0.0928314	0.020061	0.0326784	0.534616	0.0808222	0.0686733	0.239877	0.159889	0.124272	0.107527	0.0950457	0.0457797	0.029631	0.150171	0.212897	0.0606417	0.130862	0.240261	0.402383	0.00941072	0.0178777	0	0.284425	0.246912	0.278171	0.0443354	0.0304978	0.141274	0.0807873	0.120615	0.0482156	0.00669078	0.152255	0.0408883	0.147563	0	0.00813757	0.0525706
LINC00092	ENSG00000225194.2	0.302562	0.286166	0.0109217	0.118946	0.0412831	0.22149	0.0208964	0.033366	0.180814	0.0360718	0.102356	0.108921	0.0702479	0.27626	0.025636	0.0642022	0.153892	0.112416	0.153104	0	0.187375	0.0286585	0.0548338	0.0952709	0.0273694	0.02862	0.0141374	0.147776	0.0125024	0.023312	0.168833	0.499835	0.0762102	0.0265671	0.0100135	0.0185586	0.0378598	0.173819	0.0733158	0.283388	0.110106	0.0572737	0.102835	0.280562	0.154993	0.0186251	0.0101209	0
LINC01106	ENSG00000175772.10	0.175443	0.71223	0.0448628	1.05573	0.0344006	0.0868842	0.237431	0.133891	0.310913	0.0100861	0.0751642	0.0613764	0.0337962	0.0871296	0.0631039	0.0882077	0.0659692	0.147677	0.118114	0.080227	0.0183638	0.232811	0.482517	0.272715	0.0962494	0.215374	0.0350021	0.0348547	0.0910124	0.42794	0.465258	0.0999115	0.104545	0.0969699	0.0411721	0.756008	0.241665	0.0378879	0.237276	0.17672	0.861957	0.0874918	0.157247	0.123303	0.060539	0.105155	0.0167879	0.280974
LINC00607	ENSG00000235770.4	0.167987	0.0233894	0.0311061	0.251146	0.00684754	0.385108	0.701493	0.0453807	0.0974846	0.0198183	0.164148	0.010265	0.0415327	0.0160086	0.193135	0.511715	0.145459	0.110616	0.868474	0.00810985	0.426657	0.00591777	0.0524673	0.366291	0.146977	0.0580357	0.269965	0.0898814	1.69898	0.17652	0.13561	0.0889822	1.02135	0.340882	0.0365865	0.0745718	0.341329	1.269	0.531967	0.800008	0.256976	0.053706	0.505916	0.0822096	0.0420451	0.0821079	0.0329135	0.566272
RAD21-AS1	ENSG00000253327.2	0	0.0164123	0.263655	0.148553	0.110936	0.131177	0.0821352	0.111736	0.268133	0.171039	0.158318	0.0840374	0.0914262	0.044384	0.114066	0.252694	0	0.1035	0.0153604	0.250244	0.0126969	0.142191	0.0212164	0.143296	0.101975	0.271281	0.168994	0.109356	0.332988	0.116497	0.038023	0.028276	0.142377	0.060248	0.0565185	0.161989	0.106032	0.052032	0.0529455	0.151434	0.292115	0.179826	0.117378	0.0580349	0.0503091	0.209796	0.112055	0.212842
LINC01235	ENSG00000270547.4	0.0371847	0.0506188	0.0949462	0.0437272	0.0370111	0.618014	0.0689826	0.143685	0.0746748	0.688802	0.188863	0.0978832	0.197568	0.219775	0.132636	0.606717	0.0846916	0.72499	0.388493	0.24457	0	0.561641	0	0	0.0163962	0.403645	1.21555	0.0374992	0.773166	0.0718158	0.169962	0.0546536	0.0459642	0.0119518	0.866322	0.081271	0.042299	0.128464	0.0083915	0.105089	0.37122	0.0441478	1.06438	0.045482	0.102777	0.0894634	0.138595	0.158041
ZFY-AS1	ENSG00000233070.1	0	0	0	0.200859	0	0	0.172229	0.0637615	0	0	0.758949	0.0359658	1.00853	0	0.142579	0.17866	0.0462962	2.0186	0	0	0.0318486	0	0	0	0	0.301208	0	0	0.3244	0	0	0	0.607695	0.810473	0.646131	0	0.657847	0.503144	0.0269816	0.505071	0.261975	0.160044	0.038091	0	0	0	0.113138	0
MIRLET7BHG	ENSG00000197182.11	0.204949	0.453501	0.216784	0.394895	0.0851112	0.124573	0.076327	0.142233	0.0877525	0.131105	0.0524162	0.130554	0.0687183	0.150083	0.0410616	0.0646077	0.223639	0.0371704	0.139357	0.118825	0.048405	0.0571182	1.32631	0.097926	0.0723145	0.650772	0.0725004	0.0613239	0.083475	0.0871932	0.0660638	0.110861	0.111129	0.278869	0.0120851	0.0945861	0.049338	0.0769268	0.0951946	0.183868	0.342776	0.0266341	0.0474847	0.0308381	0.109516	0.0150151	0.567358	0.181268
TTTY15	ENSG00000233864.6	0	0	0.0284247	0.323415	0	0.00521435	0.054088	0.0243451	0	0.0876151	0.169077	0.241875	0.730741	0	0.0553633	0.331333	0.141647	0.367368	0	0	0.0477136	0.00630219	0.00810741	0	0	0.423323	0.0487668	0	0.100532	0	0.0480444	0	0.0503411	0.383121	0.461432	0	0.665399	0.29103	0.195395	0.424444	1.18356	0.118816	0.175009	0	0	0.14762	0.500559	0
LCMT1-AS1	ENSG00000260448.4	0.321386	0	0.144073	0.161917	0.242934	0.091561	0.040969	0.147677	0.0416506	0.0238403	0.17251	0.0488032	0.0790099	0.0755536	0.050183	0.143809	0.678122	0.132242	0.052194	0.16637	0.0217811	0.236645	0.0363199	0.0425754	0.187318	0.037553	0.0277797	0.0548043	0.163867	0.0679719	0.298412	0	0.123331	0.174314	0.15057	0.237477	0.1268	0.151335	0.124407	0.131231	0.248406	0.199736	0.0768322	0.0984694	0.267311	0.140928	0.239627	0.0260747
HHIP-AS1	ENSG00000248890.1	0.720679	0.28871	0.0321138	0.919138	0.0367435	0.0860235	0.00777248	0.0165687	0.0313568	0.0179208	0.131304	0.239609	0.10286	0.655114	0	0.153584	0	0	0.0963844	0	0.449079	0	0.054154	0.0161168	0.0135767	0.028262	0	0.687009	0.0725343	0.100814	0.54565	0.0719036	0.164155	0.25421	0	0.44819	0.0281312	0.0991109	0.277781	0.382505	0.139859	0.118605	0.167487	0	0.0434018	0.0274998	0.0733164	0
SAP30L-AS1	ENSG00000245275.6	0.0483848	0.0817594	0.0627165	0.508011	0.130992	0.208185	0.0720127	0.219288	0.0731979	0.0420931	0.0306816	0.139985	0.0589084	0.0782387	0.223693	0.168855	0.0558756	0.105423	0.120725	0.11162	0.0129405	0.204765	0.105009	0.0378874	0.123777	0.179851	0.157242	0.141689	0.126444	0.0136759	0.172525	0.0709874	0.144987	0.176834	0.102055	0.203386	0.169121	0.129058	0.269926	0.208027	0.395409	0.066753	0.0308287	0.197151	0.164231	0.0537868	0.209657	0.105162
ARHGEF26-AS1	ENSG00000243069.6	0.0578125	0.0249928	0.015287	0.0470225	0.262308	0.0413507	0.229668	0.149687	0.35993	0.114786	0.120306	0.0131565	0.375483	0.0738074	0.12579	0.0819889	0.02818	0.0243763	0.0280294	0.0172861	0.344858	0	0.136927	0.0415804	0.0693186	0.0530406	0.00497032	0.16827	0.162158	0.0325742	0.13474	0.0887986	0.254924	0.168327	0.166131	0.0451093	0	0.0240746	0.176545	0.0829243	0.110598	0.0174447	0.0368793	0.0619629	0.0155549	0.23305	0.0694872	0
GLYCTK-AS1	ENSG00000242797.3	0	0.0236563	0.0180611	0.262388	0.0678089	0.150607	0.141163	0.0185334	0.0860873	0.0975494	0.0218156	0.176332	0.220873	0.183248	0.0212819	0.27947	0	0	0.0866055	0.064353	0.0718908	0.137218	0.118532	0.0534225	0.158877	0.0625189	0.0689808	0.0686936	0.0809518	0.375244	0.285316	0.0406829	0.238609	0.387484	0.112133	0.060638	0.107207	0.277706	0.175859	0.110979	0.0374458	0.119448	0.0435129	0	0.0244513	0.0756723	0.049648	0.186281
CASC21	ENSG00000253929.1	0.300914	0.110094	0.380871	0.0953683	0.12741	0.547766	0	0.086805	0	0.181696	0.196813	0	0.154923	0.148312	0	0	0.12368	0	0.289914	0.523661	0.316229	0	0	0	0	0.0746517	0	0.108318	0.0965439	0.256164	0.167871	0.269962	0.100157	0	0.0777671	0.141368	0	0	0.142263	0	1.12246	0	0.102236	0	0	0	0	0.102261
LINC01010	ENSG00000236700.4	0.26259	0.0750786	0.0481254	0.452363	0.0657764	0.684714	0.545112	0.0100102	0.0189829	0.285103	0.298356	0.159224	0.0272831	0.0684975	0.10034	0.0194061	0.311723	0.194961	0.0472838	0.228918	0.0391592	0	0.0650392	0.174614	0.0485102	0.22274	0.0251463	0.306095	0.648217	0.0716259	0.124399	0.0110677	0.245666	0.0586365	0.0266642	0.127591	0.146424	0.753483	0.0894907	0.0458561	0.406746	0.0726541	0.125245	0.669853	0.013219	0.0166392	0.0446387	0.0921743
LINC01344	ENSG00000228918.3	0.145856	0	0.0549253	0.035734	0.0888614	0.188036	0.479029	0.00818496	0.440591	0.296073	0.0753793	0.0182258	0.149522	0	0.135	0.61463	0.11386	0.412575	0.444388	0.572189	0.196788	0.14072	0.0269285	0.0471206	0.925125	0.0886007	0.0806182	0.228576	0.549432	0.236653	0.0162411	0.195015	0.648196	0.121851	0.0290276	0	0.139912	0.232832	0.26263	0.18998	0.00555388	0.0537853	0.00968718	0.0187058	0.154227	0.086259	0	0.281724
HEXA-AS1	ENSG00000260339.1	0.0592025	0.228816	0.0187719	0.552444	0.117763	0.165487	0.226172	0.215736	0.0364249	0.477903	0.0338772	0.0739041	0.110835	0.0822498	0.0865092	0.16046	0.0816146	0.188609	0.111565	0.243381	0.037816	0.153649	0.166593	0.0824671	0.0996552	0.0963463	0.552598	0.0361153	0.403278	0.233237	0.0843067	0.0318188	0.208912	0.0786852	0.0426578	0.660066	0.0725242	0.0868715	0.298934	0.115204	0.327852	0.244232	0.0997997	0	0.0749296	0.0709205	0.117604	0.172955
BACH1-IT2	ENSG00000228817.4	0.165508	0.0505032	0.299537	0.20603	0.0148841	0.161642	0.134518	0.0971435	0.0745057	0.124921	0.046607	0.128802	0.0540805	0.0851575	0.0454763	0.0385694	0.18998	0.430176	0.0703836	0.0350251	0.0197201	0.0998663	0.403724	0.165992	0.269342	0.147131	0.0741889	0.0976899	0.373381	0.249909	0.337238	0.0437868	0.312935	0.0701097	0.0528646	0.0652304	0.192175	0.0204762	0.217799	0.281416	0.38096	0.0867885	0.0921861	0.564917	0.151211	0.143318	0.264473	0.0922089
LINC01301	ENSG00000251396.5	0.0642866	0.0587289	0.0394217	0.0815892	0.0173432	0.0550392	0.040531	0.0174725	0.273346	0.109843	0.320643	0.0259518	0.263584	0.0502649	0.116405	0.264764	0.137055	0.315882	0.0617478	0.689383	0.0952006	0.0518169	0.273183	0.0393505	0.201144	0.430616	0.154225	0.146963	0.630826	0.111822	0.138843	0.0633961	0.190612	0.158527	0.158427	0.41184	0.195848	0.237814	0.0528751	0.0707157	0.660815	0.088509	0.0206671	0.0911422	0.0154105	0.229653	0.0365576	0.0206724
HIPK1-AS1	ENSG00000235527.5	0.130157	0.0107075	0.226873	0.238488	0.176459	0.0612709	0.0540077	0.06572	0.340254	0.171317	0.105035	0.151409	0.052796	0.0504665	0.146838	0.205356	0.171376	0.34068	0.0494182	0.244876	0.048981	0.210845	0.0679564	0.11013	0.0932417	0.0495232	0.16053	0.0518922	0.16804	0.188957	0.224152	0.13311	0.148031	0.106159	0.156348	0.041263	0.0699175	0.0673956	0.244861	0	0.166633	0.175877	0.105525	0.0751253	0.107045	0.0882648	0.0521542	0.16891
LINC01285	ENSG00000203650.6	0.134341	0.101385	0.124524	0.0224531	0.165884	0.0951025	0.234387	0.296008	0.130626	0.075751	0.0592647	0.0889717	0.117112	0.0354139	0.0464503	0.312944	0.0437878	0.217466	0.184247	0.0963309	0.216258	0.126369	0.129969	0.133438	0.159002	0.403826	0.063408	0.0997443	0.131339	0.0318156	0.327579	0.150824	0.0922092	0.204943	0.282259	0.0169451	0.101372	0.149962	0.477652	0.0621424	0.231054	0.67498	0.0360217	0.156101	0.154332	0.494748	0.0184184	0.127933
NCBP2-AS1	ENSG00000225578.1	0	0.0578582	0.0872738	0.578879	0.0671487	0.226778	0.327024	0	0.449164	0.0491131	0	0.0506805	0.0820165	0.116105	0.102408	0.16926	0.0651428	0	0.205556	0.0401572	0.0449049	0.167981	0.0744852	0.0871186	0.274482	0.15006	0.112116	0.111656	0.0995317	0.137846	0.653596	0	0.199607	0.106027	0.118673	0.27798	0	0.219314	0.214661	0.429047	0.148572	0.0992491	0	0.102191	0.0597792	0.0379553	0.299936	0.339509
PSMD6-AS2	ENSG00000239653.1	0.051739	0.0915904	0.109005	0.205787	0.198093	0.189315	0.104796	0.0821324	0.0971375	0.110016	0.0609422	0.0464567	0.138018	0.0631523	0.105343	0.201064	0.102973	0.0644036	0.0618462	0.14188	0.129675	0.0793111	0.0345664	0.164878	0.186329	0.407167	0.187376	0.0775707	0.0464048	0.166535	0.267825	0.0459978	0.151018	0.648132	0.117714	0.101566	0.0267637	0.124547	0.315845	0.169336	0.0969359	0.0837273	0.0370497	0.264905	0.0814555	0.219959	0.0652548	0.209292
OSMR-AS1	ENSG00000249740.1	0.32764	0.315089	0.037833	0.412024	0.0289937	0.367491	0.0452805	0.363266	0.0185897	0.0419568	0.0679196	0.349601	0.0355172	0.294134	0.674042	0.261708	0.0281165	0.0403107	0.217994	0	0.0193042	0	0	0.0377646	0.108529	0.0496708	0.072653	0.118645	0.0217875	0.345459	0.560514	0.144786	0.0449005	0.134193	0.271432	0.125043	0.188351	0.171101	0.0953933	0.250638	1.46272	0.216402	0.215938	0.55496	0	0.110374	0.274093	0
LIPE-AS1	ENSG00000213904.7	0.370754	0.184756	0.789732	0.385293	0.152319	0.0704083	0.0313765	0.060378	0.166011	0.0715887	0.0569889	0.0607051	0.0768157	0.449561	0.0624141	0.262436	0.676597	0.213964	0.0928394	0.0162241	0.0770936	0.356555	0.594075	0.301908	0.0447246	0.1645	0.0758262	0.111835	0.274845	0.158402	0.40399	0.0796006	0.09675	0.179389	0.0380396	0.173396	0.026041	0.138637	0.201615	0.0923158	0.165674	0.0045667	0.119072	0.338781	0.190622	0.0701747	0.0384437	0
ZNF295-AS1	ENSG00000237232.6	0.114024	0.116844	0.124322	0.120671	0.0280668	0.241819	0.026464	0.056007	0.202388	0.824587	0.0657763	0.0624341	0.0844712	0.285518	0.0217158	0.0722116	0.0539307	0.0770258	0.230983	0.36844	0.0553445	0.403233	0	0.0183962	0.10515	0.12485	0.180509	0.114963	0.102492	0.150872	0.126832	0.0818526	0.186072	0.798203	0.0169009	0.121171	0.0789275	0.148366	0.046945	0.113172	0.0754242	0.0956088	0	0.084787	0.0494745	0.164668	0.115531	0.209499
DGCR9	ENSG00000273032.1	0.0654577	0.20459	0.213669	0.0465957	0.295477	0.0338876	0.00501587	0.103625	0.0403069	0.394275	0.061955	0.058803	0.175457	0.391811	0.0955554	0.158174	0.242117	0.188126	0.123121	0.451896	0	0.0273772	0.505109	0.120237	0.0433157	0.156772	1.04442	0.013445	0.23208	0.128726	0.644402	0.080872	0.361635	0.191529	0.270431	1.70591	0.0181995	0.032699	0.153161	0.0807536	0.0917079	0.00794789	0	0.118237	0.109376	0	0.173411	0.287491
SRD5A3-AS1	ENSG00000249700.7	0.10304	0.198386	0.0435339	0.618335	0.321535	0.123264	0.134917	0.111499	0.110694	0.140216	0.103134	0.174795	0.067494	0.122261	0.0789048	0.108544	0.0778797	0.0310844	0.165042	0.107064	0.0869534	0.0571966	0.157932	0.0434553	0.0566325	0.104056	0.0924324	0.109776	0.164606	0.0718702	0.0733208	0.143168	0.216598	0.175098	0.0267566	0.386669	0.0955683	0.152021	0.113344	0.216663	0.287183	0.114938	0.136564	0.111208	0.0329367	0.139936	0.0710151	0.0812448
LINC01504	ENSG00000225434.2	0.252828	0.0787942	0.0702572	1.05126	0.527253	0.189171	0.265305	0.0518366	0.0100053	0.0560115	0.0962332	0.268275	0.0191677	0.0542547	0.138707	0.0798708	0.172138	0.14592	0.109397	0	0.0512226	0.0135141	0.117432	0.127645	0.00861488	0.00901122	0.0523519	0.162969	0.0577304	0.12657	0.302107	0.848936	0.128688	0.177307	0.349861	0.571291	0.169575	0.10444	0.0688885	0.240012	0.353631	0.699708	0.131333	0.343151	0.0276437	0.118135	0.127586	0.0611979
LINC01160	ENSG00000231346.4	0.155709	0.115703	0	0.119493	0.0684822	0.400069	0.118379	0.126213	0.184785	0.0793372	0.0437399	0.196508	0	0.0799837	0.163621	0.122884	0.104879	0	0.169919	0.0165247	0.0901977	0.0240351	0.176004	0.156166	0.015342	0.0785035	0.114308	0.113839	0.1963	0.235506	0.209054	0.0810434	0.125442	0.208669	0.0657867	0.176438	0.152277	0.198389	0.149427	0.0848542	0.389453	0.0682479	0.107459	0.238478	0.0246978	0.163085	0.0501441	0.0439597
CBR3-AS1	ENSG00000236830.5	0.106831	0.0911871	0.34639	0.303674	0.239309	0.256425	0.0984149	0.068877	0.0627965	0.0489476	0.101191	0.0237914	0.105389	0.0756319	0.0348315	0.139223	0.531028	0.313833	0.102671	0.0967815	0.0709537	0.0768245	0.6639	0.152715	0.373908	0.106305	0.167984	0.0641131	0.118249	0.575995	0.411405	0.123479	0.0694166	0.184975	0.123321	0.230133	0.146547	0.123592	0.189464	0.267604	0.117746	0.267179	0.0674108	0.418451	0.0941792	0.0771113	0.2275	0.0144595
LINC00570	ENSG00000224177.5	0.183804	0	0.060021	0.0172249	0.186421	0.0330755	0.13337	0	0.195524	1.36104	0.141115	0.271453	0.611638	0.027196	0.137799	0.172741	0.268455	0.154784	0	0.397539	0.0154523	0.275363	0.0258043	0.117437	0.0128149	0.0913104	0.890081	0.15008	0.0685415	0.0324766	0.0155607	0.0512562	0.234984	0.0551428	0.336648	0	0.140377	0.0476116	0.0642435	0	1.50209	0.045921	0	0	0.0409899	0	0	0.899163
LINC00278	ENSG00000231535.4	0	0	0	0.268522	0	0	0.394768	0	0	0.0706954	0.113754	0.577839	0.573203	0	0.400618	0.239446	0	0.744288	0	0	0	0	0	0	0	0.376383	0.12155	0	0.107946	0	0.0651248	0	0.182062	0.635066	0.142244	0	0.374834	0.308145	0.411021	0.552309	0.287173	0.680325	0.220176	0	0	0	0.525959	0
PPP4R1-AS1	ENSG00000263627.1	0	0	0.454057	0.748268	0.234652	0.138767	0.15181	0.130806	0.124683	0.206703	0.0785007	0.212944	0	0.0585567	0.0766165	0.187059	0	0	0.226881	0.587131	0.129298	0.242584	0.394269	0.244405	0.0549779	0.112729	0	0	0.662228	0.069781	0.249559	0.210955	0.286921	0	0.0598782	0.109394	0	0.134066	0.0560969	0.102145	0	0	0.0788708	0	0.323007	0.109773	0.0605095	0.0788904
IPO9-AS1	ENSG00000231871.4	0.276403	0.0258095	0.270612	0.169215	0.0594031	0.042694	0.0742532	0.0401675	0.0569726	0.0855648	0.0929412	0.0882604	0.018495	0.0862605	0.155204	0.0390771	0.267538	0.0417142	0.0241603	0.231823	0.0591326	0.125371	0.218612	0.202917	0.187343	0.0681269	0.169631	0.0253809	0.150921	0.305543	0.492927	0.741044	0.0914728	0.182136	0.0180742	0.0980203	0.224597	0.100877	0.220494	0.335613	0.0273523	0.073627	0.0933772	0.473588	0.103867	0.114123	0.140047	0.070611
LINC01058	ENSG00000225039.1	0	0	0	0.179779	0.309259	0.118244	0.201879	0.0567833	0.42615	0.64591	0	0.123935	0.102163	0.0496914	0.244359	0.592171	0.0812603	0.115599	0	0.319454	0.0561119	0.550627	0	0.475531	0.47957	0.350517	1.62209	0.138741	1.41013	0.059251	0.11087	0	0.301799	0.364008	0	0.0930762	0.597648	0.114212	0.87858	0.0868762	0.184057	0.674085	0.0670007	0	0	0	0.195281	0.362097
ST3GAL5-AS1	ENSG00000232504.4	0.156436	0	0	0.171914	0.0954429	0.0688357	0.0457586	0.156842	0.091584	0.231413	0.0385308	0.23834	0.274923	0.111301	0.0742321	0.0630522	0.179648	0.363331	0.150443	0.165501	0.0640326	0.306088	0.105759	0.181462	0.178377	0.259052	0.301017	0.157706	0.299475	0.0341982	0.12619	0.0361931	0.0379107	0.149873	0.167453	0.156254	0.0554102	0.0985603	0.08076	0.0503453	0.338806	0.0243742	0.038715	0.275887	0.16538	0.0805224	0.0870547	0.113189
LINC01237	ENSG00000233806.6	0.0786281	0.0805972	0.121098	0.494151	0.0820702	0.131725	0.11644	0.331552	0.132458	0.0851237	0.0561859	0.170573	0.100129	0.160498	0.239718	0.348352	0.0685205	0.0332916	0.232291	0.0560738	0.0159227	0.444905	0.176573	0.163727	0.803073	0.499417	0.27829	0.172628	0.434045	0.33124	0.380458	0.0699746	0.19313	0.198158	0.0706088	0.052828	0.0542214	0.0808381	0.831101	0.0492633	0.269769	0	0.0378796	0.0367022	0.254667	0.346387	0.266396	0.145929
CDIPT-AS1	ENSG00000214725.6	0.885147	0	2.44856	0.993422	0.103501	0.173192	0.0398914	0.333168	0.0538244	0.23019	0.220132	0.123407	0.196747	0.0249492	0.0647952	0.15911	0.603273	0.32096	0	0.121848	0.186746	0.107165	0.843238	0.324985	0.297487	0.30984	0.0359496	0.0707296	0.181171	0.143192	1.05212	0.844521	0.216799	0.192649	0.68415	0.136872	0.140377	0.0292822	0.115677	0.127882	0.710794	0.289659	0.191532	0	0.144923	0.321575	0.463408	0.130502
NR2F2-AS1	ENSG00000247809.6	0.231178	0.135688	0.0731675	0.353705	0.0835469	0.0925703	0.043372	0.0380098	0.0322007	0.0722535	0.0737294	0.136747	0.0761792	0.32029	0.0719569	0.0769812	0.0604814	0.159787	0.173445	0.0771656	0.121566	0.0906664	0.0350001	0.0769879	0.0346115	0.092267	0.283604	0.186486	0.0969597	0.0526582	0.090753	0.0916887	0.0959538	0.136143	0.124417	0.378932	0.102081	0.241988	0.178058	0.313909	0.179792	0.181707	0.0979484	0.0291513	0.0445649	0.0931772	0.221579	0.0884694
GTSE1-AS1	ENSG00000277232.2	0.122493	0.165036	0.477664	0.193594	0.145135	0.234444	0.085355	0.605296	0.0790787	0.072149	0.0591958	0.196109	0.0611729	0.0868561	0.131356	0.0328669	0.460692	0.135512	0.0795559	0.156978	0.0333834	0.10594	0.537224	0.0964446	0.1078	0.152639	0.104064	0.0423517	0.0376542	0.152323	0.568786	0.143826	0.185663	0.208247	0	0.259035	0.216077	0.133897	0.0422209	0.370818	0.244559	0.0980271	0.097808	0.315655	0.108777	0.0281994	0.436071	0.207095
ZNF252P-AS1	ENSG00000255559.1	0.142638	0.0797733	0.314617	0.425414	0.103625	0.213671	0.10135	0.807587	0.0670533	0.140436	0.0736761	0.231262	0.021819	0.114335	0.181608	0.434356	0.0678172	0.065156	0.119598	0.293362	0.0695864	0.109206	0.412806	0.0979718	0.125633	0.313504	0.0201071	0.106834	0.103568	0.737668	0.307734	0.190781	0.141539	0.229187	0.0766905	0.102737	0.185706	0.103175	0.0971466	0.152777	0.38841	0.152265	0.028206	0.0717508	0.188528	0.0906034	0.0706189	0.153036
CACNA1C-AS2	ENSG00000256271.1	0.733476	0.105038	0.0409261	0.134386	1.40532	0.323463	0.0393098	0.0419876	0.0399642	0	0.231438	0.136168	0.0758502	0.174912	0.183674	0.264274	0.0602188	0.167024	0.145331	0.0732651	0	0.0537855	0.371142	0.0805793	0.0344599	0.0711831	0	0.10334	0.0467797	0.167826	0.88912	0.0463694	0.59789	0.23381	0.0375551	0.258334	0.0358643	0.241	0.103028	0.185204	0.137635	0	0	0.345906	0	0.0350613	0.0749354	0.0496007
LINC00654	ENSG00000205181.5	0.0799649	0.502357	0.0781764	0.975745	0.0542065	0.241704	0.0548539	0.343233	0.123914	0.043933	0.0336112	0.084958	0.080597	0.241337	0.366273	0.194714	0.0809841	0.0505065	0.17619	0.121959	0.840305	0.0723875	0.173435	0.69079	0.587731	0.53141	0.452077	0.166261	0.316773	0.233968	1.07052	0.235094	0.0925427	0.197112	0.60219	0.444144	0.862611	0.15999	1.26105	1.67414	0.889342	0.26722	0.152714	0.274689	0.0323343	0.0439659	0.377621	0.0194
CYP4A22-AS1	ENSG00000225506.2	0.196675	0.169727	0.155955	0.516378	0.249716	0.169466	0.150025	0.184839	0.222999	0.11706	0.064915	0.0616157	0.459218	0	0.124034	0.0271398	0.190201	0.266517	0.09772	0.186233	0.0275671	0.104808	0.216187	0.155684	0.684733	0.263832	0.167718	0.228796	0.0311018	0.166535	0.347086	0	0.183732	0.76385	0.0249421	0.474045	0.047242	0.111228	0.134742	0.125089	0.353886	0.120236	0.0652225	0	0.0367713	0.0909439	0.358424	0.0329881
LINC00843	ENSG00000178440.5	0	0	0.0351257	0.532043	0.248897	0.312879	0.235661	0.0711989	0.100542	0	0.0835424	0	0.0652107	0.122107	0.158718	0.229208	0.101674	0.0739104	0.240693	0	0.0356095	0.134361	0.170751	0.0350621	0.19527	0.333346	0.0893313	0.0451666	0.0401612	0.110029	0.264629	0.0398081	0.525903	0.124881	0.124802	0.116341	0.175504	0.0730107	0.199055	0.476215	0.118679	0.248096	0	0.0813664	0.0474552	0.275856	0.185228	0.163295
FTO-IT1	ENSG00000260936.1	0.242833	0.154221	0.174986	0.0684828	0.205713	0.285716	0.159518	0.287566	0.0593003	0.0451991	0.0966898	0.0466436	0.0192611	0.0184018	0.36439	0.0204854	0.531789	0.242885	0.0498869	0.125378	0.0814922	0.272696	0.10171	0.557742	0.13264	0.0880926	0.078204	0.127557	0.113774	0.127165	0.677933	0.49223	0.247945	0.166911	0.126878	0.315124	0.0876932	0.125035	0.198425	0.0324342	0.332504	0.14937	0.0734635	0.224844	0.0817792	0.118691	0.128185	0.210089
TGFB2-AS1	ENSG00000232480.1	0	0.767123	1.30955	1.25557	0.0342663	0.228661	0.183841	0	0.0436393	0.188728	0	0.721887	0.041959	0.117106	1.15361	0.170693	0	0.0936943	0.345265	0.0405127	0.0892241	0.115116	0.0751367	0.0878773	0	0.151338	0.0576497	0.11262	0.6234	0.047846	0.715873	0.807319	0.607873	0.253822	0.0808899	1.81526	0.5264	0.22114	0	1.20036	1.34041	0.163188	0.106306	1.02634	0	0.215843	0.993456	0.106332
RAET1E-AS1	ENSG00000268592.3	0.0264862	0.0271618	0.12021	0.218825	0.015875	0.0884784	0.13398	0.0629365	0.0402248	0.195037	0.166855	0.0471366	0.16641	0.0729963	0.118252	0.0810904	0.425723	0.0438873	0.0504136	0.0373397	0.0621938	0	0	0.100679	0.211842	0.139894	0.248136	0.0786937	0.598561	0.22743	0.142104	0.279427	0	0.47469	0.213234	0.318162	0.172085	0	0.0869133	0.12687	0.0709128	0.57059	0.0499105	0.0951617	0.518326	0	0.0569299	0.144867
LINC01119	ENSG00000239332.4	0.182278	0.112714	0.0526274	0.11641	0.161267	0.306404	0.0588136	0.0888873	0.0429556	0.141632	0.0530345	0.164403	0.0655261	0.37803	0.0819327	0.0525281	0.401668	0.178956	0.241789	0.0398773	0.0620504	0.0913859	0.144336	0.10322	0.169729	0.156115	0.0567508	0.0228717	0.191363	0.0655142	0.566102	0.0201398	0.112414	0.074512	0.117868	0.116894	0.333421	0.462792	0.387335	0.0959639	0.26602	2.84119	0.230302	0.0208779	0.0476861	0.0671496	0.164097	0.0215569
LINC00950	ENSG00000281205.1	0.101296	0.0992521	0.0512728	0.0779664	0.161514	0.0791971	0.115173	0.0114335	0.39542	0.103826	0.11688	0.142363	0.198956	0.0999976	0.286274	0.289024	0.30277	0.179229	0.188533	0.261642	0.0772767	0.122602	0.109754	0.1247	0.30389	0.0323998	0.247968	0.0566034	0.165241	0.169467	0.120454	0.276447	0.151446	0.134832	0.273137	0.530757	0.044951	0.105945	0.18292	0.057979	0.0434368	0.0692699	0.113241	0.0685576	0.107203	0.176772	0.0103246	0.170766
LINC00960	ENSG00000242516.1	0.190245	1.63737	0.459008	0.26227	0.138827	0.0760552	0.0994853	0.0242646	0.0902165	0.0604984	0.0285519	0.0448605	0.128311	0.961694	0.108331	0.046825	0	0.262718	0.112584	0.0906206	0.0860246	0.0914625	0.0915682	1.02024	1.12747	0.0880603	0.0505972	0.136869	0.00907413	0.522994	2.27052	0.0704255	0.0465187	1.17616	0.118804	0.281988	0.0811038	0.0166426	1.98793	0.253761	0.858028	1.0434	0.409308	0.208666	0.871575	0.254713	0.0146508	0.038136
SMG7-AS1	ENSG00000232860.6	0.0377452	0.0763971	0.155693	0.453188	0.197142	0.183623	0.130242	0.159571	0.0780911	0.14215	0.0532346	0.16194	0.146518	0.078184	0.126518	0.175361	0.106657	0.0775689	0.244195	0.14164	0.123381	0.0768378	0.121707	0.141965	0.242168	0.0767362	0.16456	0.102352	0.192051	0.151909	0.289411	0.0904185	0.296331	0.180175	0.105627	0.223644	0.2292	0.170518	0.33071	0.239799	0.119682	0.211315	0.0180505	0.10187	0.116814	0.272787	0.100279	0.24963
AGBL5-AS1	ENSG00000231636.1	0.150779	0.154461	0.51657	0.196706	0.0466927	0	0.0584292	0	0.0593954	0.193393	0.272969	0.318285	0.0571203	0.107216	0	0.174939	0.252581	0.243251	0	0.0551613	0.284842	0.22714	0	0	0.051262	0	0	0	0	0.352632	0.43478	0.19739	0	0.0740276	0.161419	0.197502	0.0533385	0.183993	0.0523067	0.184777	0	0.177747	0.274174	0	0.302959	0	0.056427	0.143625
LINC01537	ENSG00000227467.3	0.339561	0.0918077	0.0306288	0.144251	0.198546	0.0552596	0.048697	0.121795	0.0592054	0.353909	0.0730017	0.0117838	0.0662123	0.42871	0.0827859	0.0801245	0.0451427	0.0433579	0.155957	0.0549846	0.0614483	0.0795001	0.085113	0.020454	0.0342653	0.0269534	0.0906918	0.299513	0.229014	0.0328043	0.0819204	0.0686219	0.162381	0.0373677	0.04653	0.0686625	0.0618414	0.173827	0.0606485	0.0950433	0.0213792	0.0233775	0.176816	0.0940336	0.0414022	0.0434492	0.0283972	0.0248718
SSBP3-AS1	ENSG00000198711.5	0.0244444	0.178185	0.0473857	1.01407	0.211842	0.168582	0.102623	0.104863	0.108662	0.0628125	0.0345406	0.17655	0.0444941	0.274299	0.0881722	0.119886	0.0421926	0.155679	0.057965	0.14902	0.183232	0.212489	0.125368	0.0379634	0.285466	0.204893	0.18709	0.311829	0.116548	0.109343	0.340209	0.0430963	0.280386	0.277783	0.0940057	0.170126	0.204	0.162927	0.290831	0.238969	0.134319	0.217474	0.0232298	0.0879843	0.113099	0.0406082	0.290098	0.165779
LINC01094	ENSG00000251442.4	0.115791	0.986881	0.0422109	0.682046	0.143192	0.926907	0.155759	0.101828	0.0248726	0	0.0903615	0.209899	0.0396308	0.0453316	0.266806	0.0668313	0.66844	0.172039	0.13064	0.00773436	0.156264	0.022443	0.1649	0.703355	0.0702336	0.115702	0.0110592	0.334017	0.157848	0.180987	0.180649	0.0288831	0.260404	0.446872	0.0986271	0.763906	0.408445	0.357726	0.0362726	0.706042	1.73023	0.335953	0.299753	0.447266	0	0.0922052	0.755017	0.100554
THRB-AS1	ENSG00000228791.6	0.102624	0.0308398	0.296022	0.0994665	0.318904	0.0425886	0.0758758	0.259588	0.122202	0.142237	0.0746431	0.109243	0.171368	0.105961	0.0459599	0.298724	0.166001	0.152116	0.0571783	0.219023	0.0512604	0.12507	0.116276	0.113927	0.154401	0.129686	0.472589	0.136378	0.138255	0.24166	0.288477	0.116501	0.139083	0.304388	0.101565	0.0333361	0.0409694	0.0849956	0.483033	0.0433165	0.0218687	0.061944	0.119962	0.0990356	0.171959	0.147849	0.0575184	0.255164
GK-IT1	ENSG00000229331.1	0.697054	0	0	0.0702787	0.139036	0.419377	0.145262	0.0639186	0	0.197945	0.0750324	0.26598	0.0585303	0.59845	0.27295	0.287204	0.477482	0	0	0	0.0631646	0	0.104346	0.234176	0.56761	0.107804	0	0.079915	0	0.463082	0.0636002	0.0705337	0.506007	0.147899	0	0.293499	0.0546569	0.128249	0.155172	0.189139	0.167157	0.181954	0.28045	0.501451	0.0839138	0.154727	0.166941	0.0754054
LINC01220	ENSG00000259687.1	0.0443587	0.132361	0.101942	0.320098	0.0528227	0.213978	0.189758	0.808544	0.0339681	0.0761621	0.161012	0.0785695	0	0.310946	0	0.0686266	0.100717	0	0	0.339273	0.230477	0.0900904	0.457603	0.0347244	0.0292812	0	0.0884865	0.249692	0.417317	0.108996	0.104017	0	0.158525	0.162703	0.0937061	0.840002	0	0.174418	0	0.0548175	0.205176	0.103429	0.12298	0.42731	0.047	0.11565	0.371761	0.341433
LINC01376	ENSG00000236204.4	0.0744575	0.0763249	0.0748159	0.206438	0.0575064	0.116289	0.158834	0.218945	0.244571	0.0917759	0.0406977	0.148613	0.100465	0.192901	0.214696	0.235214	0.0739082	0.0882342	0.101128	0.13273	0.0921558	0.199547	0.164269	0.0827466	0.103702	0.108312	0.23422	0.11629	0.299019	0.105768	0.47143	0.190274	0.163002	0.176553	0.217376	0.276913	0.155511	0.11232	0.337679	0.104439	0.279734	0.216725	0.109778	0.115745	0.1006	0.145587	0.285884	0.0904518
FAM201A	ENSG00000204860.4	0.407466	1.66989	0.202032	0.642951	0	0.952329	0	0.797961	0.28963	0	0	0	0	0.124039	0.0077314	0.36336	0.00970201	0.09492	0.310902	0.379635	0.133551	0	1.20673	0.714653	0.00551032	0.00576411	0	0.137399	0.00750728	0.014019	0.656947	0.295736	0	0.0159837	0	1.76472	0.00573723	0.337805	0.0112271	1.45901	0.00456507	0.966193	0.500994	0.0153879	0	0.0111932	0.024149	0
LINC01336	ENSG00000250889.2	0.359201	0.430814	0	0.350388	0.0942778	0.254612	0.145436	0.125276	0.0307895	0.102489	0.0380512	0.139278	0.169116	0.0560218	0.108628	0.261225	0	0.129956	0.250861	0	0.0319678	0.0414831	0.154003	0.363723	0.354414	0.473447	0.263577	0	0.0712402	0.0337719	0.183178	0.202267	0.275391	0.148077	0.0850996	1.50833	0.430764	0.0973584	0.295601	0.395704	0.167356	0.418429	0.147205	0.0731623	0.238658	0.0270016	0.16714	0.460557
LINC00426	ENSG00000238121.4	0.246424	0.0492657	0.0252371	0.207484	0.125659	0.71849	0.186046	0.0948001	0.20255	0.172987	0.125265	0.536281	0.075599	0.151432	0.0149388	0.144931	0.84583	0.178532	0.270029	0.0730222	0.0692975	0.041411	0.0320877	0.323091	0.0473388	0.0494864	0.192733	0.177513	0.203628	0.148946	0.112481	0.0356801	0.0952279	0.0905018	0.0345842	0.211445	0.0599808	0.37556	0.330284	0.410373	0.426306	0.120788	0.188277	0.169448	0.0838727	0.0845391	0.0634455	0.0456918
LINC00892	ENSG00000233093.4	0.247347	0.116271	0.013121	0.155308	0.315342	0.703492	0.311723	0.129306	0.0128097	0.0145648	0.0926126	0.170841	0.0486275	0.102548	0.0608917	0.137905	0.266646	0.369931	0.406322	0.0236686	0.103141	0.179728	0.0869218	0.399645	0	0.143245	0	0.249294	0.210345	0.121856	0.065772	0.114991	0.0614015	0.0160293	0	0.320839	0.0675741	0.439349	0.28614	0.399388	0.289818	0.0589875	0.315306	0.62077	0.0177741	0.11892	0.0714666	0.194568
MIS18A-AS1	ENSG00000227256.1	0.267928	0.0425107	0.951794	0.036709	0.294341	0.32054	0.0156938	0.21873	0.152146	0.139115	0.0392228	0.0734892	0.174088	0.113249	0.0755487	0.213135	0.225	0.133829	0.039809	0.319082	0	0.202146	0.255335	0.184563	0.106449	0.0566592	0.0827832	0.0418089	0.209887	0.315268	0.301796	0.240093	0.183396	0.11583	0.0298214	0.158947	0.188446	0.0676311	0.326576	0.14858	0.11006	0.0248141	0.115141	0.280451	0.0865615	0.256793	0.0885919	0.187139
PROSER2-AS1	ENSG00000225778.4	0.0293371	0.216054	0.0530641	0.164868	0.107948	0.196726	0.187421	0.11423	0.203536	0.0505578	0.0368808	0.034989	0.084401	0.047631	0.0536436	0.111205	0.231957	0.185214	0.243669	0.177367	0.0687977	0.050088	0.137566	0.0823855	0.34969	0.154319	0.0394806	0.114869	0.198025	0.457217	0.582393	0.0768066	0.377719	0.117812	0.240631	0.0643243	0.330572	0.132011	0.0710597	0.117604	0.594722	0.171618	0.00935392	0.218841	0.0514563	0.202895	0.0492256	0.0278888
EZR-AS1	ENSG00000233893.1	0	0	0.403826	0.349345	0.0863705	0.121902	0.389655	0.114871	0.306246	0	0	0.12776	0	0.520132	0	0.215611	0.564122	0	0.136384	0.101786	0	0	0	0.111839	0	0.36052	0.274163	0.143002	0.127622	0.428911	0.657359	0	0.132346	0.135865	0	0.185973	0.277296	0	0.428942	0.173947	0.357188	0.167306	0	0.251084	0	0	0.104083	0.135095
LINC00996	ENSG00000242258.1	0.498832	0.074455	0	0.379889	0.14383	0.40716	0.13846	0.0237067	0.0225574	0.0382854	0.0687547	0.33245	0.125462	0.129624	0.22822	0.488312	0.323186	0.024625	0.187441	0.0719647	0.0691587	0.18716	0.0390433	0.302929	0.0194344	0.0699188	0.170589	0.044388	0.310767	0.176031	0.114258	0.102053	0.206203	0.199197	0.0106338	0.150581	0.293895	0.826612	0.0682609	0.547048	0.563017	0.167233	0.147833	0.204154	0.0618546	0.295989	0.291993	0.0280372
C1QTNF1-AS1	ENSG00000265096.1	0.0971055	0.673693	0.0764503	0.244449	0.039445	0.888817	0.165941	0.290908	0.0502102	0.3356	0.150168	0.0297011	0.888151	0.981942	1.01945	0.325932	1.4147	0.107526	0.776279	0.877732	0.0521184	0.0341411	0.72014	0.148793	0.0853687	0.0228195	0.0662821	0.159676	0.603526	0.15919	0.0780198	0.11419	0.739019	0	0.0237897	0	1.5923	0.953128	0	0.119496	0.637229	0.745644	0.313252	0.17391	0	0.0440693	0.826234	0
WDFY3-AS2	ENSG00000180769.7	0.100689	0.18545	0.0202354	0.26073	0.057981	0.0395029	0.105588	0.195305	0.179343	0.178582	0.048469	0.0993149	0.11036	0.25381	0.115449	0.172334	0.0649272	0.148548	0.0920732	0.0543061	0.0881636	0.278068	0.0543682	0.0636644	0.0960265	0.0596433	0.46925	0.228143	0.286908	0.113373	0.161265	0.115535	0.134179	0.0917175	0.230793	0.796103	0.393796	0.0914626	0.10447	0.215839	0.321493	0.0666974	0.109648	0.128431	0.0219516	0.0911393	0.197311	0.0342704
LINC00885	ENSG00000224652.1	0.50283	0.154741	0	0.295922	0.131208	0.116007	0.157081	0	0.888731	0.0152781	0.187929	0.0157716	1.06835	0.0123374	0	0.0408265	1.50895	1.76219	0	0.0370775	0.0277762	0	1.23392	0.106413	0.090077	0.203703	0.103712	1.62781	0.0620086	0.0147477	0.0956111	0.0156142	0.170507	0.892008	0.0251314	0.197855	0.0120475	1.15154	0.167753	1.28088	0.028582	0.0209059	0.113101	0	0	0.0117756	0.0379337	0.0332379
ZNF346-IT1	ENSG00000251666.1	0.0843176	0	0	0.370293	0.260237	0.299985	0.211707	0.520574	0.15679	0.177105	0.0404688	0.249502	0.0924664	0.0595577	0.222163	0.160121	0.0494117	0	0.0810097	0.0303962	0.0996963	0.246475	0.355908	0.219522	0.260152	0.2208	0.126236	0	0.0383525	0.171278	0.310543	0	0.116301	0.332135	0.0609013	0	0.269941	0.0353005	0.190544	0.457585	0.11347	0.0256065	0.0406621	0.0777513	0.252761	0.0568875	0.284404	0.118731
KCNMB2-AS1	ENSG00000237978.4	0.865522	0.0387155	3.30766	0.0660945	0.0338657	1.06086	0.657162	2.22318	0.139021	0	1.08949	0.0170418	0.0550323	0.0265427	1.63347	1.29768	1.92365	0.879604	0.0716153	0.153896	0.991085	0	0.0499361	0.366951	0.94974	1.16262	0.181788	0.0567429	0.650503	0.0627141	2.12593	3.59186	0.229716	1.25175	0.84626	0.0252494	0.676532	0.597327	1.04089	0.0235305	1.9441	1.57161	0.501415	1.87147	0.656703	1.3657	2.13701	0
LINC00839	ENSG00000185904.10	0.396791	0.577259	0.134191	0.0715989	0.200312	0.461102	0.189492	0.106959	0.0920396	0.148293	0.160783	0.0487827	0.0596343	0.343364	0.0624345	0.0736651	0.3784	0.132188	0.23256	0.0194535	0.085183	0.136172	0.0182665	1.0341	0.0270097	0.153197	0.0277679	0.420767	0.0958644	0.111524	2.74337	0.0834946	0.135049	0.18592	0.105139	0.313512	0.091656	0.46365	0.477402	0.207492	3.06101	0.133625	0.550653	0.318604	0.0433743	0.0544509	0.169973	0.0130907
LINC00933	ENSG00000259728.4	0.093909	0.215339	0.282288	0.179027	0.306287	0.0630095	0.175004	0.100222	0.032535	0.175994	0.0889301	0.120447	0.212751	0.051904	0.0392253	0.15911	0.108188	0.153316	0.109545	0.151912	0.042102	0.107165	0.175092	0.253873	0.198137	0.174204	0.540191	0.154528	0.189659	0.112887	0.12362	0.0745665	0.20525	0.201638	0.104272	0.123755	0.0648649	0.0437035	0.0977811	0.23402	0.0963823	0.157849	0.0893479	0.0583192	0.0226884	0.0565156	0.0834175	0.0601909
ADAMTSL4-AS1	ENSG00000203804.4	0.106957	0.121289	0.172463	0.174397	0.078837	0.377595	0.132557	0.0864194	0.0999866	0.123094	0.0794037	0.0219441	0.113031	0.178526	0.0988971	0.189132	0.0282864	0.279544	0.239424	0.218283	0.112789	0.0983936	0.347739	0.1111	0.160801	0.106159	0.0611586	0.0962482	0.106411	0.184094	0.0388529	0.064219	0.162556	0.258395	0.158835	0.0798839	0.0899175	0.276369	0.0646748	0.10331	0.21754	0.0924047	0.112663	0.109247	0.183987	0.0486309	0.0782318	0.0574453
NARF-IT1	ENSG00000266236.1	0.120965	0.201035	0.0642958	0.471518	0.120416	0.40429	0.232661	0.382977	0.152146	0.139115	0	0.143416	0.174088	0.166706	0.181935	0.322133	0	0	0.116276	0.0866262	0.127527	0.0842866	0.255335	0.518197	0.298336	0.137682	0.0827832	0.0824402	0.143261	0.0348133	0.802872	0	0.314983	0.322846	0.273644	0.208263	0.0563995	0.163481	0.496066	0.19489	0.307801	0.120011	0	0.215282	0.12797	0.0819475	0.670022	0.0777919
IGBP1-AS1	ENSG00000203588.3	0.168761	0.117507	0.133554	0.630843	0.135935	0.234501	0.227373	0.301321	0.130511	0	0	0.152142	0.0849555	0.120216	0.297291	0.331305	0.193682	0.35143	0.212608	0.0820688	0.0916166	0.118175	0.35016	0.367869	0.148799	0.227113	0	0.0589655	0	0.142689	0.375307	0.150692	0.206469	0.0559412	0.199331	0.220643	0.0402364	0.385629	0.321382	0.269289	0.419456	0.13548	0	0	0.121327	0.0393369	0.124138	0.21065
MANEA-AS1	ENSG00000261366.1	0.0421613	0.112522	0.168156	0.451014	0.130203	0.286092	0.249912	0.141545	0.193207	0.118769	0.0134189	0.19125	0.326152	0.178264	0.149744	0.300235	0.0802845	0.356304	0.13075	0	0.0224291	0.192567	0.109397	0.30026	0.280009	0.513798	0.0566526	0.0838174	0.349743	0.0699612	0.421415	0.132875	0.265714	0.594755	0.235165	0.0558781	0.0666909	0.145059	0.509994	0.182519	0.215707	0.106308	0.0400786	0.241092	0.2107	0.110053	0.147135	0.0532078
LINC00992	ENSG00000248663.5	0.234349	1.41601	1.46547	1.30597	0	0.618405	1.04175	0.617774	0.360757	0	0.374528	0.0251198	0.264426	0	0.346011	0.950528	0	1.44969	0.0268804	0	0.0222346	0	1.48338	0.831689	0.238981	0.249109	0	0.0559321	0.37657	0.770597	0.570329	0.187898	0.0260549	0.49784	0.0399511	2.37899	0	0	0.409677	1.49722	1.96305	0.745353	0.176719	0.365665	0.0872591	0.478066	0	0
ZBED3-AS1	ENSG00000250802.5	0.120383	0.152612	0.176795	0.0983056	0.398676	0.364883	0.0857169	0.416301	0.0701125	0.154858	0.0533966	0.409503	0.110704	0.105911	0.102392	0.172859	0.390307	0.0681307	0.0829132	0.0293109	0.0727582	0.0940259	0.0545408	0.113752	0.0671148	0.146794	0.0973157	0.145422	0.0819255	0.203998	0.262648	0.549197	0.182532	0.255906	0.234672	0.189074	0.0867572	0.222976	0.199441	0.233143	0.143407	0.253428	0.0961093	0.422517	0.0861402	0.136644	0.0774311	0.100776
HCG9	ENSG00000204625.9	0	0.046634	1.47372	0.566859	0.2054	0.285293	0.813101	0.206835	0.197389	0.0780685	0.0430319	0.193487	0.0662123	0.123946	0.52903	0.58468	0	0.146373	0.0436742	0.321091	0.0714399	1.04089	0.0601022	0.510747	0.088267	0.672685	1.22036	0	0.705571	0	0.17352	0.040425	0.0834737	0.243277	0.0327279	0.423533	0.031252	0.0741291	0.558051	0.212749	0.1434	0.180671	0.383203	0.0826091	0.307733	0.118505	0.0654111	0.383289
SH3RF3-AS1	ENSG00000259863.1	0.32376	0.803662	0.0156757	0.737419	0.126726	0.147114	0.0299474	0.0786939	0.0454337	0.313432	0.0189376	0.137787	0.0999479	0.810363	0.51125	0.522209	0.112255	0	0.0569161	0.123013	0.180053	1.47192	0.245674	0.0464412	0.0131807	0.782509	0.079469	0.551096	0.278245	0.159754	0.152576	0.333913	1.70557	0.341639	0.137677	0.569437	0.240715	0.377543	0.0399883	1.06499	0.125934	0.0238015	0.179856	0.359409	0	0.0529176	0.0987523	0.229767
LINC00939	ENSG00000249267.5	0.0149176	0.0254101	0.0423472	0.134882	0.0784198	0.431769	0.261672	0.415229	0.70177	0.0385306	0.0464936	0.0613919	0.220468	0.0515697	0.291147	0.182869	0.0343123	0.179944	0.325025	0.0349396	0.157459	0	0.108664	0.158634	0.279591	0.020456	0	0.0100473	0.0397204	0.37413	0.165641	0.0263665	0.0138772	0.376335	0.255317	0.0586959	0.00341353	0.238374	0.538868	0.0666307	0.0454852	0	0.00474019	0.342266	0.238834	0.389827	0.0108174	0
NRIR	ENSG00000225964.4	0.271872	0.278238	0.0759145	0.534157	0.0959885	0.788726	0.0964705	0	0.0498551	0.0565873	0.0310872	0.0867198	0.0241688	0.0458207	0.145645	0.655536	0.0749938	0.253453	0.483379	0.666223	0.0261071	0.388544	0.0857075	0.0509589	0.381396	0.307341	0	0.0655417	0.713216	0.0812173	0.150998	0	0.402067	0.260885	0.0236199	0.167019	0.130307	0.783	0.2824	0.485523	1.72492	0.0581556	0.232782	0.466309	0.343459	0.12748	0.15936	0.0917728
INTS6-AS1	ENSG00000236778.6	0.193028	0.11003	0.259606	0.299834	0.0725385	0.120705	0.121426	0.159196	0.353222	0.138291	0.033694	0.13456	0.141821	0.0694676	0.135502	0.248424	0.717743	0.263964	0.143621	0.111555	0.0930645	0.153865	0.247477	0.113104	0.177993	0.0767444	0.0680998	0.092835	0.308029	0.290114	0.514005	0.333525	0.214868	0.105706	0.233663	0.084775	0.0419728	0.189393	0.398713	0.124579	0.245334	0.169162	0.00931233	0.115865	0.164136	0.0850717	0.12063	0.15631
CYP17A1-AS1	ENSG00000203886.4	0.126076	0	0.099468	0.0570865	0.31661	0	0.0485995	0.0518988	0.314837	0.162092	0.427944	0.167063	0.0934997	0.0454073	0.116633	0.321171	0	0.204438	0.0618709	0.294138	0.0512841	0.19073	0.447719	0	0.31018	0.674428	0.127631	0.0649543	0	0.156732	0.369087	0.0572945	0	0.565676	0	0.0851606	0.0443521	0.0532285	0.351001	0.0794735	0.136619	0	0	0	0.569723	0	0.136441	0.562895
TM4SF19-AS1	ENSG00000235897.1	0.0150635	0.0756436	0.593246	0.603667	0.210008	0.322853	0.114623	0.315186	0.100406	0.274477	0.17503	0.0532894	0.086191	0.0723797	0.158507	0.297797	0.117786	0.210982	0.0708874	0.161983	0.0472213	0.162377	0.0199735	0.0691973	0.389727	0.157513	0.387699	0.117279	0.129565	0.0980766	0.389505	0.23504	0.184782	0.390671	0.144399	0.339787	0.264166	0.119548	0.233739	0.125818	0.752711	0.169818	0.0284849	0.231204	0.0628464	0.0497274	0.30522	0.238188
GHET1	ENSG00000281189.1	0.0335464	0.0512971	0.138987	0.368641	0.463939	0.164087	0.201681	0.348954	0.343966	0.11328	0.0317325	0.130772	0.142072	0.0920653	0.203935	0.174363	0.268178	0.537048	0.0945439	0.414574	0.246639	0.196156	0	0.287173	0.495042	0.195908	0.192786	0.0338305	0.198398	0.161244	0.225249	0.0876233	0.0917053	0.36996	0.214257	0.304465	0.393589	0.0276693	0.0882403	0.140284	0.336017	0.885139	0.123516	0.119785	0.0530043	0.130039	0.42298	0.342815
VAC14-AS1	ENSG00000214353.6	0.139644	1.07969	0.497367	0.118701	0.0661209	0.310907	0.124491	0.827432	0.149609	0.00577388	0.188715	0.0527827	0.161627	1.75605	0.106578	0.0710137	0.0897505	0	0.174491	0.00470803	0.026171	0.0272487	0.521706	0.189748	0.0303142	0.0887791	0.0201112	0.0721085	0.0698789	0.350256	0.292672	0.239214	0.0306605	0.104425	0.225011	0.440225	0.207611	0.175413	0.0177592	0.577981	0.0776131	1.24094	0.0558824	0.117699	0.0349148	0.950319	0.661803	0.281053
LINC01252	ENSG00000247157.5	0.0908776	0.149432	0.0198581	0.223048	0.00508325	0.138662	0.0095657	0.00682438	0.733741	0.127442	0.016033	0.15218	0.38223	0.305593	0.00784117	0.569647	0.140981	0.0557703	0.169655	0.4521	0.0788996	0.150272	1.35301	0.019822	0	0.101766	0.480404	0.207887	0.165692	0.162008	0.0336335	0.0373423	0.0771949	0.598477	0.100285	0.0556903	0	0.586039	0.0338927	0.0313853	0.032102	0.0350904	0.0320425	0.0763937	0.0357276	0.011352	0.030548	0.0399532
BAALC-AS1	ENSG00000247081.6	0.0811031	0.257905	0.492402	0.435849	0.672604	0.148697	0.209391	0.234224	0.527283	0.202375	0.069288	0.0799889	0.379646	0.27085	0.0749411	0.594319	0.155518	0.277485	0.0703127	0.469475	0.191649	0.139383	0.0755521	0.400887	0.420021	0.232397	0.0979964	0.336225	0.473281	0.0208166	0.453347	0.0437423	0.195587	0.333172	0.30099	0.254011	0.0393866	0.33002	0.212774	0.347714	0.535754	0.262533	0.22007	0.0892827	0.00882046	0.112565	0.233723	0.0313637
LINC00399	ENSG00000229792.1	0.0760843	0	0	0.131905	0.0459156	0	0.139576	0.120195	0.412019	0	0.140628	0	0	0.250485	0	0	0	0.124693	0.142657	0	0.330562	0	0.100206	0.117029	0.862245	0.0526947	0.077039	0.467091	0.522375	0.125301	0	0	0.681939	0.39019	0.208118	0	0.103065	0.236705	0	1.8823	0	0	0	0.262174	0.0805624	0.283477	0	0
FALEC	ENSG00000228126.1	0.0560426	0.112714	0.354611	0.673775	0.191464	0.139351	0.162058	0.289744	0.240416	0.31114	0.0530345	0.235731	0.231739	0.0394719	0.285854	0.354006	0	0.481499	0.155796	0	0.0445924	0	0	0.086521	0.0370446	0.31602	0.163965	0.110896	0.475152	0.22147	0.325276	0.189764	0.0521852	0.203442	0.117868	0.276192	0.376194	0.176854	0.309114	0.198349	0.380258	0.129986	0.104675	0.196313	0.171235	0.0744213	0.119086	0.379717
SEMA6A-AS1	ENSG00000248445.4	0.0886825	0.423754	0.0612362	0.499082	0.386929	0.420241	0.146697	0.139751	0.210652	0.0197139	0.153642	0.209464	0.143506	0.0930108	0.130918	0.325932	0.0520022	0.2123	0.213761	0.0398912	0.0878778	0.0349638	0.185025	0.119768	0.209284	0.218246	0.0343296	0.110934	0.108411	0.128225	0.361339	0.0789525	0.314049	0.39019	0.0640808	0.431102	0.17638	0.168564	0.321529	0.247019	0.224138	0.148562	0.0428006	0.1779	0.116424	0.165818	0.222081	0.144591
SMAD5-AS1	ENSG00000164621.5	0.869591	0.541892	0.10728	0.120756	0.151318	0.102657	0.103135	0.083275	0.166656	0.0753039	0.288938	0.107624	0.100859	0.0729571	0.0324759	0.0941229	0.174593	0.245161	0.361024	0.0616732	0.0553844	0.0716987	1.19874	0.094131	0.112454	0.106116	0.0356367	0.120562	0	0.0440834	0.109459	0.0157168	0.111515	0.160922	0.224091	0	0.204065	0.229897	0.210665	0.619101	0.111786	0.082391	0.262265	0.155204	0.160705	0	0.038181	0.0822263
LINC01515	ENSG00000228065.9	0.0630028	0.165219	0.223387	0.199084	0.149636	0.153645	0.104819	0.144873	0.0881524	0.153637	0.214561	0.282186	0.320463	0.0811048	0.257612	0.346664	0.0938148	0.113507	0.141183	0.282557	0.0745936	0.532832	0.091148	0.188152	0.375745	0.285991	0.443016	0.109408	0.0812633	0.0761821	0.599118	0.341798	0.174636	0.237806	0.200002	0.222115	0.138445	0.126783	0.325179	0.0198314	0.196168	0.326161	0.0946998	0.0973603	0.073235	0.351536	0.499507	0.244273
LINC00630	ENSG00000223546.5	0.0157801	0.28686	0.130349	0.432946	0.198834	0.207721	0.117142	0.196066	0.0823478	0.0272868	0.0149219	0.154914	0.164726	0.0757522	0.191521	0.118754	0.297731	0.126538	0.307395	0.0604614	0.0675539	0.162408	0.178197	0.265006	0.239452	0.0949055	0.166762	0.0929559	0.12249	0.108781	0.34223	0.233452	0.113457	0.178112	0.156065	0.804831	0.349898	0.106948	0.305553	0.430646	0.35739	0.817575	0.0662779	0.191127	0.0496177	0.183916	0.594242	0.223047
LINC01480	ENSG00000270164.1	0.17657	0.371616	0.0575608	3.24343	0.0222604	0.765511	0.0620659	0.143315	0.0142606	0.0637878	0.18318	1.08419	0	0.0516756	0.324339	0.0714649	0.58251	0.091005	0.277866	0.0263381	0.0866594	0	0.14242	0.204595	0.0365347	0.0381987	0	0.27512	0.0817173	0.191302	0.613467	0.0491492	0.240747	0.185089	0.0133937	0.604198	0.0872089	0.267373	0.531122	2.37359	0.580742	0.11799	0.119782	0.633184	0.320231	0.0493527	0.129975	0.0177373
RAMP2-AS1	ENSG00000197291.7	0.119107	0.0924904	0.160558	0.112142	0.124247	0.144801	0.117369	0.375989	0.029305	0.252704	0.0145977	1.53816	0.156226	0.337616	0.290636	0.192409	0.320908	0.123891	0.226932	0.0217974	0.054315	0.208396	0.0801868	0.04177	0.310548	0.323385	0.900157	0.204016	0.188587	0.228036	2.04298	1.40409	0.137555	0.154595	1.31466	0.128452	0.27895	0.288507	0.16218	0.464952	0.0820266	0.442008	0.0858516	0.896129	0.00820638	1.10207	0.208888	1.00492
MAP3K14-AS1	ENSG00000267278.4	0.0505134	0.487548	0.0908363	0.799273	0.127249	0.296393	0.0903302	0.308251	0.362301	0.0367166	0.016109	0.131997	0.126233	0.0702596	0.0694036	0.256512	0.278775	0.22442	0.0643234	0.0299977	0.154402	0.0774496	0.386962	0.133961	0.343786	0.161323	0.140468	0.124125	0.246208	0.136859	0.233121	0.0522563	0.107444	0.373155	0.485358	0.552493	0.333289	0.209678	0.372473	0.372549	0.312932	0.398422	0.0321936	0.135337	0.0180596	0.0395322	0.407985	0.124707
LINC01132	ENSG00000227630.2	0.106803	0.0849203	0.239003	0.254983	0.285507	0.118693	0.232884	0.136942	0.100517	0.193663	0.0397532	0.238927	0.154032	0.092512	0.0311122	0.347157	0.293771	0.438	0.08732	0.731862	0.141505	0.469079	0.190694	0.293914	0.208205	0.276364	0.825629	0.0916321	0.391985	0.260716	0.0794408	0.0446962	0.350298	0.225879	0.172529	0.130213	0.12823	0.159327	0.0940339	0.269354	0.234859	0.158428	0.189498	0.231449	0.11302	0.374328	0.141067	0.16084
MBNL1-AS1	ENSG00000229619.3	0.0996275	0.236469	0.183603	0.396165	0.262125	0.184671	0.0771382	0.0617046	0.118657	0.176371	0.0501929	0.0978561	0.156818	0.266218	0.26789	0.12473	0.119985	0.254561	0.173029	0.291642	0.115892	0.341399	0.0638073	0.114158	0.212543	0.125933	0.693568	0.168149	0.264432	0.118451	0.113056	0.100975	0.188153	0.180687	0.14707	0.341985	0.197432	0.224219	0.110858	0.364173	0.171082	0.183634	0.154703	0.121285	0.0661766	0.101386	0.138916	0.120806
HID1-AS1	ENSG00000263586.1	0.220392	0.32648	0.0306907	0.314019	0.239639	0.0981859	0.15513	0	0.116305	0.222993	0.0370372	0	0.190528	0.366193	0.1058	0.11881	0.089092	0.0646869	0.212123	0.0278105	0.2049	0.261455	0.0517717	0	0.148452	0.179228	0.152445	0.636805	0.229447	0	0.286344	0.0687589	0.173643	0.211336	0.0828672	0.197275	0.225617	0.294462	0.0522437	0.184564	0.104067	0.0691636	0.143422	0	0	0.102362	0.110599	0
HAGLROS	ENSG00000226363.3	0.214119	0.537362	0.266894	0.234856	0.115833	0.22734	0.201711	0.311095	0.064577	0.120091	0.360186	0.0998985	0	0.520197	0.0776811	0.0659936	0.216725	0.0473152	0.620485	0.0402632	0.0670186	0.0866583	0.246037	0.0659994	0.109421	0.22016	0.165485	0.164818	0.123694	0.587506	0.193651	0.257241	0.200106	0.342128	0.118978	0.400097	0.184907	0.410601	0.215195	0.319677	0.271005	0.236971	0.685201	0.372277	0.252037	0.16386	0.266331	0.0538135
ALDH1L1-AS1	ENSG00000250218.1	0.206529	0	0.163882	0.125255	0.0435351	0.178039	0.277053	0.365224	0.349372	0.0628594	0	0	0.154251	0.100105	0.36044	1.057	0.161953	0.118392	0.198745	0.195598	0	0.454754	0	0.31052	0.138898	0.435548	0.0730853	0.49972	1.13365	0.174969	0.113554	0	1.51631	0.134975	0.150897	0	0.189428	0.37362	0.141643	0	0.0396996	0.0433848	0	0	0.218127	0.269868	0	0.13421
WDR86-AS1	ENSG00000243836.4	0.179464	0.14	0	0.353997	1.31218	0.50986	0.0614077	0.196743	0.234954	0	0.0444716	0.272334	0.241351	0.731973	0.0855166	0.0548501	0.15708	0.186519	0.667143	0.0821277	0	0.0953698	0.233813	0.223962	0	0.0641898	0.138326	0.263511	0.0212284	0.0779084	1.88073	0.197753	0.299786	0.0449578	0	0.388134	0.154729	0.749712	0.180376	0.341388	0.159706	0	0.109217	1.63329	0.0740665	0.0315779	0.050981	0
KLHL7-AS1	ENSG00000230658.1	0.0975449	0.0756206	0.371703	0.117725	0.143303	0.181823	0.194512	0.180493	0.333641	0.472073	0.0584265	0.170422	0.054453	0.0520517	0.0901723	0.459609	0.203965	0.352707	0.264701	0.103318	0.35297	1.04587	0.0971828	0.0859641	0.654586	0.518511	0.319599	0.0252239	0.190174	0.465629	0.26589	0.770605	0.0232727	0.115801	0.202058	0.173877	0.238	0.157246	0.159908	0.0155617	0.256964	0.802452	0.0701634	0.59917	0.0265113	0.136627	0.139214	0.147964
MIR181A2HG	ENSG00000224020.1	0.266872	0.874769	0.308283	0.474229	0.0572036	0.230703	0.0888562	0.346724	0	0.0824241	0.173842	0.241371	0	0.221576	0.0443601	0.11004	0.160448	0.225731	0.21723	0.0341624	0.0382106	0	0.664263	0.179013	0.0317311	0.0656117	0.141312	0.0953337	0	0.595213	1.25003	0.444216	0.0447336	0.216425	0.0345842	0.239272	0.065312	0.115869	0.155098	0.224059	1.43978	0.358551	0.470966	0.522256	0.0509064	0.0638642	0.316409	0.132951
LINC01126	ENSG00000279873.2	0.0387747	0.116135	0.187006	0.75385	0.227503	0.274084	0.147057	0.409023	0.368473	0.0502861	0.0366817	0.212502	0.137324	0.118814	0.0707112	0.634621	0.0225742	0.0950715	0.304836	0.194792	0.256166	0.373101	0	0.145697	0.087608	0.408691	0.271354	0.0391025	0.101867	0.336226	0.321955	0.133141	0.296295	1.22709	0.209295	0.427207	0.10367	0.22425	0.760296	0.116986	0.254094	0.216738	0.0185463	0.0705596	0.119912	0.207557	0.174043	0.15895
ABHD11-AS1	ENSG00000225969.1	0	0.365679	0.359111	2.55231	0.13221	0.753395	0.021584	0.745743	0.126929	0.0494592	0.105629	0.100331	0.0418848	0.225042	0.152036	0	0.128345	0.0935317	0.300232	0.118073	0.290298	0	0.214243	0.129664	0.109893	0	0.112889	0.0573079	0.100221	0.22441	0.174106	0.192312	0.0529198	0.546799	0.193983	1.87784	0.253746	0	0	0.320961	1.23554	0.131767	0.297477	0.102898	0.0601989	0	0.0815941	0.205019
LINC00189	ENSG00000215533.7	0.141596	0.0302034	0.0457809	0.389503	0.887397	0.397061	1.27263	1.9119	0.959179	0	1.58892	0.026425	0.021653	0	0	0.0456943	0.193181	1.18407	0.136145	0.0618176	1.20643	0	0.0769541	0.504238	2.20666	0.796392	0.115783	0.736089	1.23136	0.229944	1.95017	0.0261622	1.3633	0.931186	2.07256	0.0390908	1.78227	0.963996	0.186809	0.520926	2.09977	0.0521654	0.456539	1.88537	0.0916923	0.513247	0.021387	0.0824175
LINC00861	ENSG00000245164.5	0.362802	0.0230003	0	0.268164	0.180553	1.25932	0.139325	0.0793681	0.0171433	0.0194882	0.117908	0.767295	0.0805672	0.0657469	0.085959	0.170278	0.257013	0.210022	0.577626	0.0237916	0.0527621	0.079401	0.108402	0.0772484	0.0723638	0.133381	0.00571214	0.14105	0.116569	0.135455	0.0874888	0.0492842	0.101441	0.148697	0.0399235	0.170157	0.0456335	0.703694	0.268759	0.773363	0.406964	0.263566	0.147822	0.203319	0.0815477	0.213699	0.261266	0.0732732
ZFPM2-AS1	ENSG00000251003.6	1.20593	0.333184	1.96278	0.0631942	0.0344958	2.37659	1.95357	2.9258	0.0330728	0.0375682	1.7712	0.0259635	0.0526086	0.261396	2.75574	0.472233	1.22478	0.047925	1.25716	1.15892	1.79946	0.0590958	0.0570931	2.33084	2.96691	2.51737	0.0721833	1.14122	2.88102	0.0362736	1.61437	0.075781	1.2367	1.27706	0.69323	0.233132	1.04735	2.54923	0.00976331	0.154564	3.26305	0.0596316	3.12875	1.66947	0.515766	0.757469	2.57507	0.0275102
STX18-AS1	ENSG00000247708.6	0.102217	0.154413	0.294761	0.36241	0.283366	0.21774	0.210399	0.259795	0.160459	0.0228062	0.106146	0.215642	0.297232	0.151263	0.103621	0.225236	0.100653	0.134771	0.0982305	0.0837138	0.184905	0.130533	0.0552067	0.130294	0.26023	0.222115	0.232372	0.199251	0.139969	0.131381	0.630306	0.492776	0.175971	0.220231	0.404342	0.506331	0.157643	0.0887615	0.365014	0.301253	0.386756	0.343352	0.17508	0.191376	0.118561	0.154255	0.271838	0.179572
MORF4L2-AS1	ENSG00000231154.1	0.0607255	0.179245	0.0824346	0.414154	0.269484	0.0897737	0.180223	0.436677	0.269042	0.0266712	0.071488	0.322442	0.0557504	0.202289	0.174821	0.342894	0.261955	0.0256195	0.128063	0.105738	0.18432	0.137249	0.279917	0.0358424	0.135932	0.122469	0.134844	0.0309423	0.145139	0.365274	0.378753	0.228535	0.0426205	0.257232	0.137626	0.080316	0.021049	0.133974	0.589058	0.278913	0.204096	0.357725	0.0435232	0.374772	0.19934	0.264351	0.159288	0.292381
LINC01290	ENSG00000260468.1	0.440719	0	0.431967	0.438616	0.0379716	0.10598	0.116064	0.0507813	0.0951151	0.107735	0.373542	0	0.218744	0.209602	0.219974	0.14342	0.389847	0	0.330157	0.130665	0.0501797	0.35218	0.307163	0.0971878	0.233833	0.166994	0.0638281	0.238996	0.163426	0	0.0505273	0.0560631	0.272204	0.328979	0.173738	0.162142	0.242712	0.24343	0.309729	0.221783	0.523232	0.110667	0.059941	0.219525	0.692174	0.0424257	0.0904166	0
DHRSX-IT1	ENSG00000223571.4	0.229208	0.509849	0.147529	0.314453	0.114049	0.371721	0.255562	0.0775876	0.178085	0.238013	0.0910042	0.207052	0.105341	0.132858	0.326568	0.0382478	0	0.0805356	0.136384	0.134179	0.113539	0	0.297141	0.31245	0.267265	0.191492	0.504453	0	0.086323	0.230336	0.318887	0.384665	0.173894	0	0.135779	0.242993	0.0663906	0.0795575	0.187132	0.329159	0.177725	0.0860768	0.335377	0.172147	0.0517513	0.0963155	0.20116	0.576112
ACTA2-AS1	ENSG00000180139.11	0.412557	0.239546	0.3632	0.528132	0.176819	0.560576	0.117108	0.109832	0.337233	0.0434435	0.0929977	0.0448328	0.0655412	0.148622	0.0369987	0.240407	0.155973	0.276619	0.274457	0.076997	0.108556	0.0311169	0.129022	0.106928	0.01988	0.1833	0.15594	0.200605	0.0967492	0.220605	0.160984	0.193753	0.258815	0.199263	0.0710201	0.178002	0.100626	0.314407	0.0923354	0.680576	0.284909	0.0765422	0.287818	0.108037	0.0529008	0.28275	0.0787501	0.0474852
DSCAS	ENSG00000265888.1	0.165589	0	0.325965	0.0507975	0.255414	0.04907	0.204261	0.573206	0.354333	0.233841	0.157011	0.101207	0.272704	0	0.291937	0.0884862	0.0661791	0.266341	0.302681	0.363847	0.254326	0.739247	0	0.0884938	0.246528	0.290187	0.219407	0.113404	0.817357	0.139984	0.332106	0.238607	0.714489	0.346253	0.267003	0.147928	0.255849	0.0932098	0.0763504	0.0707781	0.179236	0.254593	0	0	0.175025	0.0385648	0.0823112	0.299975
CASC9	ENSG00000249395.2	1.7217	0	3.62217	1.97564	1.44726	3.58359	2.90542	3.08481	0.912712	0.0189361	0	2.10014	0	0	0.0201054	3.2714	1.60607	2.57848	0.101691	1.67668	2.53924	0	0.404305	3.60854	2.21348	2.1437	0.486276	0.744528	0.640299	2.27443	3.05109	3.74091	0.226314	2.90185	3.35396	0.290371	2.28121	0.0179619	1.95489	0.0534657	3.37546	3.39119	0.300212	0.944243	1.26561	2.24266	2.7812	0
IBA57-AS1	ENSG00000203684.5	0.906421	0.193462	0.184836	1.03646	0.248504	0.308925	0.0738015	0.189394	0.146322	0.203896	0.0923794	0.248634	0	0.166665	0.33112	0.494954	0.266013	0.232561	0.138413	0.429172	0.151696	0.282774	0.639196	0.149454	0.0961265	0.100412	0.546504	0.0983529	0.129526	0.233654	0.763712	0.128421	0.134317	0.341924	0.104564	0.188692	0	0.157246	0.189868	0.230842	0.484842	0.247704	0.137072	0.254675	0.289897	0.0659094	0.172015	0.262305
LYPLAL1-AS1	ENSG00000228063.1	0	0.045112	0.312707	0.379735	0.267127	0	0.112795	0	0.130281	0.895434	0.0820842	0.0779356	0.949239	0.38248	0.156017	0.16451	0.0999106	0.141752	0.236707	0.456777	0.102488	0.291203	0.114046	0	0.029041	0.117812	1.02506	0.0443679	0.501646	0.0369496	0.0352214	0.0391029	0.458745	0.340715	0.26262	0.168271	0.0598333	0.0363117	0.169327	0.299175	0.182337	0.127151	0.197959	0.0799452	0.0466167	0.195159	0.182103	0.234544
LMO7-AS1	ENSG00000261105.4	1.01491	0.255683	0.27125	0.649054	0	0.13329	0.155062	0.0431038	1.00692	0	0	0	0.255845	0	0.0494342	0.5863	0.385616	0	0.149057	0.0751912	0.124179	0.0552093	1.0388	0.93688	0.0699099	0.0730559	0.106466	0.106028	0.0944952	0.0886118	0.625855	0.0476001	0.35756	0.100673	1.00154	0.539155	0.107754	0.752431	0.410808	0.686689	0.65598	0.443566	0.100071	0	0	0.0359956	0	0.480414
GAS8-AS1	ENSG00000221819.5	0.0686539	0.137484	0.105931	0.641616	0.493095	0.222026	0.242263	0.434958	0.333774	0.551275	0	0	0.0506532	0.38644	0.124164	0.296459	0	0	0.12901	0.0489123	0.300713	0	0.930759	0.0538405	0.873489	0.047511	0.0695176	0	0.0616127	0.166706	0.302625	0.119669	0.668289	0.246517	0.355382	0.176077	0.137466	0.214707	0.177178	0.569093	0.110383	0.0412463	0.127756	0.238	0.0727057	0.0910397	0.050037	0
APOA1-AS	ENSG00000235910.1	0.110554	0.0577574	0.128788	0.233893	0.335228	0.0948664	0.182	0	0.0851073	0.0490274	0.154366	0.146746	0.30284	0.290522	0.102232	0.28387	0.0650297	0.179853	0.0541048	0.190145	0.0448263	0.113937	0	0.128563	0.792569	0.149807	0.265043	0.111465	0.0993609	0.137612	0.289799	0	0.151978	0.383495	0.19237	0.145429	0.627184	0.0465298	0.591804	0	0.0309092	0.48835	0.24991	0	0.172095	0.145927	0.119695	0.155113
DARS-AS1	ENSG00000231890.6	0.0388796	0.171317	0.409541	0.326003	0.0745242	0.10926	0.21746	0.627671	0.149804	0.150126	0.116262	0.170526	0.0566596	0.18129	0.105085	0.197239	0.0668685	0.162898	0.104826	0.198332	0.13055	0.194652	0.273356	0.361812	0.11796	0.0949404	0.251223	0.0914366	0.257773	0.207229	0.684995	0.184379	0.19668	0.254056	0.163318	0.252142	0.0496573	0.12796	0.245347	0.0715142	0.250235	0.374788	0.565625	0.359206	0.0563505	0.312503	0.735598	0.52404
FTX	ENSG00000230590.6	0.0467077	0.340584	0.020468	0.267368	0.135204	0.169675	0.132268	0.0902082	0.1344	0.127023	0.124146	0.290216	0.238299	0.163926	0.422748	0.129775	0.0480486	0.118133	0.288114	0.114742	0.093078	0.15468	0.226464	0.122244	0.256362	0.164214	0.137487	0.212333	0.091479	0.11871	0.309494	0.0862871	0.192567	0.274623	0.102105	0.297291	0.107681	0.261378	0.207128	0.251513	0.187996	0.268448	0.0444038	0.0663872	0.0920931	0.23976	0.196115	0.0922126
HAO2-IT1	ENSG00000230921.1	0.194309	0	0	0.0891233	0.559277	0	0.314294	0	0.469905	0	0.0951102	0	0.884137	0	0	0.0789336	0.875513	0.163723	0.569742	0	0.0801541	0	0.131916	0.292744	0.130499	0.0697307	0	0.36829	0.175137	0.164511	0.298816	0	0	0.499193	0.331382	0	0.578112	0.16179	1.23445	0	0	1.29779	0.185174	0.339464	1.2486	0	0.0734084	0
LINC01277	ENSG00000229017.5	0.386112	0.0524599	0.242959	0.0564329	0.356441	0.0757602	0.200361	0.0812322	0.319514	0.0877037	0.140628	0.313448	0.179316	0.382248	0.169703	0.181138	0.0734779	0.124693	0.0966546	0.189658	0.0996704	0.078441	0.193902	0.117029	0.400575	0.238545	0.173748	0.113601	0.101273	0.221999	0.040981	0.142875	0.20298	0.271479	0.0816022	0	0.0610125	0.333445	0.643956	0.0319435	0.0210887	0.104593	0.0366374	0.11508	0.0408435	0.304767	0.0463895	0.0605706
GNG12-AS1	ENSG00000232284.6	0.0277354	0.0470974	0.0360268	0.792518	0.216956	0.0237025	0.199212	0.135688	0.248044	0.245308	0.182137	0.15831	0.149401	0.143015	0.099752	0.414825	0.053052	0.0307915	0.152853	0.30808	0.106906	0.356592	0.0842779	0.125471	0.111999	0.140423	0.692462	0.371453	0.224014	0.0232719	0.214226	0	0.254034	0.127985	0.0907092	0.164309	0.168476	0.11088	0.0850377	0.132642	0.0981144	0.187272	0.175134	0.131251	0.0486672	0.164868	0.336133	0.119115
LINC01197	ENSG00000248441.5	0.344078	0.271672	0.0774297	0.21958	0.151932	0.106506	0.126211	0.0581842	0.0722789	0.148676	0.12155	0.0569064	0.091971	0.592109	0.0502958	0.182788	0.166732	0.174134	0.299573	0.0702684	0.195153	0.0879529	0.0835518	0.0841169	0.035998	0.0743187	0.0730853	0.393623	0.160521	0.0754984	0.0790188	0.136943	0.204225	0.186394	0.0836885	0.391447	0.158589	0.428406	0.0959565	0.495307	0.0854666	0.061963	0.346053	0.0253118	0.024323	0.171743	0.0686817	0
DIO3OS	ENSG00000258498.5	0.703084	0.561628	0.0487806	1.39893	0.109458	0.0292492	0	0.00922865	0	0.0874608	0.0323651	0.0256306	0.0621076	1.10326	0.0471087	0.0573669	0.199372	0.0191127	0.03285	0.056059	0.0405836	0	0.720847	0	0.00755866	0.0235908	0.00583317	0.30332	0.0357166	1.03718	0.58304	0.61239	0.218671	0.205303	0.0607151	0.309988	0.0234815	0.223932	0.00386271	0.704915	0.562062	0.0102652	0.130916	0.627261	0.0182437	0.0897011	0.0289573	0
RFX3-AS1	ENSG00000232104.3	0.138121	0.585508	0.0320121	0.616244	0.0840607	0.213172	0.14756	0.127119	0.588571	0.137076	0.0194433	0.254544	0.0151027	0.239906	0.587739	0.500077	0	0.16303	0.270958	0.12618	0.140615	0.142307	0.0802367	0.0785961	0.0269412	0.0558052	0.368219	0.0812085	0.865804	0.0172442	0.256694	0.106226	0.111142	0.132291	0.548643	0.618412	0.0958514	0.114633	0.469694	0.192087	0.606887	1.10064	0.0951417	0.074258	0.0644204	0.241517	0.805957	0.131541
PRKCQ-AS1	ENSG00000237943.5	0.608046	0.138091	0.0447674	0.32136	0.086672	0.586326	0.125341	0.121409	0.0188981	0.157054	0.127729	0.245932	0.0301483	0.298571	0.0152442	0.10017	0.255099	0.132285	0.370703	0.0233308	0.0580902	0.0670184	0.106362	0.106215	0.010873	0.115165	0.0250342	0.166078	0.107491	0.26626	1.17024	0.1202	0.111499	0.143541	0.00594133	0.271567	0.0557314	0.636686	0.132939	0.448236	0.386257	0.0676243	0.171018	0.672248	0.0519342	0.437376	0.0238721	0.0618259
LINC00441	ENSG00000231473.2	0.134973	0	0.298618	0.119945	0.159797	0.115958	0.122081	0.323949	0.37775	0.328145	0	0.0498524	0.175594	0.0582555	0.148623	0.38519	0.155169	0.297354	0.0792511	0.27283	0.320446	0.216498	0.0371042	0.0434927	0	0.16513	0.308485	0.187106	0.233392	0.0918415	0.285889	0.354395	0.173356	0.104326	0.309036	0.108841	0.164401	0.0682379	0.32169	0.0346772	0.0602791	0.0658314	0.0527832	0.194546	0	0.143861	0.117985	0.223708
SEC24B-AS1	ENSG00000247950.5	0.187539	0.214365	0.200621	0.523223	0.169087	0.226875	0.168244	0.231431	0.383514	0.192949	0.113726	0.227832	0.0803185	0.14973	0.328828	0.322428	0.138102	0.213006	0.126429	0.110772	0.105191	0.193125	0.258104	0.148355	0.155677	0.107663	0.3869	0.109367	0.11828	0.249731	0.19587	0.263213	0.133324	0.26187	0.0785286	0.44167	0.0992108	0.146817	0.431811	0.202454	0.411735	0.05122	0.114256	0.152833	0.2437	0.0654107	0.186774	0.189216
DNM3OS	ENSG00000230630.2	0.67514	0.51874	0.0456775	0.960424	0.0901936	0.0920088	0.0465748	0.0410852	0.0878734	0.0691828	0.146642	0.0198187	0.079398	0.602887	0.0537322	0.169169	0.538723	0.141318	0.417604	0.036299	0.113088	0.0526342	0.244263	0.419153	0.0193635	0.0501039	0.0516852	0.253353	0.0963724	0.142003	0.234561	0.132054	0.269879	0.294183	0.0522133	0.482688	0.0645059	0.365071	0.0246612	0.728746	0.264755	0.589871	0.227785	0.0667148	0.0156567	0.077248	0.13337	0.0070347
TTTY14	ENSG00000176728.6	0	0	0.0611278	0.315848	0	0	0.656709	0.0238337	0	0.737199	0.685739	1.09859	0.635208	0.00697587	0.689456	0.161944	0.0342757	0.272261	0	0	0.524911	0	0.0262859	0	0	0.921369	0	0	0.513553	0	0.0470432	0	1.13567	0.661936	0.678072	0	0.111639	0.707004	0.484385	1.0155	0.499844	0.114204	0.833841	0	0	0.636958	0.719452	0
LINC01358	ENSG00000230812.4	0.411575	0.167539	0.33118	0.0745881	0.281037	0.386646	0.15393	0.0343223	0.126441	0.176659	0.226793	0.312769	0.121704	0.116454	0.0393807	0.189641	0.537788	0.433202	0.194098	0.0600073	0.0994383	0.168476	0	0.50739	0	0.294886	0.241713	0.240764	0.432198	0	0.0675096	0.11088	0.0783617	0.33134	0.175052	0.213963	0.317592	0.0695756	0.508376	0.200249	0.681583	0.123398	0.361872	0.780651	0.0452036	0.0842918	0.231259	0.0800205
ZMIZ1-AS1	ENSG00000224596.6	0.32563	0.362559	0.456365	0.873934	0.101085	0.419107	0.211253	0.112699	0.323264	0.0921273	0.18148	0.107233	0.0883061	0.0796216	0.291758	0.306894	0.37092	0.729881	0.165427	0.0607374	0.343583	0.0372093	0.432716	0.76832	0.110777	0.156788	0.134169	0.231013	0.16076	0.12874	0.778541	0.0757644	0.142224	0.588245	0.0664874	0.216431	0.138049	0.336414	0.567552	0.218234	0.375666	0.254435	0.206566	1.2784	0.147195	0.117168	0.346375	0.0940539
LINC00864	ENSG00000228055.2	0.519967	0.307294	1.5909	0.298828	0.164688	0	0.806402	0.12806	0.0314968	0.611021	0.438833	0.271922	2.69423	0	0.21417	0.0321959	0	0.567787	0.115411	0.167114	0.242948	0	0.758398	0.266786	0	1.32785	1.15746	1.28073	0.720225	0.068286	0.719364	0.469887	1.17909	0.0393496	0.804109	0.107081	0.028257	0.0671195	0.696415	0.780383	0.130129	0.0960692	0.706661	0	0.280662	0.0276228	0	0.0391191
LINC00390	ENSG00000226519.1	0.178719	0	0.0725029	0.159082	0.395076	0.0789817	0.260513	0.397665	0.681435	0.228625	0	0	0	0	0	0.330216	0.46648	0.150461	0.32552	0.246861	0.210107	0.34727	0	0.646987	0.333186	0.240238	0.263475	0.551422	0.305824	0.634518	0.559382	0.159642	0.166891	1.29255	0.305905	0.121428	0.124554	0	1.92008	0.218555	0.237927	0.927885	0	0	0.188856	0	0.131582	0.393155
C21orf62-AS1	ENSG00000205930.7	0.0720176	0.109368	0.531155	0.132444	0.106235	0.091561	0.109979	0.0651492	0.221544	0.115447	0.164746	0.186026	0.331142	0.16475	0.39897	0.32718	0.0830632	0.240406	0.0859697	0.341529	0.0503204	0.389882	0.0833665	0.130726	0.0767201	0.0741533	0.397861	0.124781	0.141567	0.160823	0.205634	0.102724	0.177466	0.0519896	0.162436	0.36703	0.0557127	0.0668106	0.174606	0.448943	0.165794	0.194945	0.00874179	0.0825175	0.112934	0.163133	0.115558	0.157699
RNF139-AS1	ENSG00000245149.3	0.166978	0.166782	0.274391	0.760108	0.185115	0.663755	0.117429	0.552137	0.186462	0.0632934	0.134459	0.457681	0.0732511	0.0885669	0.244391	0.332807	0.186922	0.0608278	0.124149	0.258805	0.0472146	0.119857	0.553349	0.0639816	0.131478	0.322686	0.0735881	0.0688096	0.119984	0.582805	0.425199	0.185892	0.163641	0.21474	0.181638	0.191441	0.148197	0.22007	0.243632	0.248818	0.467611	0.0913025	0.043587	0.138822	0.198183	0.178397	0.150423	0.174867
GATA2-AS1	ENSG00000244300.2	0.122184	2.03295	0.0859749	1.85315	0.137099	0.202697	0.0725562	0.0447583	0.182525	0.690427	0.0526011	0.0126421	0.203137	0.53989	0.608961	0.0858145	0.0952096	0.046479	0.237631	0.281428	0.0976695	0.112448	1.47191	0.0753693	0.0725679	0.0941811	0.0836287	0.248755	0.244422	0.0695125	1.03025	0.0494243	0.242009	0.129433	0.233738	0.17731	0.084649	0.683685	0.902147	2.30988	0.104023	0.0578393	0.153078	0.076159	0.0443847	0.0647943	0.431282	0.0657835
DSG2-AS1	ENSG00000264859.4	0.0471618	0.268453	0.131241	0.466621	0.63135	0.0666255	0.277313	0.361028	0.286572	0.15754	0.157281	0.0283642	0.0797694	0	0	0.0490238	0.344063	0.127406	0.200151	0.0662953	0.200674	0	0.627005	0.197756	0.258681	0.0432559	0.0320147	0.138218	0.0698143	0.164319	0.379148	0.185982	0.0724521	0.302085	0.317299	0.235126	0.115446	0.161601	0.132929	0.114274	0.495306	0.17023	0.130532	0.0856208	0.0823421	0.180448	0.535221	0.224527
LINC01116	ENSG00000163364.8	0.104932	0.537465	0.135246	0.315601	0.134369	2.0055	0.160833	2.26686	0.0807436	0.42047	0.465055	0.0479687	0.210044	0.368006	0.0166298	0.198038	0.196086	0.143795	0.406863	0.0871606	0.845755	0.272126	0.180921	0.604006	0.0468773	0.271789	0.236711	0.355013	0.34501	0.211649	2.12493	3.36362	0.0333497	0.239127	0.124433	0.452471	0.130365	0.845544	0.0595489	0.408714	0.333247	0.0736512	0.575031	1.18428	0.0749706	0.116398	0.125716	0
LINC00944	ENSG00000256128.4	0.340479	0.0353719	0.604187	0.160464	0.325244	0.220581	0.44692	0.379482	0.583515	0.015073	0.543497	0.134344	0.0626105	0.0121717	0	0	0.418143	1.14416	0.367674	0.0244918	1.07224	0	0	0.283456	0.362902	1.46137	0.0175726	0.118251	2.01178	0.448796	1.01689	0.0754291	0.0161412	0.593439	1.11778	0.0457563	1.24686	0.592545	1.79636	0.220414	2.32396	0.503434	0.0806095	0.884376	0.157665	0.639575	0.109493	0.142038
TRG-AS1	ENSG00000281103.1	0.176683	0.130482	0.0716465	0.304662	0.133891	1.15251	0.16632	0.0554615	0.12581	0.0664294	0.0651378	0.806732	0.0890648	0.175359	0.0496813	0.111647	0.544803	0.160459	0.327988	0.0274436	0.0667067	0.0709533	0.0610996	0.225777	0.0455561	0.0836079	0.0544853	0.317734	0.16542	0.13757	0.262183	0.0478382	0.105302	0.0941716	0.0604319	0.374497	0.113241	0.377815	0.267544	0.621641	0.612048	0.112042	0.207512	0.366994	0.134704	0.20912	0.130059	0.05117
BOLA3-AS1	ENSG00000225439.2	0.118453	0.839928	0.181123	0.915395	0.319845	0.31027	0.0646913	0.372044	0.103822	0.0890486	0.0165762	0.298749	0.259638	0.24893	0.094408	0.118795	0.32742	0.113053	0.30407	0.0124247	0.120606	0.071012	0.11261	0.143928	0.0229772	0.362345	0.0697396	0.21447	0.12108	1.06044	1.7107	0.684712	0.0483796	0.12892	0.0976911	0.859134	0.397927	0.312073	0.156669	1.04357	0.538097	0.0816048	0.287624	0.684647	0.108069	0.344341	0.157137	0.0814417
VIM-AS1	ENSG00000229124.5	0.53624	0.657388	0.0621002	0.981841	0.0570347	0.822425	0.128151	0.366149	0.060651	0.0140264	0.117848	0.48901	0.103351	0.278335	0.0442285	0.15593	0.334136	0.1539	0.294916	0.0782591	0.0505757	0.112754	0.238033	0.144528	0.0316366	0.127999	0.0799735	0.198575	0.228093	0.0664601	0.695804	0.11088	0.129868	0.104743	0.0792106	0.238608	0.106955	0.493253	0.230824	0.431866	0.993881	0.138107	0.160405	0.390263	0.0672851	0.134578	0.407065	0.0604276
JMJD1C-AS1	ENSG00000272767.1	0.244557	0.207935	0.395093	0.218217	0.124667	0.137924	0.146793	0.32879	0.0721104	0.0817638	0.0227235	0.567194	0.0350967	0.234377	0.16848	0.0736881	0.184101	0.0398342	0.0901272	0.0669908	0.110837	0.209081	0.152543	0.0915446	0.150916	0.230258	0.117761	0.139632	0.144359	0.617887	0.581023	1.44016	0.285263	0.214768	0.116652	1.05204	0.186233	0.0776429	0.266171	0.222348	0.31798	0.389339	0.0453098	0.666399	0.123069	0.292127	0.523836	0.152761
BCDIN3D-AS1	ENSG00000258057.4	0.0789748	0.0809523	0.36548	0.301135	0.405781	0.160117	0.222223	0.373951	0.319674	0.210867	0.0666486	0.131268	0.308428	0.149844	0.237195	0.262993	0.110531	0.24805	0.132241	0.151326	0.486801	0.323755	0.282026	0.19087	0.274255	0.2181	0.690864	0.0967479	0.368534	0.18419	0.410687	0.235734	0.195781	0.295228	0.34847	0.24265	0.377654	0.23262	0.23902	0.207997	0.209638	0.162275	0.0587617	0.127011	0.0836182	0.202137	0.160538	0.184758
DLGAP4-AS1	ENSG00000232907.6	0.162976	0.117599	0.184751	0.155555	0.299518	0.267982	0.168961	0.565291	0.372737	0.0675212	0.0970352	0.328376	0.182565	0.0276161	0.106135	0.331548	0.146024	0.385954	0.212771	0.184843	0.0516562	0.318231	0.550233	0.0707213	0.283887	0.163593	0.291173	0.152301	0.080863	0.404575	0.883116	0.156103	0.269412	0.233722	0.307148	0.0857713	0.104982	0.174701	0.167775	0.213804	0.56099	0.0312506	0.0373349	0.0945191	0.121422	0.102686	0.11982	0.295448
LINC00920	ENSG00000246898.1	0.310538	0.459313	1.12662	1.5505	0.129	0.371919	0.175401	0.233776	0.0340775	0.0387077	0.0830131	0.201309	0.0857622	0.582301	0.157738	0.102074	0.284071	0.0971127	0.150858	0.0316285	0.103639	0.0757003	0.0967304	0.112992	0.00985852	0.0706816	0.0887663	0.325109	0.235869	0.120991	0.0588979	1.19397	0.290824	0.124101	0.0529774	1.00088	0.165269	0.280813	0.0593478	0.808324	0.301971	0.120343	0.237006	0.321673	0.0928091	0.116012	0.105159	0.0561489
DPH6-AS1	ENSG00000248079.2	0.0821226	0.345251	0.126399	0.175614	0.641227	0.0356148	0.164609	0.0168485	0.152806	0.518224	0.255565	0.0188113	0.649875	0.231831	0.130289	0.362434	0.34628	0.134414	0.189702	1.01106	0.112683	0.0639569	0	0.141201	0.0939787	0.042894	0.906972	0.102786	0.518649	0	0.0977762	0.03701	0.201371	0.258163	0.236757	0.0820244	0.0566524	0.0512474	0.622777	0	0.416266	0.143482	0.115647	0.147669	0.0869456	0.0955851	0.552433	0.22276
DDX11-AS1	ENSG00000245614.3	0.363617	0.123136	0.32332	0.584095	0.169272	0.332794	0.160038	0.370341	0.145405	0.053391	0.146328	0.365188	0.114757	0.0260892	0.282434	0.112788	0.391522	0.3175	0.0589112	0.198501	0.0197277	0.248799	0.299532	0.057501	0.336141	0.280735	0.19001	0.10949	0.0870695	0.368584	0.900391	0.658119	0.0793513	0.440435	0.284277	0.340337	0.446033	0.0306181	0.774255	0.368361	0.678006	0.499289	0.230542	0.727093	0.626212	0.538794	0.415068	0.250751
LINC01150	ENSG00000229671.1	0.583238	0.19662	0.078104	0.462038	0.375747	0.887788	0.0750571	0	0	0	0	0	0	0	0.409383	0.0779578	0.867155	0.161757	0.348464	0.0708819	0.293514	0.102238	0.130315	0	0	0.0688661	0	0.442452	0.398986	0.237415	1.34124	0.0883429	0.0924573	0.267939	0.0717459	0.463747	0.369585	1.33524	0	0.527443	0.729438	0.277108	0.420119	0.335617	0	0.251256	0.444409	0.18301
DDX39B-AS1	ENSG00000234006.1	0.467669	0.232105	1.44841	0.202163	0.266916	0.446835	0.110764	0.563419	0.0907419	0.15158	0.215198	0.251737	0	0.237248	0.108958	0.261981	0.0693668	0.437861	0	0.202264	0.139004	0.386554	0.421183	0.0471059	0.152818	0.402135	0.472807	0.118774	0.616532	0.279578	0.226216	0.0534523	0.211935	0.0575021	0.0433117	0.154848	0.158788	0	0.0800146	0.211998	0.157918	0	0	0.209833	0.183134	0.19174	0.12752	0.0571674
LINC01436	ENSG00000231106.2	1.04937	0.729705	0.902638	1.26265	0	0.85062	0.0455867	0.0245478	0	0.0265451	0.0288846	0.157094	0	0.0634218	0.0281796	0.201882	0.168443	0	0	0.295189	0.117389	0	0.0797402	2.0135	1.40247	0.160358	0.406017	0.427834	3.30262	0.0998849	2.47915	0	0.563098	3.36508	1.08322	0.0799432	4.0901	1.95241	2.20133	0.110495	4.45631	0.139915	0.191875	1.74921	1.38448	0.297165	0.0867323	0.0290305
BACH1-IT1	ENSG00000248476.1	0.317033	0.153211	0.118195	0.496065	0.0911619	0.329231	0.293234	0.361514	0.142971	0.0668247	0.389318	0.197671	0.111145	0.181238	0.202975	0.146023	0.325317	0.295857	0.210681	0.0276091	0.0611307	0.0400878	0.149012	0.227049	0.403554	0.314829	0.0776785	0.114532	0.526107	0.15625	0.521938	0.164971	0.383744	0.449341	0.0822785	0.0515322	0.496478	0.182519	0.264641	0.559899	0.324762	0.0908524	0.0369458	0.634785	0.0812304	0.429442	0.501051	0.0729872
CDKN2B-AS1	ENSG00000240498.5	0.421809	0.231648	0.216305	0.026818	0.615747	0.223486	0.469068	0.226839	0.332413	0.0263396	0.328641	0.414577	0.108104	0.0159935	0.0756271	0.189977	0.19069	0.369514	0.159787	0.134376	0.1332	0.185081	0.117131	0.147487	0.503987	0.177889	0.188709	0.0970358	0.204158	0.00639929	0.292141	0	0.390527	0.454443	0.246434	0.285768	0.249342	0.0856271	0.798917	0.396059	0.731907	0.509063	0.330064	0.134402	0.513681	0.311648	0.591866	0.196876
SLFNL1-AS1	ENSG00000281207.1	0.072281	0.217718	0.086868	0.319301	0.401362	0.377342	0.356555	0.261325	0.12784	0.175994	0.0252577	0.0878591	0.219556	0.439898	0.0246405	0.177819	0.196624	0.0222934	0.612501	0.268909	0.108001	0.0941965	0.160753	0.149676	0.118859	0.425796	0.23851	0.123671	0.165121	0.1802	0.380667	0.0412553	0.550645	1.53474	0.0706519	0.145011	0.089323	0.249	0.55849	0.127882	0.175738	0.0931619	0.0316546	0.130319	0.149225	0.0831143	0.394553	0.335524
FAM13A-AS1	ENSG00000248019.2	0.225293	0.0787319	0.183951	0.808522	0.173314	0.365663	0.28254	0.314116	0.222663	0.102131	0.0662514	0.268966	0.200921	0.192475	0.120466	0.288116	0.142219	0.136774	0.204961	0.126245	0.0828312	0.225601	0.345631	0.310871	0.0644675	0.201952	0.24033	0.0567347	0.0750574	0.222289	0.498363	0.139395	0.244773	0.296393	0.0603723	0.0834911	0.0243118	0.233822	0.238695	0.143803	0.378594	0.130482	0.020294	0.231173	0.205247	0.070153	0.344792	0.396661
LINC00471	ENSG00000181798.2	0.0975449	0.123918	0.149715	0.168218	0.115758	0.219294	0.20276	0.448627	0.457968	0.0431497	0.136442	0.0662896	0.0896458	0.0520517	0.195498	0.348063	0.139129	0.369082	0.138413	0.2901	0.0966624	0.0760569	0.128175	0.113517	0.376919	0.148113	0.418514	0.212555	0.267265	0.101991	0.821824	0.764029	0.0461759	0.137887	0.137799	0.128496	0.504365	0.0609933	1.1423	0.406372	0.434969	0.414684	0.0701634	0.0456916	0.311619	0.233019	0.204087	0.0701809
ALG13-AS1	ENSG00000229487.1	0	0	0	1.33598	0	0.477639	0.229627	0.127275	0.12131	0	0	0.141489	0	0	0.145361	0.238031	0.180298	0	0.412508	0.217475	0.125805	0.307148	0	0.23805	0.29453	0	0.158922	0	0.141336	0	0.243081	0	0.401347	0.631769	0.497561	0.205525	0.210664	0.55893	0.470208	0.513786	0.32204	0.0954733	0	0.276852	0	0.206215	0.22219	0.285083
BHLHE40-AS1	ENSG00000235831.5	0.199785	0.150601	0.0367469	0.31116	0.186462	0.63158	0.172388	0.127857	0.0708931	2.18219	0.118764	0.306442	0.0847429	0.27264	0.623099	0.107347	0.363583	0.319159	0.307497	0.105543	0.108991	0.083518	0.106641	0.374216	0.0835218	0.545116	0.332385	0.232374	4.81569	0.142339	0.291496	0.0620212	1.67561	0.14082	0.0502832	0.273553	0.919468	0.259385	0.695499	0.340381	0.662989	0.467799	0.139989	0.184783	0.852063	0.136523	0.302202	0.210145
LINC00511	ENSG00000227036.5	0.228672	0.250386	2.03487	1.0137	0.0891121	0.365927	0.627404	1.50228	0.0807694	0.208981	0.0726711	0.552352	0.0164222	0.298207	1.17	1.06503	0.516897	0.0186553	0.0737446	0.698098	0.933214	0.0115751	0.0917654	0.247065	0.00982773	0.400534	0	0.0987777	0.56325	0.986288	0.538813	1.69791	1.13135	0.285571	0.0345485	0.498148	1.49492	0.602532	0.0639882	0.646019	1.04463	1.56131	0.45502	0.68538	0.00397614	0.506746	1.26988	0.0490969
TMEM92-AS1	ENSG00000251179.1	0.729126	0.0435715	0.065888	1.19836	0.169867	0.440571	0.238094	0.132139	0	0.0369582	1.89251	0	0.150018	0.323303	0.0392253	0.246781	0.272219	1.50782	0.298062	0.0301956	0.387334	0	0.21265	0.745305	1.47831	0.537804	0	0.95204	0.372249	0.170201	0.131496	0	0.713118	1.09955	0.0898298	0.213167	0.971308	0.600944	0.13774	0.103196	0.333539	0.214241	0.844037	0	0.0450256	0.0285345	0.381877	0
ALMS1-IT1	ENSG00000230002.2	0.145878	0.24555	0.232233	0.546842	0.267032	0.17265	0.163186	1.17296	0.144753	0.0523408	0.125027	0.330542	0.0873421	0.0936412	0.0555334	0.169298	0.198919	0.27841	0.0718391	0.114788	0.295938	0.312129	0.136099	0.291769	0.331726	0.553659	0.306969	0.254798	0.239994	0.099381	0.880273	0.154829	0.248534	0.631526	0.175795	0.327751	0.111069	0.121126	0.321488	0.018915	0.715722	0.212003	0.0986246	0.304444	0.139547	0.603179	0.713256	0.27776
EIF1B-AS1	ENSG00000280739.1	0.178936	0.122856	0.111878	0.302704	0.195836	0.107653	0.279341	0.0469833	0.154902	0.161189	0.189582	0.175613	0.295032	0.11994	0.105806	0.23518	0.040776	0.211909	0.125758	0.170629	0.0958259	0.178865	0.0918971	0.149859	0.193597	0.121514	0.351469	0.185666	0.165955	0.124174	0.215835	0.197175	0.147235	0.171483	0.271349	0.150436	0.176051	0.126588	0.413493	0.237726	0.381786	0.25579	0.124535	0.0642719	0.0373927	0.186344	0.178204	0.25353
HAGLR	ENSG00000224189.5	0.0778707	1.14948	0.0612203	2.24803	0.258156	1.93357	0.189593	2.18875	0.167895	0.204703	0.455607	0.103743	0.183377	0.659289	0.13489	0.143467	0.187929	0.157777	1.62919	0.0326514	0.0209832	0.13769	1.44621	0.152867	0.0932417	0.164326	0.11047	0.376642	0.236228	3.51826	2.92155	3.50459	0.124661	0.34422	0.179429	0.380255	0.502958	1.09331	2.80422	4.14174	0.189979	0.878767	2.03696	2.99361	0.0757572	0.226336	0.441568	0.055919
SEPT7-AS1	ENSG00000228878.6	0.129722	0.102723	0.272182	0.209826	0.224717	0.208962	0.242098	0.110913	0.83966	0.151201	0.0735697	0.18762	0.365236	0.148625	0.179731	0.181216	0.2614	0.266601	0.173081	0.41874	0.178339	0.296799	0.141315	0.125219	0.163401	0.0954948	0.167773	0.159908	0.206129	0.251076	0.298283	0.185853	0.226301	0.320337	0.393102	0.160816	0.105249	0.125794	0.333038	0.159228	0.20601	0.414267	0.0300228	0.139904	0.152527	0.14698	0.0399132	0.28789
LAMTOR5-AS1	ENSG00000224699.7	0.172689	0.0274995	0.462579	0.100123	0.197725	0.13467	0.167077	0.164012	0.357854	0.219916	0.216099	0.11148	0.0793601	0.119189	0.164899	0.24931	0.136134	0.314121	0.0758916	0.27434	0.134182	0.296304	0.180019	0.136463	0.279215	0.124612	0.306237	0.144204	0.214734	0.190876	0.412591	0.130043	0.158735	0.160347	0.531093	0.093051	0.474155	0.154772	0.408113	0.0727355	0.218153	0.350928	0.10732	0.127045	0.154124	0.157844	0.229067	0.217123
LINC01239	ENSG00000234840.1	0.16636	0.291458	0.0388505	0.187656	0.16338	0.392774	0.17343	0.648253	0.436205	0.406941	0.103366	0.0553659	0.0720471	0.102137	0.644754	0.316358	0.138922	0.0208454	0.0358128	0.585299	0.0871506	0.462933	0.273483	0.494338	0.235989	0.253278	1.30844	0.167706	0.149805	0.101838	0.52503	0	0.595944	0.283283	0.145774	0.904544	0.00858619	0.184643	0.536628	0.0908106	1.17817	0.24735	0.422247	0.111458	0.0779972	0.0818027	0.346908	0.158507
JARID2-AS1	ENSG00000235488.1	0.317728	0.265639	1.25488	0.120501	0.234556	0.116497	0.127538	0.480539	0.0532437	0.22785	0.407143	0.571215	0.0512	0.0489397	0.0640987	0.299401	0.362051	0.578067	0.130365	0.702697	0.159823	0.492347	0.335463	0.0544211	0.175583	0.266744	0.764444	0.136705	0.121973	0.168435	0.258972	0.523241	0.242792	0.129868	0.0984175	0.0916888	0.0940742	0.0573573	0.0468773	0.0855785	0.0381497	0	0.0659931	0.539351	0.449732	0.0467378	0.0994414	0.189605
SNAP25-AS1	ENSG00000227906.6	0.415561	0.0181812	0.0813148	0.323507	1.10221	1.20465	0.590323	0.711983	0.117562	0.639771	0.0551388	2.62293	0.298238	0.119792	0.100571	0.777143	0.0803305	0.0677652	0.265079	1.11724	1.09532	0.117758	0.0917826	0.0184365	0.0038989	0.125114	0.752395	0.0702219	0.327195	1.61735	0.891558	0.936697	0.20096	0.58901	0.0706519	0.691244	0.032161	0.334801	0.144005	0.237444	0.747678	1.10281	0.129553	0.145564	0.0187934	0.888288	0.185579	0.331638
LINC00894	ENSG00000235703.4	0.217977	0.297637	0.265809	0.476936	0.156185	0.450095	0.140682	0.315694	0.502454	0.0566005	0.0981349	0.176694	0.135911	0.162442	0.510963	0.67078	0.172827	0.412518	0.400372	0.266889	0.0478457	0.386608	0.431353	0.186899	0.481096	0.21809	0.198175	0.0948376	0.160205	0.169617	0.43995	0.162913	0.393123	0.372784	0.0679996	0.123949	0.0881856	0.278642	0.672781	0.195503	0.377264	0.281209	0.0193067	0.18524	0.40423	0.0437673	0.537916	0.190926
LINC00622	ENSG00000260941.1	0.0605171	0.932172	0.61894	0.122157	0.318802	0.0347407	0.139847	0.0164323	0.419817	0.103497	0.0758704	0.357905	0.170742	0.150555	0.178447	0.166766	0.114592	0.162244	0.333849	0.178044	0.226207	0.270565	0.382354	0.26368	0.0917168	0.79553	0.26603	0.0409687	0.0719484	0.564162	1.10506	0.122592	0.309203	0.268718	0.180136	0.296541	0.233577	0.205146	0.0674417	0.492987	0.355655	0.140085	0.0575456	0.366282	0.240898	0.653103	0.181958	0.23436
LINC00862	ENSG00000203721.4	0.519885	0.504706	0.238203	0.306693	0.12623	0.431311	0.138197	1.09504	0.291513	0.122489	0.239932	0.0164053	0.201241	0.050664	0.248829	0.110543	0.0420111	0.553828	0.489638	0.038556	0.178189	0.0374978	2.3461	0.754381	0.352194	0.0977778	0.10775	0.0724178	0.199753	0.27953	0.54426	0.154731	0.161769	0.6869	0.318246	0.048215	0.422509	0.184648	0.0954809	0.606216	0.675159	0.155615	0.327157	0.622939	0.21709	0.432532	1.48632	0.0849078
LGALS8-AS1	ENSG00000223776.5	0.469556	0.109585	0.578319	0.183988	0.232152	0.351358	0.0888208	0.518055	0.219545	0.444288	0.139892	0.287655	0.0636783	0.0608786	1.04549	0.37862	0.14652	0.442674	0.0419902	1.15016	0.118178	0.415129	0.316438	0.163563	0.20359	0.158691	0.905193	0.0656516	0.802289	0.360199	0.528176	0.393974	0.330629	0.122005	0.0158164	0.193379	0.0739637	0.172048	0.155038	0.274926	0.284003	0.150402	0.12128	0.673169	0.0463333	0.100275	0.181046	0.480006
LRRC3-AS1	ENSG00000229356.1	0.0802377	0.041709	0	0.105456	0.140725	0.227527	0.0457011	0.0647158	0.310346	0.348294	0.0384823	0.269075	0.483734	0.23906	0.0375461	0.152562	0.221009	0.0671861	0.253502	0.426498	0.0639527	0.437307	0.155678	0.181245	0.026839	0.0555957	0.158154	0.194346	0.237811	0.564758	0.241939	0.567613	0.213568	0.409251	0.086048	0	0	0.358911	0.564797	0.0988708	0	0.0243434	0	0.144353	0.415319	0.228952	0	0.183777
LINC00365	ENSG00000224511.1	0.228968	0.377574	0.065931	0.419141	0.169974	0.461031	0.192928	0.456205	1.74449	0	0.217347	0.00963707	0.219692	0.157311	0.00991334	0.0976182	1.09957	0.292069	0.912802	0.00761343	0.482412	0	0.136618	1.47783	2.14809	0.0293445	0.032416	0.337969	0.138054	0.225464	0.266543	0.0377898	0.068572	0.338531	0.682909	0	0.363263	0.119257	0.749905	0.164239	0.0743248	0	0.0894057	0.319245	0.0450552	0.0496035	0.33333	0
ABALON	ENSG00000281376.1	0.0335986	1.06184	0.0649401	1.18963	0.153887	0.477265	0.240269	0.53025	0.216361	0.085914	0.031782	0.698635	0.197665	0.210074	0.498533	0.232196	0.0766441	0.160711	0.225999	0.169972	0.335057	0.196446	0.209737	0.089959	0.264399	0.285119	0.162634	0.177219	0.211887	0.417459	0.565137	0.0298495	0.0918454	0.40769	0.225026	1.76569	0.293423	0.133527	0.221354	1.24703	0.343791	0.144253	0.278137	0.0612297	0.0179134	0.519034	0.26872	0.223926
UBE2Q1-AS1	ENSG00000229780.1	0	0.21375	0.112536	0.868491	0.246036	0.528955	0.347752	0.32168	0.307522	0.124459	0	0.301661	0.251263	0.195808	0.564139	0.313725	0.0841838	0.119707	0.534287	0.102241	0.114044	0.214926	0.271174	0.265971	0.308645	0.618009	0.275319	0.143632	0.128187	0.176875	0.934491	0.0649458	0.785671	0.482162	0.152554	0	0.191481	0.22758	0.430659	0.402541	0.450903	0.245244	0.135659	0.131577	0.287057	0.313545	0.573884	0.373909
HCG15	ENSG00000227214.2	0	0.181041	0.76229	0.276483	0.256519	0.311516	0.0233267	0.504107	0.95962	0	0.0293279	0.232947	0.271499	0.0852216	0.189303	0.526702	0.104953	0.520633	0.115554	0.244221	0.516438	0.393765	0.119772	0.526741	0.499463	0.548561	0.260673	0.0618738	0.347411	0.36871	1.44174	0.132741	0.112109	1.07075	1.0305	0.78513	0.603956	0.123545	0.801255	0.695743	0.191272	0.796484	0.194657	0.603736	0.0964192	0.686807	0.150709	0.029476
SMC5-AS1	ENSG00000268364.1	0.151842	0.0537345	0.107166	0.716473	0.380651	0.158031	0.1579	0.352747	0.260136	0.241208	0.113172	0.234918	0.228713	0.107983	0.125602	0.299699	0.210465	0.496879	0.146016	0.294974	0.0822112	0.25201	0.0915543	0.170021	0.265967	0.117314	0.0874003	0.216223	0.234672	0.233436	0.328716	0.191866	0.22899	0.145462	0.190744	0.317691	0.116788	0.178821	0.548812	0.0434708	0.129467	0.0922683	0.144605	0.0323701	0.226528	0.24037	0.158447	0.0821384
MIR17HG	ENSG00000215417.9	0.206749	0.144527	0.077516	0.595288	0.750551	0.90393	0.294443	0.770261	0.579909	0.031808	0.0932376	0.104073	0.342907	0.238583	0.122732	0.0427158	0.236836	0.160573	0.642164	0.070347	0.126426	0.101475	0.140555	0.0636142	0.059574	0.116094	0.151274	0.116601	0.1644	0.30645	1.18642	0.289431	0.686135	0.0606788	0.032802	0.0603915	0.0919993	0.0958569	0.341193	0.309045	0.468908	0.0380755	0.0603108	0.569826	0.582111	0.383618	0.0655576	0.0687416
PIK3IP1-AS1	ENSG00000228839.4	0.481799	0.198982	0.0790815	0.68291	0.449862	0.244349	0.314294	0.157892	0.44097	0.170122	0.0951102	0.13345	0.179045	0.0710495	0.137112	0.224918	0.222721	0.163723	0.186956	0.140141	0.0801541	0.494776	0.610337	0.224937	0.333824	0.0352866	0	0.327077	0.0458174	0.202866	0.119423	0.0894446	0.0936087	0.186257	0.107642	0.132246	0.135638	0.236354	0.100948	0.237343	0.304768	0.118751	0	0.413169	0.0541195	0.132702	0.037171	0.141095
FTCD-AS1	ENSG00000237338.1	0.0632802	0	0.049696	0.0560786	0.280015	0.252568	0.305102	0.443278	0.309736	0.10815	0.0598916	0.40217	0.44533	0.461306	0	0.315979	0.0730194	0	0.331337	0.251392	0.0990539	0	1.75797	0.316004	1.21719	0.63639	0.240822	0.239876	0.164044	0.644749	0.585927	0.110453	0.663343	0.716221	0.174393	0	0.316452	0.373244	0.536861	0.078081	0	0	0	0	0.307733	0.505368	0	0.328402
KLF3-AS1	ENSG00000231160.8	0.245699	0.228238	0.163144	1.16822	0.242379	0.104689	0.334808	0.190922	1.27511	0.240396	0.0374913	0.391778	0.263983	0.16802	0.157761	0.457299	0.0532785	0.138281	0.316138	0.332801	0.107354	0.353646	0.127603	0.0763138	0.208449	0.367553	0.816922	0.183661	0.262384	0.208575	0.366202	0.360833	0.455449	0.419201	0.417763	0.620842	0.101644	0.116438	1.18427	0.215613	0.101924	0.0813461	0.121922	0.162946	0.141922	0.227246	0.351187	0.223536
LINC00346	ENSG00000255874.2	0.745313	0.6498	0.456286	0.62083	0.0809273	1.18683	1.48005	0.721385	2.4672	0.0484733	0.112619	0.397822	0.11631	0.483817	0.322808	1.06841	1.34322	1.78237	0.310793	0.0816612	0.129071	0.107742	0.174191	0.481764	0.978541	1.18328	0.0911828	0.526388	1.36523	0.220191	1.31663	0.351888	0.278549	1.11756	2.40648	0.335827	1.5244	0.519034	1.88596	0.304785	1.49249	0.494525	0.267783	0.417715	1.61029	0.353203	0.262463	0.00977751
GLIDR	ENSG00000278175.2	0.30133	0.398002	0.111954	0.658063	0.113964	0.32994	0.438323	0.271469	0.577538	0.0735121	0.237464	0.117449	0.105263	0.254327	0.506306	0.256562	0.0701203	0.0607735	0.260798	0.149997	0.201629	0.409733	0.141223	0.207111	0.176233	0.130347	0.253026	0.187549	0.16765	0.0808738	0.856146	0.528788	0.23389	0.355672	0.267097	0.284128	0.0418191	0.260961	0.506848	0.388945	0.236075	0.0507951	0.177284	0.414051	0.21937	0.0327999	0.128877	0.0233949
SEPT4-AS1	ENSG00000264672.4	0.393042	0.121156	0.108199	0.27966	0.194724	0.0850688	0.37152	0.170702	0.563526	0.152128	0.232578	0.0182891	0.298193	0.150101	0.126805	0.46211	0.157521	0.755452	0.201963	0.215551	0.239395	0.160275	0.179314	0.365967	0.895246	0.185102	0.157488	0.347975	0.0363085	0.251936	0.308679	0.138863	0.196111	0.465673	0.876723	0.155407	0.268299	0.159845	0.24035	0.098446	0.178362	0.183364	0.216931	0.0736605	0.164487	0.23968	0.141529	0.0944049
LINC00672	ENSG00000263874.1	0.16766	0.453651	0.407099	0.658281	0.205197	0.748075	0.231758	0.213744	0.213035	0.135859	0.353666	0.27787	0.0297723	0.136944	0.325934	0.289075	0.219882	0.211673	0.388801	0.0845628	0.134439	0.14743	0.892343	0.253739	0.112262	0.0821689	0.10677	0.0673693	0.0947659	0.474198	0.682806	0.244935	0.156524	0.283877	0.0386676	0.613726	0.302568	0.238135	0.251711	0.345308	0.264303	0.371096	0.112424	0.231957	0.0568794	0.13928	0.159233	0.136294
ITPR1-AS1	ENSG00000231249.1	0.0372132	0.215139	0.555562	0.547903	0.37459	0.209258	0.16045	0.274542	0.421076	0.0323579	0.0352034	0.330682	0.205722	0.150282	0.132735	0.613523	0.0847556	0.334978	0.0357303	0.566275	0	0.24942	0.187545	0.45096	0.207171	0.516818	0.482329	0.244249	0.598966	0.479265	1.07401	0.24546	0.34174	0.321647	0.247554	0.0970628	0.258851	0.175107	0.43326	0.256348	0.700654	0.18896	0.0698973	0.253768	0.115211	0.232183	0.155134	0.261373
ZNF32-AS1	ENSG00000226245.1	0.207858	0.277331	0.265296	0.630372	0.282067	0.570392	0.183531	0.169049	0.211208	0.182089	0.0687856	0.454581	0.339276	0.194964	0.308186	0.3585	0.163012	0.516599	0.136384	0.150107	0.167125	0.214006	0.565876	0.164667	0.226019	0.438145	0.0735778	0.143002	0.127622	0.428911	0.498027	0.126533	0.253564	0.260029	0.151887	0.185973	0	0.226609	0.391351	0.400922	0.41912	0.386699	0.069111	0.130998	0.219526	0.0489614	0.458442	0
CRTC3-AS1	ENSG00000259736.1	0.409227	0	0.681903	0.221157	0.574958	0.11099	0.244359	0.573964	0.23725	0.139704	0.262209	0.299782	0.185751	0.219152	0.147959	0.39032	0.148605	0.734578	0.210852	0.0926172	0.0525997	0.19539	0.0442062	0.101796	0.386988	0.235142	0.307179	0.130285	0.299475	0.185718	0.313896	0.297063	0.120537	0.123756	0.38083	0.32144	0.234128	0.107195	0.411152	0.462289	0.493321	0.306833	0.208858	0.229492	0.261537	0.209825	0.346436	0.0628373
PPP1R26-AS1	ENSG00000225361.3	0.0756099	0.344632	0.0914231	1.19503	0.305245	0.249475	0.273326	0.761627	0.0831114	0.19574	0.0637974	0.160767	0.103688	0.48739	0.158027	0.28041	0.686296	0.123929	0.111462	0.199191	0.0797798	0.282032	1.13166	0.110088	0.277378	0.0637461	0.575795	0.164264	0.0970418	0.54675	0.905487	0.392826	0.152106	0.133754	0.2334	0.653728	0.129636	0.14188	1.65254	0.671932	0.461681	0.369299	0.0562412	0.286894	0.0538645	0.126824	0.323182	0.540463
STARD4-AS1	ENSG00000246859.2	0.120807	0.286772	0.0656371	0.456286	0.564529	0.659344	0.367867	0.135835	0.528332	0.0295276	0.0583637	0.688867	0.416566	0.187777	0.0970058	0.399454	0.0327834	0.0561819	0.425349	0.193158	0.150721	0.0915898	0.0301139	0.215451	0.0371288	0.633116	0.254621	0.153308	0.0894652	0.621826	0.431402	0.194621	0.212571	0.931268	0.133172	0.385868	0.358747	0.262243	0.749521	0.68759	0.289697	0.278134	0.0269507	0.0618877	0.0419057	0.923508	0.449008	0.289908
N4BP2L2-IT2	ENSG00000281026.1	0.162472	0.2881	0.0853155	1.59566	0.19548	0.30879	0.235314	0.459576	0.219601	0.136842	0.0671913	0.284255	0.173428	0.206775	0.172255	0.35095	0.271457	0.166443	0.322836	0.081873	0.0963106	0.203365	0.356276	0.301589	0.206065	0.121924	0.152445	0.181543	0.151624	0.561964	0.58972	0.343098	0.409563	0.243734	0.122582	0.189572	0.233332	0.333872	0.543872	0.315584	0.338327	0.0691636	0.0249159	0.214478	0.0950071	0.122803	0.209183	0.440643
TM4SF1-AS1	ENSG00000240541.2	0.82423	0.135934	2.1882	1.88886	0.100172	0.0293477	0.194779	1.61681	0.309009	0.115852	0.448089	0.0609676	0.298101	0.0711985	0.811403	0.225366	0.941181	0.784584	0.0329605	0.117952	0.319733	0.035409	0.214029	0.129531	0.464149	0.114649	0.3429	0.101464	0.73838	0.190577	0.132373	0.695649	0.441794	0.243837	0.164478	0.469699	0.114134	0.0833355	0.891778	0.200801	0.160743	0.501379	0.297189	0.288709	0.140324	0	1.04521	0.0326378
MCM3AP-AS1	ENSG00000215424.8	0.106546	0.446644	0.151341	0.72376	0.214371	0.326646	0.286986	0.319973	0.051008	0.113552	0.0782495	0.497916	0.251209	0.225618	0.293494	0.452028	0.20614	0.299805	0.233153	0.186078	0.0914182	0.219409	0.488824	0.195219	0.676407	0.527545	0.230432	0.0792811	0.116967	0.598082	0.682274	0.163908	0.298981	0.364474	0.359518	0.717061	0.344938	0.11437	0.492668	0.483923	0.376504	0.322918	0.0862497	0.514523	0.141656	0.648329	0.39842	0.210212
LINC01291	ENSG00000204792.2	0	0.712636	0.0180482	0	0.310858	0.718963	0	0.32168	1.17475	0	0	0.0544916	0.394947	0.706277	1.22436	0.228621	0.00894001	0.332901	0.318806	0.33583	0.293371	0.706199	0.183306	0.567234	1.13427	0	0.401445	0	0.523424	0.329258	0.222933	0.0339575	0.479642	0.404122	0	0.84284	0.738184	0	0.0154909	0.00957455	0.86426	0.054274	0.18611	1.19168	0	1.11977	0.428662	0
ZNF790-AS1	ENSG00000267254.4	0.359349	1.52517	0.173758	0.109636	0.990421	0.397919	0.12348	0.266652	0.0951151	0.14193	0.22512	0.180685	0.120773	0.260709	0.920058	0.12817	0.949171	0.319813	0.0605432	0.0884116	0.130119	1.08496	1.4332	0.202872	0.476134	0.576152	0.0638281	0.182855	0.163426	0.34979	0.863778	0.17898	0.238743	0.0991547	0.0749491	0.419017	0.0146104	0.385529	0.163161	1.0243	0.862092	0.795157	0.15462	0.219525	0.151226	0.582458	0.147692	0
LLPH-AS1	ENSG00000239335.4	0.0510047	0	0.153818	0.0451783	0.861243	0.043639	0.622956	0.986593	0.930613	0	0.226625	0.0457961	0.883075	0.564423	0.339643	0.693867	0.0588928	0	0.142221	1.08429	0.118438	0.831681	0.19332	0.15355	0.942289	0.86059	1.27593	1.27231	0.745485	0	1.74635	1.52797	0.586848	1.30979	0.0367218	0	0	0.27184	0.0679704	0	0.648498	1.1921	0.386979	0.0924985	0.251955	0	0	0
MIR497HG	ENSG00000267532.3	0.619977	0.131944	0.0643449	0.245736	0.0639175	0.117239	0.129792	0.0399612	0.351678	0.178493	0.281119	0.0518725	0.349157	0.381155	0.0829534	0.0891339	0.15686	0.220792	0.2916	0.17903	0.0905072	0.0511998	0.138497	0.235792	0.0858433	0.105897	0.082846	0.338955	0.196949	0.0755673	0.128484	0.128549	0.127301	0.373634	0.0474593	0.0441611	0.341781	0.304927	0.0499114	0.374887	0.139534	0.345794	0.371594	0.0306528	0.543938	0.0873148	0.12824	0.151715
MIR100HG	ENSG00000255090.4	0.120103	0.031765	0.204982	0.193945	0.596393	0.0780142	0.161001	0.0125043	0.320069	0.628866	0.113789	0.279729	1.37807	0.0643225	0.137576	0.383782	0	0.283426	0.156463	1.0042	0.417274	1.83354	0	0.128463	0.0702237	0.264562	0.299619	0.718726	0.244375	0.0130565	0.0491327	0	0.24079	0.542386	0.0441789	0.194729	0	0.111552	0	0.0571068	0.0253181	0	0.154957	0.110855	0.171964	0.18622	0	0.638562
PLS3-AS1	ENSG00000271826.4	0.119603	0.275688	0.455839	0.319991	0.396324	0.090235	0.117858	0.219931	0.19961	0.270633	0.0858095	0.120554	0.289017	0.422739	0.309282	0.182515	1.19441	0.60629	0.424561	0.521808	0.118529	0.748504	0.347851	0.12793	0.376267	0.103292	1.04372	0.284445	0.25514	0.125012	0.975109	0.144634	0.413119	0.141789	0.107558	0.157181	0.422043	0.214226	0.10087	0.342571	0.241412	0.861192	0.257014	0.212935	0.27053	0.167025	0.570527	0.517195
ZNF793-AS1	ENSG00000266916.4	0.307546	0.889876	2.023	0.201663	1.05261	0.283627	0.131598	0	0.940647	0.0623937	0.254019	0	0.444512	0.177254	2.25436	0.353927	0.557391	1.70637	0.176699	0.0172211	0	0.0496631	0.211377	0.625624	0.649254	0.288669	0.0725457	0.141042	0.105634	0.468731	2.23198	1.51205	0.0883159	0.112512	0.749205	0.492432	0.35445	0.116122	1.66572	1.63457	1.41214	0.447391	0.293606	1.75417	0.462544	0.0482688	0.0522318	0.0230787
HOXB-AS1	ENSG00000230148.7	0.502878	0.614504	0.19676	0.786249	0.118859	0.33081	0.112268	1.02732	0.106758	0.0530413	0.436647	0.107463	0.116829	0.424801	0.145449	0.196407	1.6771	0.067565	0.485646	0.0715916	0.140873	0.0628329	0.34188	0.238191	0.0135594	0.122883	0.101421	0.231489	0.141423	0.164112	1.18521	0.298268	0.372062	0.381171	0.10046	0.672349	0.21079	0.638156	0.145388	0.421033	0.508235	0.129787	0.423855	0.145145	0	0.067706	0.11544	0.0388963
STK24-AS1	ENSG00000224418.1	0.316835	0.147913	0.776526	0.566298	0.9813	0.163197	0.161519	1.0095	0.279955	0.105866	0.0700465	0.249349	0.0546203	0.0176147	0.350465	0.467995	0.383686	0.63751	0.203531	0.246329	0.115588	0.346545	0.217977	0.269388	0.299109	0.470539	0.649473	0.074613	0.717116	0.497234	0.704902	0.641851	0.155998	0.202774	0.218318	0.0333155	0.481112	0.100572	0.875652	0.334675	0.352377	0.310454	0.0472979	0.255406	0.906425	0.204636	0.517923	0.600947
GHRLOS	ENSG00000240288.6	0.21057	0.198819	0.231439	0.615882	0.0661519	0.452905	0.383609	0.451725	0.286665	0.0483796	0.168379	0.331372	0.181953	0.209009	0.297971	0.304472	0.495064	0.432203	0.138207	0.115555	0.115069	0.0943183	0.294095	0.462601	0.340927	0.292661	0.398722	0.0742731	0.34442	0.349675	0.933029	0.550664	0.619006	0.154004	0.0790047	0.210328	0.099808	0.189197	0.452759	0.295593	0.763768	0.169519	0.0700567	0.65837	0.205101	0.177936	0.20379	0.320604
PAX8-AS1	ENSG00000189223.12	0.733868	0.208726	0.645458	2.59852	0.0291504	1.19047	0.817802	0.0467041	0.667524	1.06561	0.725945	0.117096	0.509969	0.183901	1.5428	0.809828	0.307369	0.29085	0.497721	0.0262761	0.033987	0.105917	1.45877	0.0319599	0.0282167	0.569187	2.17816	0.101761	0.0638988	0.0262	1.09632	0.0277329	0.849794	0.157043	1.15654	0.135295	0.569716	0.934744	0.0468267	0.15305	2.55538	0.0473385	0.0130563	0.397228	0.0228285	0.0606567	0.119197	0.0569589
MAST4-AS1	ENSG00000229666.1	0.265408	0.271637	0.602847	1.0856	0.649479	0.373491	0.282734	0.76076	0.312859	0.233063	0.437859	0.649776	0.374257	0.112128	0.145895	0.292891	0.486349	0	0.0394047	0.451521	0.0326187	1.15098	0.157007	0.0635341	0.22715	0.162115	0.664038	0.120754	0.239785	0.471723	0.634759	0.357954	0.342914	0.0392497	0.0584432	0.206264	0.10958	0.130932	0.0276351	0.0507273	0.0878234	0.330616	0.114001	0.14559	0.126708	0.132783	0.029832	0.410326
LINC01473	ENSG00000237877.5	0.207413	0.172331	0.180066	0.577281	0.102812	0.127454	0.245642	0.086805	0.277804	0.358232	0.10176	0.399141	0.308082	0.134149	0.245288	0.520274	0.0507511	0.207458	0.254463	0.336351	0.0690345	0.712065	0.219451	0.195039	0.165859	0.375621	0.410209	0.2284	0.255543	0.224525	0.214647	0.799746	0.642233	0.198855	0.137097	0.0864717	0.131123	0.106162	0.28408	0.157123	1.00649	0.064888	0.141185	0.191876	0.0916514	0.100742	0.731669	0.35516
CTBP1-AS	ENSG00000280927.1	0.0247562	0.292637	0.130531	0.900703	0.199302	0.543874	0.227728	0.353529	0.228572	0.15079	0.0311347	0.313854	0.199182	0.345601	0.18013	0.672735	0.120137	0.0410369	0.443472	0.248262	0.231119	0.177552	0.633871	0.118387	0.347963	0.440088	0.211358	0.195936	0.11455	0.27242	0.476516	0.106727	0.443024	0.63873	0.236	0.234754	0.156261	0.36701	0.507415	0.346998	0.275258	0.0534788	0.0157267	0.302807	0.126677	0.132751	0.341832	0.398283
KCNIP2-AS1	ENSG00000226009.1	0.534447	0.112586	0.766328	0.218108	0.268743	0.21109	0.187176	0.420652	0.0287452	0.126421	0.349673	0.306137	0.345664	0.373531	0.31405	0.432739	0.166272	0.178758	0.235337	0.334879	0	0.184059	0.0496762	0.0864222	0.313214	0.387384	0.486183	0.0747841	0.161001	0.151188	0.441334	0.129096	0.228592	0.23447	0.179216	0.049804	0.100489	0.231043	0.0985754	0.0464401	0.246675	0.0445911	0.0357007	0	0.25798	0.276801	0.275112	0.202093
LINC00235	ENSG00000277142.1	0.420434	0.113243	1.76365	0.244549	0.314562	0.536131	0.177168	0.183585	0.232202	0.728125	0.190429	0.279821	0.0312364	0.170474	0.287119	0.237008	0.016527	0.358404	0.0540812	1.59825	0.171437	0.496414	0.162148	0.158923	0.319964	0.52355	0.457255	0.0979519	0.522569	0.292884	0.637776	0.378718	0.187518	0.668758	0.271109	0.756237	0.407715	0.113578	0.565817	0.18366	0.210308	0.184209	0.0666229	0.370674	0.263646	0.205319	0.650063	0.902922
USP2-AS1	ENSG00000245248.6	0.214213	0.0546868	0.823004	0.0816994	0.14277	0.0456416	0.68014	0.605192	1.11121	0.228536	0.654551	0.0181479	0.155632	0.0831695	0.267862	1.17617	0.0464301	0.258472	0.211799	0.948146	0.822621	0.849228	0.209553	0.504603	0.515726	0.382954	0.420696	0.167944	1.55315	0.16642	0.562861	0.0357127	0.0976761	0.922581	0.874266	0.0706044	0.374233	0.337444	0.691843	0.0167509	0.644566	1.10343	0.815794	0.272508	1.02044	0.312953	0.0531113	1.00146
FLNB-AS1	ENSG00000244161.1	0.0597873	0.0783393	0.333253	0.853459	0.194571	0.354514	0.370203	0.0749682	0.277569	0.0951976	0.072349	0.119926	0.257009	0.697972	0.137923	0.401251	0.0690016	0.164683	0.173276	0.0954925	0.163191	0.292228	0.311335	0.154689	0.712845	0.4968	0.197789	0.181574	0.183052	0.536742	0.404055	0.0899823	0.530127	0.398096	0.29299	0.245056	0.375813	0.308967	0.439925	0.2387	0.39208	0.161822	0.0246395	0.0627966	0.0809215	0.175373	0.306093	0.318417
LINC00265	ENSG00000188185.10	0.0905486	1.18256	0.0866212	1.94256	0.212909	0.946696	0.587102	0.536386	0.610867	0.0267899	0.0194991	0.353179	0.307382	0.446655	0.154212	0.196584	0.312274	0.178848	0.177893	0.064651	0.707644	0.0628921	0.535351	0.668658	0.354831	0.3187	0.0312115	0.284238	0.183083	0.217602	0.961832	0.205716	0.631162	0.448482	0.360178	1.0319	0.28859	0.199254	0.480861	0.514479	0.871666	0.107141	0.0484924	0.196195	0.0218571	0.299663	0.248069	0.104636
TMCC1-AS1	ENSG00000271270.4	0.11429	0.0904025	0.548376	0.492878	0.195093	0.343699	0.368599	0.728964	0.446378	0.11101	0.197489	0.421176	0.266239	0.358243	0.607064	0.438953	0.231511	0.255834	0.33413	0.132349	0.111979	0.362015	0.158262	0.0847943	0.374234	0.474847	0.246903	0.166429	0.558973	0.406017	1.02664	0.748322	0.29865	0.193702	0.396325	0.247665	0.438071	0.218672	0.579254	0.171605	1.34643	0.168757	0.102599	0.784738	0.086398	0.993961	0.0836518	0.175069
RAP2C-AS1	ENSG00000232160.5	0.0626498	0.0642276	0.110084	0.278552	0.602845	0.169217	0.285505	0.126379	0.189402	0.0922687	0.171037	0.0719585	0.375747	0.128607	0.204135	0.289927	0.312961	0.408884	0.188963	0.221551	0.323359	0.258534	0.0826332	0.180859	0.401169	0.294529	0.166096	0.291382	0.410572	0.138713	0.307814	0.0942439	0.213119	0.347906	0.447182	0.286322	0.353265	0.454743	0.151201	0.428687	0.2754	0.85693	0.12478	0.0817915	0.147416	0.139712	0.197758	0.17186
SERTAD4-AS1	ENSG00000203706.7	0.487425	0.849339	0.188564	3.17533	0.197464	0.156187	0.138197	0.0755171	0.117945	1.04692	0.198827	0.028588	0.0915145	0.539502	0.432974	1.72982	0.361094	0.246258	0.448156	0.66411	0.122321	2.91083	0.122974	0	0	1.35876	1.04477	0.266267	1.20125	0.224493	0.321355	0.162049	2.00394	0.377193	0.0894828	0.64616	0.126454	0.764221	0.124068	0.735259	1.7043	0.110667	0.375136	0.113934	0	0.143333	0.0231409	3.03805
HCG11	ENSG00000228223.2	0.237647	0.466813	0.0319514	2.34234	0.217278	0.450758	0.161226	0.0727407	0.0990211	0.112139	0.094522	0.254096	0.137216	0.750306	0.162052	0.244152	0.231627	0.208178	0.455421	0.0502944	0.177039	0.0727709	0.155961	0.11613	0.0532879	0.192437	0.167789	0.467673	0.238231	0.224065	0.118691	0.139709	0.188877	0.219478	0.167554	0.661614	0.246229	0.59735	0.106771	0.882813	0.39563	0.189865	0.267978	0.291665	0.032508	0.596603	0.20215	0.048276
LINC00535	ENSG00000246662.5	0.197702	0.0127287	0.726846	0.0540636	1.85838	0.491091	0.236666	0.115254	0.0559605	0.0426418	0.711087	0.13837	0.451424	1.05442	0	0.66572	0.454295	0.365187	0.367574	0.463621	0.236363	0.0254949	0.0488292	0.165207	0.261298	0.314208	0.025031	0.0972167	0.0970836	0.185891	0.774167	0.0542609	0.143317	0.309732	0.95202	0.0165036	0.722277	0.810484	0.610663	0.0605477	0.696156	0.751689	0.102806	0.110341	0.27588	0.172503	0.0704542	0.569802
LINC01063	ENSG00000232065.1	0.0900721	0.673322	0.539224	0.296068	0.428937	0.350376	0	0.141903	0.198449	0.223756	0.0852907	0.299782	0.305879	0.491618	0.161954	0.0707435	1.9941	0.280712	0.318806	0.125871	0	0.262338	0.329645	0.323441	0.420538	0	0	0.0908201	0.299475	0.97929	1.25595	0.979456	0.163263	0.0862101	0.352664	0.330417	0.38774	0.145425	0.0609898	0.110903	0.275258	0.583398	0.632984	0.962232	0.629079	0.119159	0.0657786	0.0857132
MIR222HG	ENSG00000270069.1	0.185043	0.447126	0.2029	1.09664	0.10045	0.396174	0.329648	0.116297	0.060732	0.0974478	0.085261	0.644096	0.114541	0.154121	0.603662	0.256623	0.116213	0.129532	0.273316	0.507407	0.0453017	0.33055	1.07128	0.294075	0.081539	0.326973	0.155947	0.0461083	0.148088	0.397224	0.322581	0.807319	0.283436	0.370041	0.0965375	0.146918	0.164903	0.427135	0.262603	0.274616	0.852413	0.0341476	0.0434667	0.470008	0.140709	0.140397	0.196264	1.03413
GAS6-AS2	ENSG00000272695.1	0.338182	0.473813	0.0256728	1.56534	0.855444	0.147719	0.266058	0.209924	1.09116	0.0973271	0.120165	0.0293999	0.224555	0.702512	0.172588	0.578015	0.538177	0.0805757	0.643505	0.11272	0.184642	0.146209	0.0218421	0.050805	0	0.733568	0.0656182	0.594247	0.929657	0.277015	0.17419	0.0434443	0.201039	0.536151	0.530385	0.418447	1.06999	0.501789	0.0651446	0.880068	0.307252	0.0195869	0.232121	0	0.0852913	0.0859686	0.12629	0.466705
LINC00240	ENSG00000224843.5	0.247076	0.380294	0.20679	0.216693	1.02791	0.137991	0.172721	0.726736	0.977208	0.0841413	0.278054	0.148625	0.329023	0.110949	0.0848823	0.278806	0.243963	0.581052	0.582992	0.252068	2.0007	0.245624	0.215134	0.246373	0.0889582	0.134128	0.308314	0.188471	0.196042	0.0733608	0.48291	0.0984093	0.227114	1.14631	0.429693	0.271783	0.0666809	0.244984	0.361984	0.101566	0.601541	0.0948174	0.0918278	0.82389	0.492841	0.0778978	0.0462303	0.148563
ENO1-AS1	ENSG00000230679.1	0.372942	0	0.691405	0.17681	0.666477	0.0592963	0.12727	1.15227	0.926231	0.75091	0	0.338438	0.239075	0.0960693	0.748444	0.343103	0.541418	1.3076	0	0.430683	0.303092	1.18158	0.725104	0.15714	0.367994	0.345047	1.03265	0.136418	0.526214	0.454915	0.556667	0.687697	0.297013	0.410293	0.317944	0	0	0.057234	0.374719	0.242374	0.146589	0.196964	0	0.625541	0.209668	0.219428	0.0504683	0.189216
LINC00239	ENSG00000258512.1	0.674864	1.00553	0.31824	0.971912	0.0299143	2.05097	0.902062	2.48223	0.541102	0	0.67537	0.0879924	0.0366423	2.35827	0.255921	0.0768886	0.405973	0.908682	0.589806	0	0.35395	0	0.246593	1.35629	0	0.0679186	0	0.277763	0.428146	0.999544	0.387381	0.521867	0.176967	0.650857	0.487648	1.47272	0.656027	0.75967	0.066307	0.724855	0.22863	0.625579	0.378455	3.06342	0.15267	0.159923	0.439012	0
PLBD1-AS1	ENSG00000256751.4	0.104649	0.207068	0.30476	0.484418	0	0.254122	0.310234	0.734533	0.426975	0.334827	0.0504111	0.0478367	0.847846	0.30693	0	0.403591	0.903865	0.248687	0.148344	0	0.237404	0.0549366	0.321712	0.466257	0.840298	0.696148	0.0539469	0.845359	0.182314	0.130327	0.731599	0	0.0496031	0.480785	0.0383635	0.263483	1.8263	0.610103	1.22423	0.407718	1.3062	2.37459	0.099584	0.758855	0	0.725576	1.17182	0
STK4-AS1	ENSG00000227477.1	0.0762637	0.166716	0.527337	0.229893	0.224739	0.25649	0.267421	0.88346	0.682311	0.249127	0.0862129	0.336537	0.601605	0.145921	0.356471	0.374551	0.421589	0.406842	0.169958	0.468938	0.291261	0.534155	0.194342	0.225777	0.37787	0.326048	0.206586	0.421636	0.256272	0.457244	0.372513	0.254178	0.228519	0.234396	0.612485	0.176478	0.263548	0.146965	0.168269	0.1476	0.412116	0.316727	0.194569	0.238531	0.201232	0.222638	0.249357	0.307149
LINC01073	ENSG00000235822.1	0.379544	0	0.30476	0.180157	0.44298	0	1.16471	0.974979	0	0.606397	0	0	0.732845	0	0	0.304232	0.762866	1.1726	0	0.615712	0.162528	0.390126	0.262855	0.955408	0.260152	0.271096	0	0.203833	0.621813	0.589017	0	0.180786	0.355965	0.364728	0	0	0.497246	0.319274	0.589058	0	0.316703	0.779302	0	0	0	0	0	2.10037
ST8SIA6-AS1	ENSG00000204832.8	2.26729	0.0484031	2.87822	0.0418088	0.145271	2.08916	2.36263	1.84686	0.0121536	0.344254	2.49118	0.0142658	1.55724	0.022231	2.57737	2.5405	3.07166	2.05684	0.837854	1.55856	0.121509	1.85138	0.041879	2.52767	2.40876	2.54324	2.32138	1.3403	2.6668	0.0265563	3.34592	3.44712	1.85966	2.17246	0.64521	0.122464	0	0.113886	2.54182	0.0391439	2.81719	2.73718	2.57038	3.26752	3.22295	0	2.40254	1.93882
LINC00926	ENSG00000247982.5	0.519888	0.337138	0.400534	0.576798	0.35312	0.62022	0.126573	0.382843	0.0463315	0.131559	0.0247867	1.14782	0.0694013	0.227936	0.204291	0.420562	0.38319	0.166379	0.351183	0.142432	0.120575	0.0709931	0.314384	0.137652	0.100606	0.264818	0.260694	0.183432	0.170973	0.40885	0.418459	1.3323	0.282055	0.603892	0.0125759	0.1972	0.0876932	0.699267	0.435339	1.14079	0.494398	0.177474	0.0892928	0.643551	0.142328	0.129502	0.288338	0.195533
PAXBP1-AS1	ENSG00000238197.4	0.221857	0.0874923	0.328298	0.441024	0.296683	0.317183	0.145378	0.169233	0.296666	0.206544	0.109124	0.279231	0.374705	0.133572	0.243581	0.261645	0.190483	0.492051	0.14581	0.340966	0.127263	0.537723	0.170074	0.214069	0.384755	0.296766	0.350512	0.160095	0.224856	0.26257	0.74175	0.204652	0.141506	0.320692	0.182651	0.322953	0.360815	0.125942	0.298977	0.302954	0.342774	0.157571	0.109633	0.255463	0.0823817	0.213156	0.419042	0.3006
ZNF528-AS1	ENSG00000269834.4	0.467423	1.01232	0.97116	0.257399	0.377733	0.265873	0.144225	0.0430119	0.17309	0.0851753	0.0362898	0.377922	0.240938	0.372245	1.02401	0.138686	0.726996	0.544183	0.128416	0.0109608	0.157457	0.947591	0.0900715	0.756647	0.126986	0.504207	0.323198	0.134665	0.100803	0.350964	1.17923	0.252496	0.137807	0.549531	0.483022	1.55823	0.112456	0.365515	1.85555	1.7795	1.25299	0.242204	0.12039	0.810354	0.0645011	0.119599	0.921173	0.120419
HCG14	ENSG00000224157.1	0.283491	0	1.71861	0.253314	0.216712	0.0653322	0.0855557	0.521514	0.16897	0.646589	0	0.31413	0.261833	0.105714	0.433347	0.465851	0.323553	1.06069	0.0732638	1.46823	0.281082	0.477244	0.100441	0	0.549315	0.103774	1.57503	0.149908	0.31381	0.0641621	0.0611878	0.311294	0.26534	0.602993	0.0550415	0.100695	0.0525776	0.0630645	0.149462	0	0.122425	0.133443	0.0725382	0.137351	1.02591	0	0.210676	0.388983
PIK3CD-AS2	ENSG00000231789.2	2.2402	0.5269	0.356061	0.650625	0.296456	0.113036	0.0507863	3.5819	0.645912	0.562366	0.18323	0.329737	0.0738422	0.263794	0.0621611	0.10367	2.60562	1.5802	0.214607	0.0241685	2.22369	0.453685	1.47295	3.22996	0.129702	0.219109	0.312473	0.0343289	0.227736	0.641608	3.31833	0.996855	0.0930294	0.213812	0.024468	0.499106	0.590788	0.135224	1.64544	0.588247	2.26435	0.0797448	0.372772	2.98136	0.266115	1.65714	0.20864	0
LINC01428	ENSG00000228888.1	0	0	0.163882	0.0639864	0.807837	0.501745	0.469823	0	0.0553952	0.439646	0.133559	1.22245	0.400235	0.147667	0.30628	0.585229	0.123137	0.0604103	0.167464	0.387966	0.0854078	0.509427	0	0.378726	0	0.378024	1.31091	0.0727814	0.243319	0.0901352	0.268704	1.12664	0.466402	0.316359	0.451575	0	0.189428	0.0596716	0.632445	0.363268	0	0.528739	0.165858	0.0665357	0.284076	0.118635	0.531855	0.596295
MIR155HG	ENSG00000234883.3	0.418233	0.193745	0.0918186	0.650552	0.138041	1.70489	0.22431	0.139028	0.104119	0.0517062	0.245429	1.67704	0.0581	0.234647	0.207937	0.397256	0.9807	0.218486	0.32825	0.0561081	0.0316911	0.0811106	0.3126	0.397287	0.0263071	0.132585	0.0203317	0.225998	0.186482	0.331425	0.343004	0.291346	0.257556	0.164192	0.0567956	0.334839	0.119324	0.768547	0.28216	0.761423	1.61232	0.242987	0.340511	1.47456	0.290308	0.270227	0.416653	0.0565016
FOXP4-AS1	ENSG00000234753.4	0.0676486	0.229405	1.70936	1.61268	0.501502	0.317089	0.100362	1.08189	0.174025	0.297722	0.125341	0.379827	0.144822	0.0938785	0.288443	0.335893	0.115535	0	0	1.02575	0.0800706	0.199883	1.35739	0	0.150992	0.463887	0	0.255409	0.330979	2.47634	1.83475	2.34136	0.264107	0.0647266	0.426449	0.213909	0.0234856	0.0282267	0.0899805	0.375972	0.503573	0.0406367	0.241731	0.843989	0.106172	0.783928	0.638027	0.155795
HOXA-AS2	ENSG00000253552.6	0.544476	0.17157	2.03534	0.715202	0.112532	0.487633	0.419698	0.986075	0.0414562	0.3098	0.153636	0.0163744	1.38016	0.382089	0.492711	0.827791	0.784551	0.21757	0.446349	1.23186	0.0893961	0.65829	0.13206	0.018988	0.012015	0.342895	2.23863	0.135506	1.14559	1.25524	1.2565	1.50685	0.771167	0.0907509	0.0517142	0.313938	0.0853649	0.47288	0.125725	0.474709	0.112105	1.19114	0.274646	0.636552	0.0384547	0.0718506	0.06079	1.10947
HCG17	ENSG00000270604.4	0.468838	0.479108	0.570304	0.0734384	0.939021	0.234444	0.28881	0.033786	0.370705	0.38702	0.476045	1.07853	0.203637	0.271239	0.184185	0.157322	0.0485155	0.0693467	0.0403262	0.0877335	0.15969	0.242289	1.04214	0.0650074	0.158823	0.057391	0.377608	0.123498	0.481973	0.136171	0.710621	0.177649	0.253718	0.326652	0.690343	0	0.0571281	0.0346572	0.284258	0.525696	0.330003	0.255016	0.189404	0.14887	0.834419	0.235908	0.227877	0.0787893
SRRM2-AS1	ENSG00000205913.5	0.439276	0.24906	0.295539	0.195942	0.225424	0.185454	0.262525	0.178891	0.105573	0.225807	0.279123	0.163567	0.149824	0.393483	0.420897	0.476242	0.319788	0.399446	0.121872	0.256974	0.0515765	0.361008	0.303143	0.115838	0.555761	0.0882734	0.726936	0.0969077	0.326006	0.509165	0.193531	0.311609	0.424015	0.169123	0.229871	0.273765	0.180727	0.211025	0.770141	0.149487	0.0902032	0.204875	0.0666206	0.381622	0.144735	0.176873	0.377731	0.314565
LINC01506	ENSG00000234506.4	1.34165	0.232513	0	0.380081	0.818502	0.195971	0.699218	0	1.02903	1.65348	2.57433	0.106215	0.129283	0.0424299	0.258816	0	0	1.94191	0.576119	0	1.46284	0.0620924	0	0.872895	1.2794	0.303617	0	1.67463	1.02165	0.0506169	0.0949577	0.422613	0.934789	1.12529	0.350283	0	0.12092	0.470841	0.040638	0.144997	0.875346	0	1.0375	0.770476	0	0.0799267	0.127752	0
FAM83C-AS1	ENSG00000235214.1	0.5941	0.0913022	0.71999	0.225156	0.504239	0.574523	0.0998797	1.08681	0	0.151308	0.311314	0.484999	0.247065	0.0629517	0.496799	0.482841	0.600469	0.614365	0.0855903	0.44416	0.138753	0.178156	0.420491	0.136693	0.0591097	0.232674	0.175076	0.0898195	0.542159	1.04766	1.27698	0.746852	0.671091	0.8411	0.185086	0	0.177146	0.274653	0.227448	0.30683	0.391474	0.155364	0.164789	0	1.10318	0.117858	0.244251	0.56962
EMC3-AS1	ENSG00000180385.7	0.240123	0.192085	0.136299	0.555395	0.543794	0.579703	0.19812	0.497332	0.133197	0.102134	0.141061	0.457649	0.128217	0.122698	0.222773	0.380047	0.249395	0.26455	0.150645	0.258786	0.0999816	0.247145	1.38491	0.385288	0.599598	0.36303	0.272482	0.0517605	0.20328	0.520965	0.792682	0.2348	0.210607	0.251451	0.224849	0.980157	0.865003	0.231316	2.19559	0.642951	0.838238	0.668215	0.291167	0.302466	0.206196	0.581265	0.566392	0.432819
LINC01320	ENSG00000228262.7	0.115849	0.156208	0.0310908	0.180199	0.659187	0.824263	0.510476	0.093659	0.247484	0.678073	0.436218	0.00718957	1.08394	0.0926916	0.00739586	0.137524	0.301405	0.61322	0.194631	0.747066	1.02413	0	0.217704	0.252599	0	0	0.0161996	0.35738	0.46389	0.0200714	0.117066	0.0142002	0.259392	0.207282	0.918777	1.51388	0.260853	0.805607	1.18526	0.0198118	0.306201	1.33676	0.251712	0.0292948	0.0085034	0	1.27066	0.159008
RASAL2-AS1	ENSG00000224687.1	0.105848	0.39215	0.84466	0.463129	0.184446	0.295584	0.178989	0.261195	0.415742	0.189572	0.260512	0.43261	0.214707	0.310212	0.585073	0.199713	0.387912	0.232044	0.219556	0.240975	0.124987	1.07018	0.122307	0.123123	0.300061	0.312509	0.613641	0.218044	0.587477	0.203477	0.88206	0.700246	0.359709	0.184513	0.113441	0.627517	0.858614	0.180347	0.545209	0.625655	0.384407	0.205255	0.386627	0.395247	0.253073	0.251892	0.287468	0.483186
ATP6V0E2-AS1	ENSG00000204934.9	0.347657	0.331758	0.457042	0.108738	0.842594	0.374615	0.380261	0.291669	0.156203	0.541356	0.0900391	0.329334	0.400166	0.357783	0.934156	1.02972	0.181533	0.308578	0.202088	1.073	0.632906	0.920444	0.667333	0.489472	0.0444822	0.714682	1.03479	0.0391142	0.692393	0.269581	0.590372	0.796931	0.516795	0.225641	0.455128	0.316078	0.146826	0.160604	0.0955757	0.354819	0.403061	0.515716	0.346856	0.263703	0.0711752	0.301198	0.161422	0.786554
CPB2-AS1	ENSG00000235903.6	0.205507	0.387639	0.370164	0.0910674	0.152814	0.13962	0.357034	0.490376	0.224932	0.416506	0.0971805	0.645313	0.484489	0.376057	0.286378	0.251206	0.380718	0.261227	0.847893	0.143144	0.210733	0.38965	0.192939	0.422905	0.2643	0.218585	0.215128	0.381933	0.372294	0.0669528	0.234484	0.653986	0.325488	0.327367	0.383663	0.0108525	0.0920805	0.324264	0.511623	0.225003	0.0351567	0.121315	0.147594	0.115651	0.303943	0.0797498	0.198879	0.249214
LINC01352	ENSG00000238078.1	0.30223	0.223219	0	0.141439	0.558926	0.0836082	0.375476	0.0529582	0.996941	0.609738	0.653338	0.0298233	0.38688	0.389647	0.471742	0.678035	0.182586	0.473533	0.392984	0.716414	0.10283	0.679122	0.168406	0.0515313	0.26176	0.045469	0.752365	0.0662742	1.016	0.0552628	0.0526934	0.0584619	0.333493	0.341766	0.569658	0	0.0228074	0.386176	0.459322	0.0411096	0.105736	0.272646	0.179926	0	0.199489	0.0658759	0.0478882	0.339958
RGMB-AS1	ENSG00000246763.5	0.363941	0.305049	0.56409	0.246111	0.496959	0.197768	0.323289	0.28984	0.159323	0.330422	0.239806	0.606829	0.107204	0.580755	0.190427	0.496085	0.107714	0.173201	0.0773417	1.42498	0.165148	0.271722	0.23616	0.200684	0.194657	0.227531	1.65123	0.311693	0.470214	0.214446	0.242699	0.657241	0.714036	0.400509	0.0196365	0.106244	0	0.119822	0.165824	0.0170137	0.391864	0.155531	0.161064	0.560883	0.165713	0.229674	0.0683001	0.327065
MCCC1-AS1	ENSG00000243368.2	0.0821748	0.536962	0.185788	0.891338	0.211019	0.433107	0.260513	0.21979	0.291138	0.172741	0.0778014	0.144129	0.255057	0.140924	0.434325	0.693573	0.384478	0.134498	0.11686	0.246861	0.0971757	0.042979	0.627562	0.543286	0.692252	0.380707	0.341594	0.161217	0.0737821	0.288025	0.88129	0.142752	0.627653	0.58901	0.223991	0.475365	0.239204	0.254572	0.576358	0.327042	0.845491	0.120613	0.0781683	0.281783	0.489582	0.082364	0.573455	0.586135
MATN1-AS1	ENSG00000186056.8	0.209141	0.543188	0.284201	0.427335	0.238371	0.398962	0.090577	0.242745	0.445017	0.237495	0.137595	0.201385	0.145621	0.184663	0.387607	0.411776	0.465291	0.211502	0.221253	0.382435	0.196241	0.660491	0.823426	0.288871	0.140695	0.275603	0.183248	0.131623	0.150209	0.524816	0.331018	0.254337	0.128633	0.803677	0.233421	0.29866	0.232946	0.27067	0.585351	0.328464	0.23356	0.543518	0.0744006	0.317345	0.271187	0.325581	0.438313	0.232283
OSGEPL1-AS1	ENSG00000253559.1	0.502946	0.371997	0.33901	0.738364	0.228039	0.236312	0.185134	0.143473	0.188063	0.125013	0.198951	0.382653	0.205276	0.219459	0.253738	0.217473	0.312049	0.430465	0.137594	0.288469	0.19487	0.373938	0.142578	0.2671	0.269533	0.215583	0.560998	0.243726	0.218304	0.587188	0.873601	0.760346	0.226132	0.320976	0.153228	0.313839	0.0505349	0.201892	0.522893	0.294349	0.226661	0.148726	0.260756	0.364914	0.320565	0.21012	0.316608	0.199899
SAPCD1-AS1	ENSG00000235663.1	0.133911	0.32126	0.784271	0.515907	0.334992	0.904233	0.196556	1.37823	0.60358	0.0596536	0.126902	0.231858	0.236684	0.52879	0.238006	0.339788	0.153956	0.721221	0.505922	0.141733	0.157852	0.137975	1.27564	0	0.43432	0.0933106	0.0693704	0.0690816	0.564533	0.613203	0.512932	0.380778	0.183545	0.18834	0.468049	0.776012	0.301894	0.163615	0.0462769	0.239952	0.145076	0.266128	0.244625	0.441414	0.141629	0.722433	0.144888	0.127522
KIF9-AS1	ENSG00000227398.3	0.365543	0.219498	0.123589	0.391277	0.579893	0.164905	0.243355	0.252094	0.319573	0.157337	0.108205	0.293524	0.312235	0.194387	0.16114	0.390292	0.15224	0.474209	0.206319	0.120941	0.0412715	0.354624	0.442221	0.232641	0.49135	0.298115	0.484103	0.216084	0.302839	0.303243	0.433706	0.217166	0.283424	0.269785	0.36943	0.647894	0.263392	0.178705	0.730853	0.27507	0.493886	0.22512	0.299178	0.245238	0.190012	0.30512	0.249655	0.131827
LINC01549	ENSG00000232560.5	1.13303	0.0900625	3.52101	0	0.536069	0.03815	0.129929	0	0.132025	2.2095	0.307387	2.72866	0.796345	0.092159	5.10597	1.24595	3.13424	1.1054	0.0844259	0.0317015	0.136899	1.15779	0.0589474	0.0349166	0.817936	1.43511	2.71496	0.361789	2.82207	0.395796	0.104579	3.00371	3.52136	0.124379	0.210965	0.115871	0.0306457	0.60114	0.0300483	0.159415	0	1.74602	0.0424019	0.80825	0	0.116273	0.0951958	0.0424125
SEMA3F-AS1	ENSG00000235016.1	0.10571	0.256954	0.123179	0.700426	0.316321	0.621514	0.332901	0.54941	0.321262	0.161936	0.109767	0.300608	0.209229	0.207126	0.348658	0.374662	0.086262	0.266369	0.285544	0.248861	0.194843	0.170577	0.560309	0.327738	0.226175	0.358409	0.290789	0.176766	0.104155	0.665347	0.673205	0.257749	0.58002	0.620798	0.106011	0.112356	0.162925	0.392739	0.674633	0.390845	0.490741	0.160433	0.0711462	0.447526	0.15429	0.139607	0.164926	0.316836
TRAF3IP2-AS1	ENSG00000231889.6	0.456472	0.368597	0.209592	0.337082	0.253013	0.308261	0.261798	0.309	0.196023	0.144046	0.133241	0.498549	0.29694	0.233793	0.233731	0.477125	0.175401	0.236803	0.253357	0.0875216	0.19847	0.181941	0.346969	0.249435	0.193558	0.272301	0.226065	0.276373	0.272912	0.270911	0.810435	0.608077	0.347726	0.448517	0.218237	0.297755	0.373875	0.22937	0.657077	0.524599	0.704852	0.503892	0.240241	0.309977	0.148666	0.302366	0.527379	0.0926213
LINC01521	ENSG00000213888.3	0.17239	0.320252	0.415426	0.373834	0.81953	0.362398	0.256766	0.557836	0.367959	0.275411	0.0156513	0.366879	0.215042	0.236046	0.303408	0.31387	0.146496	0.2769	0.16582	0.518737	0.150214	0.585002	0.186413	0.375259	0.570376	0.405972	0.746621	0.328862	0.400779	0.207476	0.796361	0.231481	0.0900123	0.834347	0.21046	1.36026	0.230899	0.143359	0.128039	0.729714	0.241198	0.579536	0.0619038	0.226322	0.102216	0.335894	0.759989	1.20454
DNAJC27-AS1	ENSG00000224165.4	0.410654	0.257415	0.619612	0.292131	0.418371	0.204587	0.105555	0.323567	0.658248	0.279198	0.257038	0.0991127	0.267373	0.191167	0.418499	0.268157	0.475551	0.454565	0.0904789	0.46358	0.130041	0.683337	0.218289	0.0992155	0.179971	0.156351	0.575555	0.16355	0.750113	0.381236	0.35103	0.899894	0.288485	0.160345	0.88516	0.225354	0.16616	0.143392	0.48701	0.179966	0.342024	0.308529	0.173937	0.302873	0.687128	0.196372	0.171722	0.235323
RBM12B-AS1	ENSG00000279331.1	0.185653	0.578249	0.312104	1.0011	0.495742	0.233639	0.402734	0.554052	0.242901	0.123546	0.256691	0.244431	0.138407	0.31083	0.396774	0.280088	0.21289	0.0802957	0.26025	0.395942	0	0.145712	0.064333	0.146843	0.491393	0.86827	0.23128	0.272336	0.244176	0.574316	1.08641	0.449476	0.213669	0.512594	0.167332	0.587776	0.901931	0.260412	0.427805	0.595496	0.397703	0.192842	0.176901	0.396012	0.196157	0.735817	0.582281	0.257891
SPAG5-AS1	ENSG00000227543.4	0.247407	0.186399	0.247736	0.450913	0.590909	0.349808	0.233221	0.336416	0.396917	0.146092	0.107513	0.204072	0.354567	0.439522	0.175511	0.458345	0.174541	0.707933	0.331208	0.251292	0.127846	0.179772	0.311162	0.542105	0.724725	0.234746	0.27172	0.168408	0.136765	0.531749	0.529313	0.155894	0.377397	0.398901	0.575314	0.284492	0.209002	0.29415	0.847479	0.612873	0.412116	0.290001	0.144712	0.229105	0.556976	0.247945	0.297003	0.276288
FMR1-IT1	ENSG00000236337.1	0.335083	0.2644	0.0718843	0.709788	0.76772	0.639511	0.0690743	0.335901	0.721001	0.0796185	0.0864975	0.370618	0.193795	0.400972	0.239764	0.777254	0.105248	0	0.757007	0.353307	0.0728617	0	0.230979	0.733731	0.425846	0.442764	0	0	0.0820416	0.728665	0.654277	0.15832	0.790256	0.52339	0.459016	0.521266	0.342721	0.569697	0.524171	0.648446	0.438781	0.513843	0	0.163844	0.0966911	0.177643	0.604665	0.320101
LINC00525	ENSG00000146666.5	0.0794491	0.389257	0.141763	0.341314	0.293238	0.552909	0.72982	0.0430323	0.348887	0.0234422	0.300906	0.225443	0.186961	0.2449	0	0.6945	0.668984	0.0446876	1.24876	0.326192	0.123979	0.347789	0.1046	0.855815	0.230801	0.17586	0.363699	0.228109	0.773631	0.231321	0.0637573	0.0707075	0.52479	0.303919	0.20002	0.170765	0.124755	0.866535	0.325365	0.247623	0.587727	0.546388	0.881692	0.142964	0.238936	0.514771	0.0579633	0.534332
LINC00893	ENSG00000241769.6	0.298852	0.320604	0.232709	0.611545	0.354573	0.461443	0.232702	0.303971	0.408709	0.140908	0.121956	0.342116	0.190789	0.13203	0.389266	0.701344	0.11	0.356139	0.441678	0.358053	0.109534	0.43619	0.429772	0.152671	0.385551	0.419636	0.287507	0.129757	0.159563	0.248066	0.331324	0.19346	0.593646	0.526067	0.197946	0.271546	0.106429	0.363722	0.636498	0.525849	0.270662	0.319638	0.0666373	0.214431	0.52808	0.0529897	0.448754	0.27832
SNHG4	ENSG00000281398.1	0.033202	1.9146	0.17297	1.40961	0.306076	2.16568	0.578674	1.39219	0.191694	0.178057	0.107056	0.883659	0.129454	0.257773	0.885881	0.772566	0.0383734	0.107849	0.670886	0.189054	0.127306	0.378812	1.95447	0.125408	0.288848	0.976406	0.277659	0.175226	0.297789	1.09168	1.10567	0.400721	0.308176	0.378964	0.243012	0.736873	0.555404	0.417219	0.425779	0.59006	1.61229	0.160606	0.136868	1.07981	0.135874	1.56949	0.20379	0.151341
SCOC-AS1	ENSG00000196951.9	0.436695	0.180899	0.830263	0.178328	0.444759	0.222453	0.265942	0.708681	0.295289	0.349997	0.444198	0.232768	0.445185	0.257529	0.470907	0.585677	0.415649	0.535786	0.0995223	0.480191	0.170351	0.386433	0.214904	0.275574	0.370956	0.468246	0.680811	0.3578	0.459182	0.1494	0.245632	0.642711	0.5783	0.214189	0.262952	0.215427	0.251952	0.126823	1.00728	0.272242	0.847455	0.255501	0.122165	0.289859	0.306582	0.254243	0.249277	0.379093
GRTP1-AS1	ENSG00000225083.1	0.4047	0.233698	0.0630397	1.22044	1.17797	0.634763	0.156186	0.333148	0.384272	0.565116	0.0759018	0	0.386528	0.429538	0.0498058	0.531855	1.67056	0.0888304	0.680973	0.328918	0.125088	0.258869	0.325383	0.531895	0.49851	0.210413	0.207077	0.58447	0.546377	0.500701	0.26018	0.245987	0.941913	0.80444	0.363522	0.139422	1.29021	0.304722	0.283381	0.648002	0.0148676	0.140142	0.07626	0.0496982	0.447432	0.0716455	0.554789	0.076279
LINC01169	ENSG00000259471.1	0.99698	0.0775356	0.44108	1.7868	0.402111	0.186259	0.618379	0.0308164	0	0.408257	1.42181	0.254562	0.283403	0.202606	1.77902	0.723233	0.321115	0	0.107667	0.0539264	0.118119	0	0.0996252	0.197847	0.379	0.052384	0.284617	0.464694	0.613603	0.183056	0.174893	0.390046	2.13052	0	0.604631	0.0508028	0	0.314625	0.798779	0.486018	1.05873	0.132372	0	0.260735	0.455287	0.952503	0.233149	0.140504
FAM222A-AS1	ENSG00000255650.4	0	0.281341	0.0693213	0.311771	0.702018	0.569188	0.887949	0.713607	0.365469	0.523395	0.0561515	0.10468	0.746056	0.160403	0.345934	0.156569	1.14748	0.144025	0.164619	0.407913	0.0238038	0.405883	0.188285	0.135227	0.0584588	0.365589	0.936805	1.35992	0.271091	0.783282	0.434912	0.569739	0.257261	0.311243	0.732656	0.0397767	0.44236	0.569306	1.0783	0.108502	0.126084	0.378289	0.0838211	0.158177	0.0317654	0.356769	0.382954	1.08199
ZNF32-AS2	ENSG00000230565.1	0.168467	0.640652	0.107623	0.940905	0.515013	0.508752	0.164555	0.237382	0.29492	0.147334	0	0.208415	0.305818	0.353391	0.375109	0.451211	0.298028	0.114494	0.561172	0.296153	0.210467	0.205851	0.337115	0.409869	0.352236	0.84786	0.0706421	0.201521	0.12262	0.435965	0.918162	0.286642	0.186779	0.463473	0.257274	0.70204	0.204696	0.514209	0.705731	0.987839	0.489709	0.808853	0.0335561	0.399528	0.306201	0.136619	0.68697	0.277201
LINC01134	ENSG00000236423.4	0.287665	0.340226	1.12529	1.32024	0.314728	0.615401	0.192578	0.334676	0.041893	0.326309	0.437888	0.635759	0.265717	0.687386	0.487312	0.726084	0.237373	0.254745	0.238783	0.233456	0.0556785	0.411582	0.611227	0.784976	0.105773	0.795088	0.701166	0.201914	0.579048	0.695367	0.372938	0.25204	0.474957	0.123851	0.211738	0.396043	0.159537	0.113347	0.927681	0.394776	0.919161	0.223324	0.359492	0.460031	0.464958	0.747002	0.105541	0.593052
ERICD	ENSG00000280303.2	0.264803	0.66497	0.558192	0.617567	0.761398	0.156556	0.229177	0.313162	0.216935	0.279476	0.117227	1.50885	0.0465969	0.119313	0.270714	0.335658	0.0905793	0.078579	0.25501	0.749393	0.213714	0.699241	0.325077	0.30542	0.207074	0.317358	0.24049	0.239545	0.34545	0.975144	0.392491	1.29857	0.285198	0.378021	0.184363	1.19022	0.116609	0.163203	0.0738421	0.473743	0.685893	0.102008	0.467552	0.899171	0.146437	0.35247	0.295061	0.543302
WWC2-AS2	ENSG00000251359.4	0.387472	0.485744	0.436372	0.456504	0.302229	0.189324	0.263458	0.834026	0.13995	0.55826	0.158986	0.412902	0.074106	0.290357	0.360733	0.634884	0.115348	0.461165	0.294759	0.970256	0.0687874	0.50982	0.149423	0.803361	0.224773	0.612703	1.20182	0.271616	0.442087	0.301359	0.569096	0.241525	0.286474	0.305203	0.243589	0.642225	0.292433	0.204344	0.441432	0.356403	0.398733	0.1742	0.391964	0.294857	0.191044	0.132353	0.479374	0.840284
FBXL19-AS1	ENSG00000260852.1	0.240716	0.988163	0.340403	1.47022	0.187678	0.546002	0.591351	1.09317	0.148267	0.180139	0.0827102	0.406516	0.292379	0.303856	0.358987	0.403972	0.11824	0.117874	0.264814	0.116782	0.124249	0.261913	0.611241	0.537603	0.52574	0.733492	0.46997	0.156344	0.191862	0.404095	0.655487	0.215501	0.385207	0.412344	0.166012	2.04558	0.679303	0.134989	1.1437	0.427449	1.00875	0.69113	0.307039	0.143275	0.140519	0.687499	1.32887	0.617072
CEBPB-AS1	ENSG00000277449.1	0.686693	0.131629	0.726955	0.57189	0.409942	0.366265	0.278359	0.338998	0.271087	0.330249	0.243772	0.510897	0.376247	0.272033	0.294413	0.212279	0.173047	0.734104	0.237257	0.295888	0.248384	0.335802	0.139087	0.144944	0.462624	0.438059	0.5061	0.237956	0.540793	0.460406	0.208411	0.266425	0.324167	0.322931	0.241183	0.383408	0.0890613	0.240245	0.328112	0.236971	0.621716	0.488571	0.111598	0.284632	0.302701	0.169245	0.198037	0.184923
LINC01271	ENSG00000233077.1	0.788588	0.328283	0.302927	0.22324	0.169867	0.578403	0.364954	0.485073	0.314154	0.219513	0.142235	0.237084	0.41798	0.416756	0.48979	0.355958	0.453312	0.449363	0.544964	0.358405	0.360964	0.306226	0.162353	0.293303	0.504617	0.530986	0.82133	0.456104	0.584515	0.477512	0.252002	0.0624033	0.521548	0.319184	1.10384	0.128141	0.131432	0.38235	0.977032	0.152152	0.376326	0.565869	0.155206	0.0262111	0.11708	0.22214	0.2741	0.317483
PAN3-AS1	ENSG00000261485.1	0.377072	0.704705	0.317817	1.7302	0.236798	0.634416	0.327979	0.724466	0.591166	0.282235	0.0663473	0.408392	0.101652	0.341729	0.166595	0.446236	0.299323	0.383282	0.271458	0.35817	0.0918794	0.329802	0.673659	0.286996	0.477454	0.282848	0.436138	0.202426	0.162015	0.239682	0.843706	0.694564	0.226198	0.36234	0.207329	0.505769	0.0950176	0.394148	0.83974	0.497375	0.624312	0.236033	0.249944	0.242702	0.75391	0.180239	0.600938	0.429626
TTC39C-AS1	ENSG00000264745.1	1.26273	0.116954	0.557646	0.101343	0.0692351	0.383425	0.114179	0.206756	0.0591817	0.162342	0.41925	0.0350525	0	1.58422	0.0712178	0.0897987	1.14231	1.4533	0.706655	0.027743	0.120339	0.0402814	0.448347	0.941552	0.89911	0.104877	0.152091	0.352489	0.478257	0.0648533	1.3533	0.285847	0.545299	0.505549	0.0280863	0.101766	0.336484	1.31659	0.884463	0.18414	0.042429	0.11323	0.0733173	0.683386	0.0413856	0.0772595	0.110338	0.0371337
LINC00337	ENSG00000225077.2	0.456856	0.0952348	0.44783	0.0335434	1.87564	0.268295	0.117506	0.118209	0.217143	0.299825	0.233999	0.162531	0.35941	0.0656908	0.0349704	0.234445	0.453889	0.122636	0.0183044	0.369428	0.907048	0.168075	0.298352	0.872195	0.469282	0.560991	0.731495	0.231986	0.596637	0.34201	0.895409	0.522851	0.15232	0.947391	0.192797	0.16868	0.19605	0.121168	0.667754	0.33804	0.100786	0.120476	0.28079	0.794484	0.117246	0.268431	0.157837	0.77227
UBXN10-AS1	ENSG00000225986.1	0.976077	0.12457	1.97106	0.589922	0.423592	0.292887	0.429035	0	0.26453	0.818188	0.115183	1.55117	0.215557	1.49376	0.31405	0.945552	0.593573	0.525765	0.171922	1.24401	0.0494059	0.294891	0.0818681	1.13775	0.333186	0.860244	2.97398	0	1.64391	0.0521765	0.542105	0.159642	0.614873	0.171275	0.210965	0.303532	0.124554	0.239912	0.0418946	0.284621	0.131754	0	1.03135	0.404407	0.355827	0.082364	0	0.625727
NPPA-AS1	ENSG00000242349.4	0.49414	0.255059	0.600036	0.488257	0.459722	0.568199	0.486252	0.552192	0.801746	0.113471	0.199775	0.591594	0.0165233	0.286922	0.12024	0.438753	1.338	0.703614	0.221378	0.54178	0.0701205	0.692437	0.322399	0.273069	0.72241	0.47356	0.110452	0.251138	0.493526	1.06519	1.08984	0.664902	0.677171	0.692152	0.382822	0.115949	0.0306669	0.255777	0.0448719	0.184473	0.495807	0.0914539	0.123724	2.20587	0.396785	1.18291	0.596397	0.162754
FAM83H-AS1	ENSG00000203499.9	0.133831	2.02234	0.120126	4.7914	0.372259	0.299929	0.42915	1.31123	0.23893	0.34621	0.321253	0.457718	0.309476	0.273894	0.106779	0.519356	0.384583	0.142964	0.238666	0.703826	0.319172	0.202193	3.81619	0.270042	0.125894	0.490995	0.500724	0.215443	0.355815	1.65102	0.63611	0.119349	0.231834	0.362181	0.169092	2.74122	0.527569	0.375381	0.176713	1.41718	1.14292	0.38487	0.322648	0.05426	0.0418783	0.625594	0.208961	0.276324
HCG4	ENSG00000176998.4	0.318585	0.976579	0.254768	0.994861	0	0.468237	0.0595476	0.2609	0.269848	0.184601	0.46702	0.26464	0.595106	0.249471	0.0869719	0.658387	0.272716	1.27683	0.281645	1.22352	0	0.741744	0	1.13211	0	0.187624	0.563479	0.842365	1.11532	0.026899	0.839047	0	0.0298273	0	0.132985	0.274302	0.859226	0.434376	1.73066	0.612949	1.04464	0.952891	0.512765	0.0584338	0.162363	0.0635512	1.01778	1.30613
POU6F2-AS1	ENSG00000224122.1	1.37227	1.71968	4.30489	0.333515	0.0498246	1.81181	1.44463	0.690324	2.34643	1.1209	0.0780996	0.0741472	1.17066	0.618875	0.148623	0	1.84357	2.56188	0	0.222236	0.915371	0	0.209533	2.69224	1.0579	2.21351	0	1.24184	1.45333	1.83328	3.29015	1.97222	0	2.12917	3.21139	0	0	0.195733	3.47209	0.101627	0.822129	0.0976539	0.0784678	3.41092	0.0873331	2.024	0.117985	0
TNKS2-AS1	ENSG00000228701.1	0.498195	0.0846602	0.351992	0.36341	0.738569	0.264393	0.0776017	0.437751	0.0941471	1.53228	0.0781995	0.397088	0.090582	0.713284	0.0386658	0.0648347	0.529505	1.05691	0.0793524	0.772921	0.382415	0.204128	0.108704	0.0961994	0.587817	1.35519	1.24649	0.439946	0.0375565	0.318242	0.55606	0.956801	0.285894	1.38132	0.144734	0.108978	0.190302	0.497987	0.2116	0.0517749	0.401004	0.0250727	0	0.283128	0.209411	0.739287	0.0602758	0
ATE1-AS1	ENSG00000226864.1	0.46173	0.133203	0.102598	0.247991	0.577947	0.164413	0.0252962	0.130346	0.0257194	0.49496	0.0629112	0.11705	0.428345	0.375346	0.0613932	0.563805	1.00715	0.394404	0.895062	0.888066	0.496749	0	0	0.0521168	0.168438	0.456778	1.3106	0.335188	0.419729	0.135863	0.77818	0.347004	0.456995	0.58085	1.03358	0.129853	0.0901425	0.0816315	0.343263	0.370044	0.358452	0.0200982	0.181881	0.0612612	0.0703925	0.0447538	0.423751	0.0319589
GMDS-AS1	ENSG00000250903.7	0.30824	0.605796	0.470569	0.541721	0.286241	0.324974	0.294662	0.502104	0.334487	0.16872	0.258487	0.457958	0.256528	0.247386	0.442804	0.532037	0.271239	0.304996	0.285449	0.282962	0.214695	0.516125	0.338452	0.29668	0.204067	0.331475	0.703999	0.274231	0.280677	0.303065	0.357365	0.677443	0.227585	0.318681	0.264374	0.585663	0.217682	0.208456	0.511336	0.424231	0.419778	0.384891	0.202016	0.233046	0.284903	0.264525	0.538185	0.335584
EPB41L4A-AS2	ENSG00000278921.2	0.687301	1.14992	0.154419	0.843978	0.157151	0.114009	0.359719	0.0184674	0.213247	0.290486	0.125771	0.0206175	0.234649	0.443472	0.0627058	0.202062	0.354924	0.311447	0.335713	0.22706	0.189038	0.281455	0.200774	0.104575	0.0885123	0.193354	0.112811	0.662755	0.211821	0.0756248	0.106889	0.210064	0.181939	0.546473	0.15711	1.7726	0.422664	0.454318	0.0307298	0.763117	0.801045	0.0673403	0.754023	0.271247	0.0950824	0.14707	0.158712	0.315157
SLC16A1-AS1	ENSG00000226419.5	0.371311	0.0516111	0.677594	0.231036	0.280795	0.576173	0.550371	0.335768	0.139002	0.272069	0.234847	0.407866	0.138372	0.164796	0.41805	0.371412	0.349454	0.395824	0.181456	0.357701	0.163582	1.03409	0.0577943	0.331769	0.559822	0.456681	0.430458	0.368788	0.432598	0.526325	0.722377	0.239549	0.618151	0.364405	0.200671	0.0967357	0.466727	0.225912	0.550788	0.32818	0.96826	0.257975	0.53129	0.560482	0.323129	0.248825	0.351591	0.329302
CAPN10-AS1	ENSG00000260942.1	0.237998	0.421372	0.58018	1.10397	0.223237	0.680483	0.300183	0.965825	0.201227	0.178063	0.172695	0.611127	0.19387	0.323303	0.525334	0.553704	0.317999	0.201003	0.287505	0.284651	0.22502	0.353429	1.04583	0.232554	0.388634	0.559325	0.334734	0.0793318	0.202298	0.769208	1.19145	0.577557	0.322133	0.459441	0.0843764	0.449674	0.252915	0.283131	1.03696	0.488714	0.817225	0.154971	0.152905	0.740146	0.381998	0.301254	0.444888	0.322271
HMGN3-AS1	ENSG00000270362.1	0.155945	0.900314	0.920087	2.15195	0.218596	0.547059	0.273119	0.411052	0.287644	0.162092	0.175676	0.32465	0.464055	0.322467	0.189458	0.407649	0.784523	0.686119	0.268418	0.154552	0.283472	0.140229	0.520686	0.771073	0.182594	0.872799	0.107128	0.196394	0.621256	0.433657	0.997168	0.504499	0.27775	0.293362	0.449191	0.756283	0.972778	0.372295	0.66129	0.621062	1.12125	0.294462	0.230811	0.340336	0.537998	0.450116	0.746568	0.437556
UXT-AS1	ENSG00000267064.1	0.139569	0.375947	0.605714	0.456269	0.391716	0.086672	0.277764	0.32894	0.17997	0.249682	0.253441	0.241323	0.213612	0.395069	0.580187	0.226266	0.604868	0.284175	0.306534	0.626828	0.476127	0.442912	0.548502	0.169326	0.562109	0.431772	0.626507	0.268905	0.733376	0.313984	0.35383	0.223266	0.16536	0.557365	0.196025	0.300872	0.162288	0.178092	0.645354	0.324198	0.221221	0.35199	0.150914	0.180786	0.263104	0.462761	0.418179	0.303797
USP3-AS1	ENSG00000259248.4	0.094979	0.348077	0.243357	0.783959	1.01935	0.331924	0.494137	0.397921	0.266596	0.312265	0.144395	0.56791	0.189803	0.235869	0.248818	0.676659	0.314447	0.27054	0.321171	0.371026	0.228477	0.260484	0.409985	0.254667	0.186648	0.408416	0.707413	0.335773	0.389723	0.479115	0.374334	0.199374	0.312221	0.493652	0.304383	0.157479	0.122775	0.356219	0.363016	0.253168	0.312932	0.309509	0.23425	0.309226	0.15255	0.184499	0.302102	0.429537
SENCR	ENSG00000254703.2	0.535135	1.88479	0.233279	0.350301	0.270573	0.452596	0.20854	0.238937	0.144606	0.327557	0.442774	0.455782	0.172023	0.225684	0.466981	0.29756	0.485394	0.264904	0.690006	0.166344	0.13201	0.192289	0.324642	1.28001	0.0949797	0.25077	0.188981	0.393486	0.518994	0.139196	0.335615	0.085832	0.214893	0.199856	0.199732	0.568545	0.278074	0.526802	0.142993	0.492652	0.546226	0.127638	0.684426	1.03476	0.329347	0.416538	0.232781	0.135492
LINC00899	ENSG00000231711.2	0.407404	0.164611	0.363923	0.890091	0.443539	0.282832	0.373884	0.214074	0.582965	0.424659	0.118603	0.623127	0.282116	0.281906	0.420579	0.484914	0.440219	0.539328	0.421401	0.582093	0.175426	0.433718	0.42557	0.545618	0.139049	0.598057	0.41694	0.365084	0.4661	0.213455	0.490669	0.0844922	0.310591	0.862906	0.256768	0.14878	0.230848	0.317536	0.591949	0.611987	0.539512	0.341398	0.296499	0.0931684	0.683092	0.0807124	0.358641	0.752454
SUCLG2-AS1	ENSG00000241316.5	0.0829123	0.304656	0.11225	0.289521	0.752246	0.381716	0.381142	0.293253	0.259979	0.157737	0.170977	0.324039	0.974529	0.424109	0.15821	0.157519	0.0244937	0.303582	0.226881	0.157174	0.495904	0.0854743	0.0826029	0.441134	0.953892	0.248463	0.39458	0.465021	0.269281	0.326516	0.580836	0.194507	0.262319	0.818282	0.546816	0.148368	0.325141	0.249357	1.03612	0.220427	0.36684	0.327924	0.233394	0.166651	0.129746	0.254238	0.413554	0.233449
NR2F1-AS1	ENSG00000237187.7	0.468152	0.841869	0.415402	0.830119	0.21356	0.133109	0.242494	0.627725	0.104788	0.364441	0.139569	0.451003	0.203106	0.661396	1.23566	0.847775	0.182053	0.177233	0.15609	0.355525	0.157142	1.27699	0.202175	0.137098	0.100929	0.178449	1.29633	0.489742	0.209128	0.124353	0.467204	0.678395	0.428323	0.302367	0.101403	0.987174	0.164944	0.436992	0.25188	0.532699	0.900751	0.708602	0.491098	1.0033	0.159671	0.258221	0.458706	0.297511
WEE2-AS1	ENSG00000228775.6	0.45533	0.373324	0.226549	0.487038	0.793762	0.26547	0.218131	0.147677	0.343122	0.347266	0.284211	0.304641	0.968628	0.232338	0.227842	0.315655	0.341065	0.304109	0.273531	0.217821	0.216936	0.793108	0.236906	0.298216	0.353086	0.161787	0.432912	0.270825	0.395101	0.181428	0.120099	0.0718886	0.446721	0.31571	0.469915	0.635828	0.727883	0.15816	0.254575	0.43207	0.244174	0.416894	0.149779	0.145293	0.157499	0.222492	0.103166	0.173339
BOK-AS1	ENSG00000234235.1	0.0972515	0	0.284538	0.244799	0.754543	0.200097	0.126399	0	0.074788	2.67524	0.374785	0.426258	2.00595	0.257406	2.29927	0.676632	0.530141	1.15096	0	1.73075	0.0776054	1.70775	0.405093	0.0764294	0.0645935	1.3408	2.22431	1.06359	0.671806	0.196672	1.04085	0.0439545	1.04961	0.414966	0.654898	0.354555	0	1.15968	0.218585	0	0.105471	0.838695	0.179487	0	0	0.065709	0	0.946812
ITGA9-AS1	ENSG00000235257.7	0.483114	0.17368	0.306989	0.574026	0.245118	0.157129	0.373976	0.144643	0.291317	0.279297	0.316568	0.229223	0.51105	0.269465	0.216134	0.259691	0.396304	0.590473	0.187892	0.2862	0.111222	0.565575	0.403111	0.407194	0.548543	0.459563	0.622418	0.267814	0.439449	0.362017	0.553957	0.646401	0.315564	0.367342	0.283728	0.442664	0.354877	0.249352	0.39154	0.460765	0.542458	0.543338	0.358143	0.430106	0.254643	0.697507	0.513135	0.284266
MIR600HG	ENSG00000236901.4	0.318776	0.290301	0.51649	0.792369	0.488221	0.614238	0.333459	0.560577	0.199935	0.130028	0.0939562	0.403108	0.393029	0.348064	0.41319	0.598749	0.377751	0.371333	0.671965	0.320986	0.154233	0.117758	1.05992	0.185716	0.466052	0.385452	0.170219	0.179196	0.111695	1.02559	1.22256	0.428369	0.518046	0.293496	0.0900626	0.676908	0.343663	0.353378	1.09088	0.968822	0.54038	0.319005	0.0405013	0.785626	0.322293	1.07491	0.67522	0.365518
LINC00649	ENSG00000237945.6	0.522371	0.0589496	0.496416	0.801032	0.509927	0.547712	0.226685	0.164055	0.54418	0.346535	0.217379	0.585321	0.460566	0.0250596	0.394337	0.417376	0.466814	0.510906	0.419723	0.419524	0.300725	0.291949	0.0413548	0.0754425	0.324944	0.48505	0.00456324	0.257709	0.0496313	0.563845	0.908755	0.671273	0.0290776	0.398774	0.221333	0.369114	0.469819	0.361184	1.36834	0.853504	0.673079	0.441782	0.0526078	0.384068	0.177625	0.296096	0.860229	0.199864
ATP2A1-AS1	ENSG00000260442.4	1.42869	0.351761	1.4872	0.0948933	0.940023	0.811308	0.0410382	0.548657	0.121709	0.520002	0.726266	0.271178	0.0791417	0.695425	1.4897	0.622922	1.64947	0.714635	0.413739	0.0764474	0.34969	0.308097	1.05145	1.43836	0.565379	0.660991	0.108225	0.158794	0.311486	0.402903	1.89976	1.19946	0.23732	0.764155	0.0392074	0.206182	0.559031	0.396743	0.174888	0.192935	0.393629	0.400941	0.879837	0.359558	0.218012	0.329956	0.322634	0.0517735
USP12-AS2	ENSG00000230641.1	0.21501	0	0	0.0990021	0.517901	0.497181	0.0428498	0.255056	0.689846	1.38092	0.382781	0	0.557117	0	0.289567	1.04662	1.85004	1.7703	0	0.933348	0.398808	0.871161	0	0.170419	1.11159	0.221075	0.922432	0.216721	2.7249	0.957899	0.657359	0.0993578	0.742024	0.691046	0.94191	0	0.0771646	0.179238	0.765693	0	0.232414	0.41654	0.384409	0.198942	0.954129	0	0.301876	0.544094
WNT5A-AS1	ENSG00000244586.1	1.14447	0.49972	0	0.522053	1.39689	0.819916	1.05422	0.0509809	0.530821	1.21622	0.0598916	0.264157	1.08253	0.0446025	0.0584451	0.18893	0.272219	1.0849	0.0607803	0.172364	0.804255	2.20437	0.162353	0.641288	0.305148	1.34488	2.56193	0.747038	0.164044	0.983077	0.866375	1.61765	0.737376	2.50374	0.292612	0.376909	0.419256	0.528964	0	0.289778	0.982128	0.111093	0.749736	1.26458	0.131068	0.677409	0.217033	1.66575
NFYC-AS1	ENSG00000272145.1	0.0747218	0.589161	0.391349	1.09728	0.886862	0.648059	0.616803	0.675362	0.337579	0.230253	0.0707353	0.865396	0.108289	0.268716	0.371927	0.641395	0.0651051	0.235401	0.106375	0.518576	0.325123	0.269854	0.436189	0.155815	0.871067	0.379913	0.232648	0.16431	0.388826	0.79478	1.15039	0.220425	0.415401	0.742637	0.274353	0.787096	0.218543	0.348767	1.39999	0.337682	0.671408	0.455948	0.0536278	0.343671	0.37403	0.37079	0.449615	0.31024
ELOVL2-AS1	ENSG00000230314.5	0.0984658	0	0.913298	0.0530602	0.862587	0.100755	0.593392	0.254172	0.380512	0.563896	0.111202	0.696351	0.65046	0.0282652	0.0553017	1.0566	0.390421	0.750999	0.299207	1.48501	0.36859	1.19994	0.20177	0.400129	0.311718	2.00999	0.228612	0.393366	0.368353	0.638072	0.910293	0.524761	0.54576	0.504457	0.393673	0	0.182981	0.27418	0.412955	0.986374	0.253462	0.2752	0.632446	0.176282	0.124184	0.61226	0.180125	1.39185
LINC01465	ENSG00000221949.5	0.559551	0.616759	0.492079	0.419119	0.733353	0.417178	0.515226	0.638049	0.308093	0.465924	0.218929	0.320286	0.161722	0.196186	0.457266	0.182984	0.181171	0.675561	0.194304	0.740276	0.421015	0.641948	0.316829	0.37577	0.440055	0.432211	0.787205	0.329317	0.271322	0.255357	0.804944	0.567461	0.202199	0.571454	0.376337	0.636007	0.130692	0.15594	0.763099	0.0998556	0.407953	0.5399	0.42256	0.145768	0.302008	0.300621	0.313448	1.12095
DGUOK-AS1	ENSG00000237883.1	0.27184	0.639973	0.241626	1.98387	0.245775	0.288283	0.443367	1.42444	0.653967	0.211	0.316162	0.431292	0.20417	0.262609	0.281049	0.75485	0.731359	0.332557	0.231566	0.329688	0.0862704	0.0380753	1.44427	0.313424	0.184157	0.420388	0.33631	0.304819	0.188044	0.665635	1.12372	0.888195	0.543928	0.230713	0.26813	0.351766	0.235376	0.400548	0.669625	0.292809	0.645058	0.335935	0.135509	1.19386	0.55314	0.187208	0.678583	0.400695
DLGAP1-AS2	ENSG00000262001.1	0.716667	0.292567	1.04336	2.32008	0.382927	0.556426	0.536965	0.901301	0.147813	0.695874	0.172473	0.662632	0.114952	0.236626	0.785422	0.61305	0.307306	0.20567	0.315283	0.226614	0.0709783	0.516431	0.430236	0.418435	0.205648	0.290912	0.371403	0.0897371	0.49714	0.354325	0.306837	0.894839	1.00426	0.390514	0.125876	0.32678	0.668812	0.703556	0.0990711	0.326883	0.701966	0.24503	0.825654	0.688341	0.192146	0.338654	0.380788	0.620508
TRAPPC12-AS1	ENSG00000225234.1	0	0.773277	0.0275771	2.51461	1.23664	0.441705	0.415189	0.418692	0.154498	0.146871	0	0.314316	0.483639	0.352355	0.295909	0.900552	0.0802157	0.11413	0.734182	0.0249865	0.28125	0.267612	0.409199	0.692813	0.295117	0.747135	0.322033	0.404611	0.207555	0.27125	0.558701	0.0618651	0.298195	0.69029	0.436983	1.14834	0.139198	0.406186	1.09891	1.39125	0.965955	1.07174	0.459712	0	0.037291	0.337989	0.822766	0.508209
SLC6A1-AS1	ENSG00000232287.2	0.106722	0.259289	0.124351	0.226108	1.2201	0.444003	0.806463	0.0437581	0.9757	0.047293	0	0.270755	1.10702	0.403368	0.145597	0.564788	0.122868	0.822089	0.634694	0.283685	0.601422	0.0560438	0	0.756057	2.81245	1.75422	0.347312	0.345995	0.426184	0.0899357	0.419027	0.226886	0.514387	1.38655	1.36043	0	0.24335	0.46382	3.67927	0.929536	0.143244	0.323414	0.149779	0.359013	0.573908	0.358608	0.353866	0.820478
NADK2-AS1	ENSG00000245711.2	0	0.252947	0.0685691	0.553779	0.333792	0.309359	1.07709	0.631828	0.414258	0.112485	0	0.715342	0.865425	0.50008	0.780526	0.961519	0	0.0730095	1.07425	0.150767	0.229885	0.330021	0.114655	0.196306	0.316562	0.956926	0.324596	0.461379	0.290432	0.701394	1.01357	0.0775914	1.52713	1.2977	0.290509	0	0.328243	0.495783	0.565628	0.471137	0.204645	0.493283	0	0.0803772	0.0468715	0.272714	0.420304	0.723244
PRKAR2A-AS1	ENSG00000224424.7	0.363093	0.129528	0.598815	0.359894	0.645201	0.434758	0.241864	1.30139	0.403991	0.41992	0.375833	0.341131	0.394771	0.273119	0.611395	0.63982	0.346766	0.778727	0.0696118	1.15515	0.583967	0.669549	0.115864	0.362656	0.742222	0.700582	1.35912	0.279278	0.596837	0.287558	0.858466	0.314707	0.27846	0.540102	0.418169	0.441736	0.792286	0.220197	1.29513	0.303652	0.979033	0.746556	0.231409	0.3961	0.21141	0.537369	0.550099	0.715208
LINC00852	ENSG00000231177.4	0.266138	0.119799	0.178814	0.688719	0.54966	0.720994	0.24327	0.330339	0.191171	0.387083	0.271986	0.478604	0.615641	0.373562	0.228017	0.585403	0.476053	0.838356	0.350968	0.252319	0.263863	0.252915	0.621197	0.178506	0.365383	0.36729	0.837201	0.184234	0.203056	0.451778	0.517181	0.443064	0.556765	0.21582	0.101066	0.513139	0.313131	0.474137	0.766862	0.684567	0.716036	0.368862	0.347801	0.424057	0.123691	0.383604	0.286929	0.535192
OR2A1-AS1	ENSG00000244479.5	0.119843	0.109662	0.341467	1.55567	1.33185	0.369123	0.276462	0.192606	0.522975	0.0298214	0.39882	0.261097	0.632628	0.577226	0.0127456	0.751225	0.451777	0.559046	0.250155	0.171178	0.965994	0.0142558	0.805539	1.70989	1.1565	0.157946	0.239203	0.49828	0.669195	0.505144	0.411735	0.0953336	0.542437	0.330641	0.492403	1.0719	1.04686	0.120538	0.0681628	0.222945	0.705471	0.211003	0.0707757	0.15718	0.126786	0.262276	0.240243	0.0581776
ITGB2-AS1	ENSG00000227039.5	1.21101	0.154701	0.175527	1.09628	0.157456	1.74263	0.26315	0.572275	0.125932	0.0674942	0.241907	1.17168	0.103215	0.231268	0.297401	0.516446	0.969566	0.351558	0.814701	0.0370675	0.205448	0.130779	0.525772	0.647803	0.034432	0.179712	0.0397601	0.354156	0.538819	0.429405	0.251954	0.33467	0.368204	0.568936	0.0375247	0.451413	0.256906	1.41836	0.51126	0.900578	1.23894	0.212497	0.232297	1.55868	0.268792	0.273733	0.584392	0.21073
RBM26-AS1	ENSG00000227354.5	0.163068	0.419597	0.153467	0.722949	0.250196	0.146953	0.548348	0.151071	0.847123	0.356671	0.314077	0.547131	0.424572	0.22354	0.193376	0.46266	0.178397	0.26242	0.37054	0.379154	0.161625	0.486756	0.474469	0.165262	0.424184	0.332213	0.828411	0.393742	0.407889	0.53219	0.42634	0.398922	0.372829	0.419454	0.775298	0.193358	0.622942	0.265345	0.760267	0.941259	0.434473	0.389304	0.0404267	0.164918	0.266699	1.18362	0.148366	0.191722
SLC25A21-AS1	ENSG00000258708.1	0.3158	0.29525	1.41507	1.57419	0.991387	0.533551	0.418581	0.302976	1.26588	0.371097	0.136374	0.53513	0.676302	0.258019	0.809067	0.101277	0.147871	0.860655	0.108727	0.986322	0.277866	1.28853	0.226813	0.788508	0.647281	0.234014	0	0.276844	0.0149718	0.0416443	1.56217	1.06044	0.58347	0.463292	0.233034	0.777203	0.233004	0.132135	0.826374	0.72278	0.535974	0.160764	0.0625021	0.470858	0.332863	0.311954	0.419546	0.539965
SGMS1-AS1	ENSG00000226200.5	0.425426	0.132619	0.283659	0.799406	0.390058	0.259639	0.531672	0.21143	0.616364	0.276838	0.239863	0.397358	0.493267	0.224186	0.278625	0.430631	0.360917	0.438384	0.241095	0.49829	0.444142	0.221279	0.279035	0.447151	0.634459	0.453674	0.506422	0.295806	0.218118	0.314376	0.420676	0.3236	0.29862	0.544929	0.471611	0.528377	0.312557	0.229409	0.325238	0.368545	0.42819	0.594765	0.345874	0.209274	0.134394	0.315994	0.229632	0.421797
SNHG14	ENSG00000224078.11	0.14061	1.06849	0.677096	0.925219	0.077119	1.52928	1.52978	1.33341	0.0227618	0.0228488	0.123324	0.802313	0.84223	0.524774	0.378024	0.496988	0.429826	0.702615	0.160474	0.276471	0.405475	0.0109089	1.03413	0.233886	0.41194	0.722625	0.332894	0.255962	0.375057	2.71657	1.72072	0.0256644	0.320899	0.458809	0.485045	2.00823	0.333267	0.225316	0.0756355	1.28464	0.773212	0.123978	0.0664904	0.0495834	0.0996467	2.0503	1.58053	0.192446
TAPT1-AS1	ENSG00000263327.5	0.216961	0.476313	0.940816	2.0969	0.201896	0.247275	0.303808	0.441482	0.436043	0.144899	0.0435995	0.318761	0.496198	0.367129	0.434701	0.522827	0.315295	0.345435	0.792403	0.481447	0.254494	0.332901	0.392364	0.354501	0.358835	0.570403	0.418963	0.46095	0.368	0.346998	0.486979	0.560867	0.388867	0.381254	0.308397	1.19954	0.187386	0.287359	0.641716	0.346786	0.468742	0.879828	0.216439	0.457598	0.270857	0.321262	0.478879	0.773398
LINC00638	ENSG00000258701.1	0.146451	0.161859	1.35943	0.368724	0.649763	0.296251	0.682212	0.402075	0.984225	0.463325	0.234814	0.705237	0.89155	0.262453	0.742588	0.675676	0.270444	1.30418	0.34871	1.20812	0.721747	1.32577	0.264285	0.544454	0.30318	0.984491	1.07674	0.238296	0.516445	0.688542	1.224	1.58811	0.573859	1.02734	0.689156	1.5108	0.189057	0.233754	0.25935	0.326527	0.340632	0.869108	0.21499	0.218878	0.0665539	0.689595	0.396064	0.575961
DLEU1	ENSG00000176124.10	0.261474	0.279204	0.58064	0.82198	0.170487	0.185578	0.495336	0.9111	0.495762	0.368223	0.25268	0.614353	0.676272	0.432798	0.565439	0.474818	0.456792	0.654585	0.322639	0.289565	0.246069	0.385777	0.243044	0.228069	0.380687	0.292662	0.482101	0.376007	0.359435	0.588956	0.899503	1.00293	0.402766	0.281253	0.375069	0.294911	0.391584	0.222399	1.16056	0.378992	0.766251	0.333576	0.207387	0.29025	0.301943	0.686643	0.346329	0.38678
LINC00896	ENSG00000236499.2	0.640044	0.133906	1.52068	1.71444	0.359646	1.57434	0.660854	0.685715	0.264189	0.114111	0.702609	0	0.80675	0.226119	0.0277599	1.32426	1.54356	0.643412	0.165204	1.31665	0.332088	0.407212	1.85469	0.609805	0.204387	0.611949	0.446595	0.239565	0.226225	0.97237	0.64465	0.346056	0.487157	0.44628	0.230933	0.0201002	0.110013	0.70757	0.523882	0.258223	0.277376	0.00901647	0.0841272	0.796301	0.0318835	0.163092	0.799081	0.01437
TPT1-AS1	ENSG00000170919.14	0.404133	0.376798	0.348128	1.15754	0.309634	0.476925	0.413951	0.614274	0.525141	0.247432	0.194919	0.507016	0.457262	0.370498	0.470435	0.793339	0.259595	0.364504	0.416917	0.197109	0.212699	0.386144	0.404341	0.383339	0.238467	0.350935	0.149459	0.331908	0.390281	0.947178	0.970737	1.19826	0.612702	0.318706	0.374574	0.373653	0.183425	0.352481	0.608243	0.365921	0.512627	0.236676	0.169781	0.339943	0.176688	0.292406	0.281398	0.273673
USP27X-AS1	ENSG00000234390.4	0.181421	0.338372	0.615175	0.550604	1.0244	0.917206	0.426717	1.46963	0.296401	0.87353	0.0686312	0.636265	0.405961	0.74096	1.40284	0.43703	0.808908	0.566708	0.645091	0.081812	0.667368	0.422604	0.285763	0.798972	0.72818	0.654026	0.0876576	0.814684	0.472561	1.00124	1.16493	1.07493	0.698706	0.756743	0.331654	0.440309	0.342347	0.873013	1.05025	0.328482	0.436326	0.743921	0.0689559	0.717964	1.11019	0.808017	0.385179	0.108828
OCIAD1-AS1	ENSG00000248256.1	0	0.429877	0.179195	1.66392	0.771708	0.590136	0.432033	0.183623	0.331362	0	0.111	0.750535	0.168715	0.306814	0.303361	0.0922059	0.258108	0.884566	0.491536	0.238274	0.342773	0.522526	0.419114	0.787476	0.353623	0.492436	0.514458	0.118129	0.295387	0.511224	0.959984	0.678527	0.557811	0.719767	0.0848917	0.536701	0.548695	0.188115	0.360117	0.505607	0.75713	0.138405	0.111517	0	0.123959	0.538315	0.514829	0.487406
ZNF205-AS1	ENSG00000263214.1	0.617809	0.331163	1.49503	0.384877	0.32595	0.501745	0.398905	0.309904	0.505736	0.423511	0.440098	0.259749	0.244196	0.260833	0.549792	0.464889	0.428532	0.727031	0.294328	0.830812	0.277172	0.678271	0.170299	0.198106	0.455915	0.518036	1.06956	0.465251	1.1165	0.161619	0.278949	0.490087	0.320243	0.70589	0.332337	0.5671	0.36764	0.224328	0.743667	0.434021	0.460687	0.292233	0.162822	0.157967	0.378644	0.116429	0.374058	0.606761
LINC01355	ENSG00000261326.2	0.441782	0.392418	0.402596	1.22853	0.460754	1.12721	0.564571	0.508788	0.714572	0.197322	0.118555	0.800642	0.172249	0.289307	0.386883	0.779405	0.222664	0.342263	0.571531	0.274764	0.201799	0.262691	0.988825	0.643639	0.502274	0.563741	0.374242	0.153343	0.0876999	0.757037	0.658522	0.445445	0.556833	1.02799	0.187339	0.29905	0.116994	0.478415	1.26438	0.494281	0.777723	0.347118	0.0661827	0.856622	0.365411	0.192954	0.89207	0.362489
LINC01588	ENSG00000214900.7	0.478932	0.130204	1.11365	0.344195	0.203745	0.203813	0.701825	0.350586	0.4161	0.482217	0.487696	0.0798576	0.574213	0.284388	0.167303	0.293255	0.371948	0.380401	0.658947	0.78713	0.177406	0.278519	0.31568	0.405457	0.479281	1.02267	0.21512	0.521566	0.641513	0.268817	0.260214	0.204297	0.661438	0.52916	0.509018	0.350312	0.423134	0.298643	0.229443	0.408013	0.225542	0.233538	0.343043	0.316579	0.075705	0.0947709	0.156987	0.535563
LINC01451	ENSG00000279141.2	0.540205	0.0572919	0.0864282	0.0413731	0.287023	2.36491	0.254131	2.75154	0.233617	0.141235	0.444564	0.0253098	0.942439	0.0839576	0.133703	0.543013	1.82908	1.00685	1.9772	0.268942	0.101694	0	2.03691	2.23505	0.175898	0.0885541	0.222407	0.309169	0.298443	3.54138	1.6786	1.70752	0.385211	0.226351	0.172897	0.0859131	0.81975	0.614445	1.40362	1.28985	0.0606777	1.36216	0.129335	2.58837	2.89049	0.865949	0.571593	0.278155
GK-AS1	ENSG00000243055.1	0.0488476	0.0984872	0.0383205	0.739618	0.558759	1.04126	0.58869	0.351922	0.506317	0.162955	0.0462195	0.318373	0.353601	1.40047	0.652197	0.669979	0.163012	0.0805356	1.6845	0.101786	0.0388477	0.0503753	0.185517	0.48854	1.07593	0.221075	0.0972928	0.231023	0.244866	0.709053	0.381105	0.205115	1.48202	0.758099	0.135779	0.401662	0.305058	0.673815	0.244479	0.513122	0.335938	0.431232	0.135062	0.0886397	0.241977	0.523313	0.721036	0.37239
GAS6-AS1	ENSG00000233695.2	0.675642	0.672145	0.0519496	2.48756	0.70429	0.911271	0.802261	0.0706271	0.112536	0.50115	0.0337231	0.120202	0.240175	0.378531	0.240811	1.37331	0.350707	0.386905	0.338107	1.00806	0.0283248	0.0770452	0.391246	1.20497	0.27436	0.185853	1.4284	0.54021	0.206618	0.062866	0.335789	0.039485	0.989753	2.95298	0.141507	0.592708	1.0668	0.741441	0.0621473	0.555153	0.192646	0.0160194	0.0669915	0.171966	2.35683	0.0561754	0.262162	1.20441
SNHG22	ENSG00000267322.2	0.569668	0.44744	0.773647	0.43464	0.20776	0.270947	0.633599	0.584364	0.127444	0.192322	0.177312	0.46436	0.251174	0.0930194	0.364003	0.305765	0.226734	0.413064	0.367824	0.463927	0.31809	0.635168	0.311691	0.208078	0.995339	1.03652	0.132686	0.199428	0.255208	0.266416	0.229603	0.833881	0.264241	0.658549	0.136329	0.215611	0.0747865	0.279179	0.436706	0.0899618	0.310108	0.207082	0.167609	0.212992	0.917948	0.172628	0.307904	0.699863
DNMBP-AS1	ENSG00000227695.4	1.51696	0.198704	0.891548	0.510139	2.17598	0.576685	0.340781	0.127483	0.051878	0.312201	0.90379	1.14027	0.479282	0.645735	0	0.361215	0.04731	1.2091	0.052194	0.973994	2.39071	0.0422356	0.173093	0.0425754	1.39973	0.460264	0.0550346	0.866126	0.290883	0.292934	0.146962	0.184273	0.169856	1.06463	0.295007	0.29872	0.169514	0.260019	0.158067	0.607628	0.0517687	0.587437	0.10156	0.298154	0.809975	0.0544737	0.377212	0.29628
CAHM	ENSG00000270419.1	0.926589	0.329593	2.39602	0.506144	0.41004	0.353428	0.347358	0.287818	0.131532	0.283569	0.306306	0.642139	0.126612	0.275318	0.428744	0.751199	0.30073	1.1708	0.391941	0.563659	0.236915	0.239673	1.15682	0.647198	0.259621	0.350517	0.235615	0.0710377	1.17275	0.647068	1.10986	0.755501	0.381266	0.739553	0.259639	0.340925	0.329553	0.245328	0.619818	0.168817	0.652152	0.392517	0.192333	0.94171	0.213148	0.303445	0.172268	0.465076
LINC01186	ENSG00000236751.1	0.717777	0.598653	1.88256	0.325692	0.253964	0.51388	0.62053	0.193641	0.252511	1.68135	0.884711	0.50312	0.306055	0.104655	2.69634	1.53597	0.114944	0.237698	0.388817	2.88474	0.360453	1.26557	0.0670442	0	0.129702	1.41843	1.63411	0.555391	1.60973	0.622991	0.118691	0.681442	1.24212	0.18514	0	0.308552	0.451339	0.498461	0.0342226	0.43867	1.12965	0.060218	0.658405	0.092069	0	0.131891	0.20864	0.914367
SOX9-AS1	ENSG00000234899.8	1.80202	0.440176	0.601709	0.231558	0.404973	0.56308	1.65026	0.19901	0.61274	0.38467	1.37984	0.124512	1.3418	0.0942267	0.224134	0.780367	0.250023	0.87288	0.730767	0.567369	0.576782	0	0.5805	0.134986	0.0157927	0.546551	0.00305854	2.15409	0.0583396	1.56937	0.539211	0.458032	1.44798	1.21648	0.38539	0.428669	0.156538	1.32318	0.00404656	1.25092	0.157154	0.263924	1.39292	0.096796	0.744599	1.08129	0.313539	0
LINC00641	ENSG00000258441.1	0.224885	1.44052	0.355044	1.1442	0.456779	1.24646	0.555307	0.488313	0.964819	0.144783	0.108193	0.419568	0.551831	0.431759	0.512794	0.675149	0.161041	0.210329	0.563752	0.183973	0.404175	0.106894	0.719048	0.276414	0.692117	0.43331	0.270971	0.171986	0.135316	0.631191	1.76213	0.209925	0.538388	0.816537	0.269219	0.586416	0.164401	0.619195	1.36899	1.12908	0.656277	0.420604	0.138307	0.444571	0.158968	0.769917	0.601212	0.372352
LINC01426	ENSG00000234380.1	0.298465	0.25446	2.65586	0.641776	0.0985596	0.355412	1.28516	0.0318863	0.62483	0.00869594	0.480303	0.398731	1.11727	1.69754	0.292498	0.358993	0.994123	0.0493959	0.295425	0.568456	0.613423	0.184649	0.139806	0.395236	0.0196592	1.04748	0.0401459	1.03325	0.177517	1.01096	0.627362	1.54687	0.940863	0.753328	0.685911	0.140154	0.625619	0.930383	0.51077	0.976351	1.66116	0.109354	0.522704	1.05414	0.0523197	0.164796	0.091614	0.0376917
RHPN1-AS1	ENSG00000254389.3	0.189372	0.178732	0.439692	1.03111	0.633603	0.321214	0.216926	2.43234	0.135015	0.832926	0.376677	0.740261	0.514508	0.307282	0.30697	0.805487	0.733926	0.159521	0.210442	0.725414	0.0395469	0.366769	0.566851	0.842697	0.403126	1.09233	0.842576	0.234913	0.646231	2.32624	0.606369	0.424648	0.105796	0.304073	0.538231	0.521904	1.8341	0.429076	0.571196	0.578137	1.07019	0.322397	0.402722	0.680071	0.246037	1.96559	0.402323	1.02353
LINC01341	ENSG00000227953.5	0.758869	0.326513	0.707856	0.225435	0.911067	0.370659	0.499569	0.160106	0.528315	0.13448	0.645138	0.0778975	0.759708	0.615402	0.34461	0.576937	0.392588	0.617977	0.485039	0.203268	0.220344	0.143414	0.900739	0.6064	0.457555	0.127999	0.405875	0.117872	0.158168	0.35937	0.825776	1.05552	1.08397	1.10505	0.525492	0.172995	0.122336	0.725184	0.763661	0.363071	0.130758	0.272163	0.125483	0.531309	0.466701	0.0688577	0.212778	0.524507
HM13-IT1	ENSG00000235313.1	0.324122	0.66118	0.259293	1.41687	0.248576	1.22871	0.437647	0.637566	1.00651	0	0.162295	0.537581	0.244511	0.28747	0.660525	0.796536	0.369229	0	0.836454	0.659253	0.137266	0.474959	0.504088	0.426457	0.620666	0.282506	0.532577	0.397887	0.0791263	0.753492	0.851342	0.223579	0.996792	0.78436	0.581372	0.116184	0.47252	0.743194	0.815408	0.475646	0.918724	0.153708	0	0.430423	0.48617	0.418639	0.629674	0.238188
TSPEAR-AS2	ENSG00000182912.6	0.0524778	0.0325227	0.180392	1.1663	0.162799	1.09205	0.104401	1.1801	0.320461	0.0184387	0.324395	2.88517	0.0386616	0.0148928	1.0177	1.46615	0.0245418	1.16829	0.52689	0.274636	0.0982312	0.603918	0.148279	3.55192	0.0618249	1.36612	1.17679	0.191531	0.462644	0.897447	2.88366	1.75687	0.620488	0.807895	0.552947	0.0694711	0	0.42386	1.78169	0.351262	0.0287753	0.965179	0.931968	0.284656	1.21902	1.32486	0.215301	2.99826
COX10-AS1	ENSG00000236088.8	0.200785	0.566452	0.655743	0.715076	0.224006	0.4358	0.293236	0.267064	0.791847	0.458164	0.395225	0.335069	0.576662	0.382911	0.641852	0.286212	0.415458	0.327364	0.474988	0.1984	0.234055	0.973698	0.43354	0.230689	0.19653	0.274919	0.42351	0.308201	0.265526	0.199591	1.03981	0.517383	0.410759	0.335964	0.41507	0.619591	0.693622	0.317099	0.468903	0.707649	0.698848	0.361961	0.127453	0.378863	0.216663	0.403333	0.440494	0.14911
TNRC6C-AS1	ENSG00000204282.4	0.737411	1.35138	0.0507831	2.43136	0.26756	1.46481	0.20282	0.575568	0.128639	0.234919	0.163968	0.839699	0.13858	0.333825	0.178218	0.331422	0.88686	0.337082	0.545402	0.105242	0.143972	0.198044	1.50931	0.406891	0.0613971	0.279075	0.168394	0.426699	0.252774	0.667948	1.13691	0.528913	0.273082	0.331139	0.145103	1.88992	0.269577	0.841826	0.1976	1.41897	0.85057	0.248417	0.373076	0.867631	0.0979016	0.214073	2.98589	0.0814345
ERICH6-AS1	ENSG00000240137.4	0.406331	0.222611	1.50764	0.44303	0.97916	0.30024	0.417514	1.56423	0.246296	0.277142	0.173941	0.662772	0.48287	0.444338	0.485355	0.251368	0.730444	0.396541	0.142822	0.10665	0.878056	0.666676	0.194122	0.225524	0.300317	0.396801	0.822804	0.348703	0.547069	0.321725	1.96319	1.78801	0.353101	0.473712	1.14019	0.444679	0.39518	0.26403	0.890655	0.224184	1.32409	0.274667	0.416589	1.37641	0.264535	0.407169	0.234711	0.270306
NDUFB2-AS1	ENSG00000240889.1	0.42234	0.69063	0.654608	0.554829	0.818552	0.70214	0.402214	0.726637	0.142475	0.359991	0.5489	0.653566	0.188577	0.425405	0.379665	0.421809	0.662473	0.212569	0.364251	0.277107	0.281701	0.275667	1.02143	0.477889	0.290807	0.598354	0.485014	0.36528	0.821516	0.597283	0.975489	0.520576	0.396449	0.333494	0.121297	1.02335	0.246142	0.441831	0.306936	0.20396	0.609066	0.53937	0.796254	0.90774	0.265415	0.702449	0.384463	0.271203
MIATNB	ENSG00000244625.4	0.669575	0.538379	0.472766	1.18956	0.560668	0.706379	0.206174	0.130608	0.317701	0.19352	0.31691	0.350782	0.326583	0.532732	0.284304	0.433133	0.743908	0.275056	0.381041	0.236704	0.0873387	0.432307	0.949259	0.582695	0.214495	0.223664	0.290818	0.353862	0.276785	0.567152	0.967388	0.152885	0.394934	0.545119	0.176007	1.02728	0.450095	0.473955	0.250981	0.902465	0.363929	0.0465639	0.607504	0.383256	0.273554	0.342981	0.570156	0.386006
KDM4A-AS1	ENSG00000236200.4	0.259874	0.465811	0.503287	0.527384	0.501813	0.501965	0.329972	0.990766	0.256875	0.569259	0.150241	0.391955	0.14032	0.17643	0.470283	0.692337	1.07197	0.550425	0.222962	0.578111	0.163005	0.781387	0.318154	0.357048	1.22291	0.617644	0.623823	0.189687	0.553582	0.914663	1.90768	0.675791	0.560763	0.484918	0.405321	0.226599	0.917697	0.252334	1.32304	0.194088	0.782232	0.450139	0.274465	1.19016	0.516973	0.488968	0.90638	0.834499
SOCS2-AS1	ENSG00000246985.6	1.25491	1.04731	0.120683	0.792664	1.17601	0.390507	0.305493	0.220271	0.828224	0.345165	0.64242	0.0151138	0.229343	0.54674	0.076108	0.225991	0.316014	0.516963	0.548261	0.287258	0.407002	0.415124	0.606752	0.162436	0.760786	0.101174	0.0752686	0.833624	0.123551	0.186266	0.368169	0.346033	0.3546	0.318561	0.998202	0.409907	0.153775	0.441333	0.690921	0.336084	0.144615	0.817335	0.416677	0.0155122	0.682008	0.0664158	0.11214	0.130797
LINC01545	ENSG00000204904.6	0.630257	0.0610528	0.579258	0.291028	0.202878	0.480884	0.649993	0.182975	0.402218	0.286276	0.746092	0.249564	0.579529	0.160973	0.208422	0.479753	0.525205	0.275909	0.754892	0.0835676	0.415737	0.176895	0	0.259748	1.11252	0.398833	0.227419	0.467305	0.338096	0.509604	0.138684	0.418475	0.304662	0.44628	0.626133	0.224484	0.365288	0.730372	0.326787	0.504003	0.450679	0.104648	0.604452	0.625541	0.619463	1.06921	0.2793	0.0566405
HCG27	ENSG00000206344.6	0.543148	0.147256	0.633071	0.540642	0.423568	0.588724	0.267432	0.61805	0.454809	0.189723	0.36525	0.604723	0.197411	0.205885	0.296682	1.36047	0.388201	0.232226	0.296889	1.16778	0.258513	1.02975	0.845542	0.28153	0.620897	0.234681	1.03667	0.23008	0.318761	0.610327	0.391377	0.214813	0.359979	0.620204	0.386294	0.155939	0.142989	0.444254	1.33668	0.412238	0.969515	0.288098	0.386915	0.35658	0.665227	0.405536	0.513567	0.406832
SUCLA2-AS1	ENSG00000227848.1	0.314625	0.544254	0.764173	0.654835	0.616903	0.313389	0.433446	0.217731	0.423176	0.911807	0.299088	1.01381	0.408776	0.392704	0.378052	0.735842	0.509166	0.183218	0.209023	0.364429	0.13299	0.461702	0.897722	0.25111	0.246939	0.257375	0.365096	0.167214	0.368353	0.658498	0.856285	0.589284	0.422142	0.208247	0.432057	0.075993	0.187577	0.341926	0.548723	0.381	0.339192	0.521086	0.207045	0.676136	0.22933	0.283477	0.404364	0.510449
LINC00924	ENSG00000259134.4	0.915386	0.540469	0.134885	0.51458	0.372413	0.393836	0.217945	0.111656	0.237055	0.24934	0.120251	0.0530553	0.190252	1.17912	0.167768	0.311831	0.462015	0.545832	1.12912	0.340456	0.96151	0.250664	0.0472709	0.400062	0.164476	0.250352	0.297023	1.10205	0.309724	0.433124	0.512961	0.254395	0.473702	0.603452	0.186165	0.944067	0.514666	1.04238	0.123861	0.911703	0.241032	0.267771	0.630307	0.0861373	0.0378674	0.349041	0.172631	0
SCAANT1	ENSG00000280620.1	0.337719	0	1.11651	0.552187	0.657659	0.459587	0.337851	0.190369	0.181628	0.87932	0.414082	0.109424	0.0901229	0.244521	0.31405	0.269944	0.593573	0.793129	0.224959	0.752135	0.702299	1.62597	0.159339	0.6311	0.36587	0.734963	0.985188	0.12257	1.2253	0.733704	0.356903	0.767282	0.408201	0.418074	0	0.303532	0.163792	0	0.557226	0.149318	0.0673807	0.655808	0	0.216328	0.12861	0	0	1.06072
ID2-AS1	ENSG00000235092.4	0.705955	0.730002	0.318101	0.376549	0.948123	0.385699	0.248313	0.468985	0.458036	0.214875	0.318366	0.0952878	0.442622	0.341119	0.0567758	0.430923	0.280025	0.521481	0.261155	0.370295	0.712162	0.305469	0.832348	0.394145	0.417791	0.335331	0.287435	0.758316	0.423315	0.603789	0.915301	0.24302	0.21652	0.594282	0.530481	1.18611	0.290705	0.135587	1.23684	1.20748	0.450961	1.601	0.168715	0.263338	0.54762	0.830395	0.351427	0.283513
LINC00115	ENSG00000225880.5	0.162418	0.274454	0.664886	0.581669	0.602591	0.351651	0.275904	0.841594	0.192665	0.373554	0	0.482002	0.247582	0.251846	0.427937	0.856051	1.00375	1.03562	0.335003	0.325317	0.313639	0.691327	0.707602	0.768841	0.464726	0.598875	0.633903	0.22859	0.766403	0.345926	0.91311	0.524074	0.679461	1.00634	0.227413	0.183984	0.26047	0.628979	0.935691	0.325803	0.799589	0.241643	0.133593	0.808792	0.70652	0.483514	0.360095	0.386608
LINC00921	ENSG00000281005.1	0.218486	0.312974	0.700281	0.410591	0.327639	0.52795	0.247854	0.401228	0.204745	0.315508	0.152685	0.557984	0.0190906	0.72701	0.831023	0.711753	0.26284	0.555276	0.39378	0.616808	0.157287	0.677963	0.195078	0.252603	0.503398	0.350012	0.372322	0.297539	1.05205	0.587154	0.52105	0.321761	0.525331	0.571663	0.502327	0.521549	0.501968	0.496973	0.101738	0.754695	0.737182	0.269529	0.130824	0.243501	0.792577	0.36891	0.259826	0.371237
LINC01311	ENSG00000260924.2	0.625765	0.415983	2.05415	0.855336	0.549179	0.822078	0.355461	0.903982	0.360769	0.281537	0.286886	0.701102	0.0641955	0.23123	0.346876	0.533895	0.587837	0.601497	0.359403	0.739543	0.0692677	0.452284	1.90334	0.210839	0.315578	0.626265	0.42839	0.190087	0.502525	0.991213	1.13824	0.942845	0.381819	0.711655	0.222464	0.22069	0.199771	0.328166	0.564008	0.509292	0.481881	0.0903496	0.198343	1.07955	0.785742	0.402073	0.318649	0.372769
LINC00910	ENSG00000188825.12	0.52176	0.124397	0.969478	0.598835	0.640814	0.269439	0.252801	0.812638	0.763099	0.689289	0.359283	0.365699	0.302909	0.199124	0.616968	0.91088	0.32884	0.737012	0.141396	0.826206	0.838775	0.783522	0.153529	0.257414	0.792724	0.537242	0.988948	0.362114	0.574373	0.359859	0.290631	0.352708	0.266139	0.907992	0.89856	0.49708	0.405544	0.260694	0.372084	0.399001	0.878262	0.640791	0.304206	0.416885	0.275421	0.220497	0.305033	0.600213
DOCK9-AS2	ENSG00000260992.1	1.18772	0.393373	0.0613317	1.13968	1.98899	0.438957	0.26066	0.719214	0.746998	1.07678	0.451723	0.50922	0.291669	0.369396	0.237938	0.475194	0.568022	0.637611	0.278916	0.899094	0.260812	0.981573	0.33147	0.541181	0.285589	0.204984	0.768483	0.667576	0.533734	0.406905	0.288916	0.229641	0.271035	0.427823	0.0563124	0.454132	0.541893	0.543342	0.787612	0.726548	0.29469	0.788598	0.276338	0.268399	1.37349	0.199772	0.587763	1.36948
MEG3	ENSG00000214548.13	0.988296	0.53232	2.07358	2.41436	0.326368	1.33774	0.173783	0.917202	0.11718	0.0229628	0.15432	4.71699	0.275679	1.75467	0.171009	0.452308	0.215767	0.0765762	0.45678	0.16959	0.775772	0.163875	1.22813	0.46631	0.154405	1.73184	0.15917	0.928554	0.284096	0.280239	2.45859	0.440409	0.584725	0.529085	0.0814161	0.6524	0.235018	0.550501	0.393439	0.580633	0.277211	0.0933392	0.148012	4.78972	0.12893	2.79075	0.423053	0.0591849
HLA-DQB1-AS1	ENSG00000223534.1	1.56047	0.321886	0	1.2414	0.034573	1.79114	0.901896	0.334163	0.0867533	0.0499876	0.253351	0.694941	0.342558	0.155444	0.104198	0.59163	1.21208	0.183218	0.159537	0.0806228	0.437299	0.223582	0.216406	0.361975	0.111043	0.0397003	0.114069	0.762448	0.818487	0.268021	0.405064	0.239005	0.647569	0.82897	0.041378	0.813286	0.222334	1.16153	0.0764851	0.852786	3.10771	0	0.42999	1.44299	0.55954	0.283477	1.93482	0
LINC01011	ENSG00000244041.6	0.594966	0.552194	0.866211	1.1999	0.302609	0.670976	0.320021	0.481992	0.278563	0.321048	0.477219	0.529255	0.211491	0.317004	0.505041	0.960308	0.644594	0.712106	0.333687	0.414619	0.179812	0.736891	0.691007	0.658725	0.0808055	0.330564	0.676085	0.283549	0.564019	0.423058	0.544292	0.735678	0.236339	0.558409	0.133738	1.53663	0.341653	0.583933	0.700848	0.501276	0.966586	0.628348	0.540588	0.481537	0.701247	0.328633	1.01181	0.313242
MIR762HG	ENSG00000260083.1	0.591146	0.5915	1.50305	0.618269	0.506347	0.528808	0.300658	0.461042	0.431584	0.470938	0.218444	0.782071	0.183769	0.659504	0.26904	0.333627	0.716847	0.579378	0.236105	0.3656	0.121817	0.642282	0.461893	0.557989	0.206781	0.336908	0.573322	0.216554	0.460458	0.41267	0.782125	0.535401	0.427175	0.522906	0.245899	0.445607	0.325815	0.279193	0.573843	0.333935	0.874181	0.321831	0.55517	0.494785	0.868123	0.199849	0.332722	0.422621
H1FX-AS1	ENSG00000206417.7	0.944338	1.18751	1.08898	0.62191	0.43125	0.494042	0.217003	0.224382	0.0772685	0.591153	0.290533	0.526714	0.182153	0.645822	0.907982	0.770385	0.533875	0.259069	0.287096	0.405644	0.149389	0.910209	0.855786	0.250031	0.276107	0.563002	0.877053	0.292537	0.338096	0.362417	1.20989	0.666707	1.54306	0.492907	0.309768	0.242845	0.105942	0.512251	0.58583	0.525116	0.897414	0.21889	0.2395	1.10158	0.7376	0.270096	0.522765	0.299196
TBX2-AS1	ENSG00000267280.4	1.0293	0.4661	2.86047	0.928888	0.194484	0.17238	0.240412	1.12306	0.31165	1.43858	0.45317	1.27274	0.0951128	0.420577	0.906247	1.31831	0.472417	0.207832	0.715661	0.901588	0.198277	1.7316	0.135883	0.139502	0.134425	1.00637	0.746621	0.247917	0.764666	0.779389	1.12891	3.9814	0.552623	0.681797	0.163318	1.01078	0.326782	0.962516	0.185312	0.477123	0.228805	0.193847	0.298146	0.387198	0.259602	0.0869371	0.403885	0.725557
PWAR6	ENSG00000257151.1	0.232381	1.1441	0.754306	1.08703	0.0694059	1.41665	1.51581	0.852917	0.036931	0.0300834	0.1567	0.959169	1.03063	0.517782	0.790465	0.471243	0.325325	1.325	0.152915	0.361889	0.157593	0	1.4342	0.100258	0.509935	0.708096	0.356468	0.209995	0.154454	4.15459	2.41358	0.0185235	0.44484	0.343851	0.517291	1.77312	0.241922	0.262798	0.0507374	1.63014	0.691673	0.0691685	0.0458361	0.0630395	0.148114	2.5691	1.69098	0.215924
LINC00870	ENSG00000243083.4	0.466957	0.0445516	0.230526	0.0573345	1.32294	0.327003	0.250073	0.727791	0.511721	0.384297	0.38238	0.193919	0.667624	0.153684	0.15415	0.139302	0.519708	1.57294	0.206699	0.0685689	0.333983	0.626868	0.229705	0.921849	0.897873	0.457138	0.808184	0.57113	0.482224	0.638887	1.81037	1.10176	0.0797912	0.913837	0.59385	0.166266	0.493297	0.316586	1.30775	0.22731	0.287255	0.513561	0.204742	0.978539	1.14265	1.4975	0.268786	0.446935
KTN1-AS1	ENSG00000186615.9	0.445412	0.260991	0.699481	0.510431	0.277713	0.364447	0.483091	0.848337	0.523819	0.269884	0.346174	0.251004	0.473681	0.28493	0.819468	0.838453	0.14836	0.491033	0.492579	0.540511	0.272117	0.623414	0.0813146	0.308485	0.151294	0.510066	0.402883	0.513692	0.824111	0.316787	0.758583	0.604183	0.538378	0.428385	0.152756	0.734986	0.520976	0.219416	0.411664	0.820274	0.68443	0.199676	0.400418	1.19231	0.187624	0.548512	0.624698	0.285982
ACVR2B-AS1	ENSG00000229589.1	0.458488	0.114005	0.222914	0.36003	0.635224	0.30526	0.318788	1.13307	0.384961	0.414107	0.182341	0.75407	0.421793	0.458637	0.545881	0.60516	0.16833	0.996291	0.0954284	1.32553	0.502316	1.17576	0.306394	0.273191	0.820649	0.726578	0.673962	0.46185	0.390653	0.882231	1.19327	0.754936	0.179545	0.619522	0.34256	0.387806	0.242091	0.242806	0.659114	0.288003	0.57926	0.831195	0.355257	0.975976	0.412096	0.679126	0.223662	1.08787
HCG25	ENSG00000232940.4	0.177005	0.303714	1.84357	0.397605	0.514731	0.322672	0.391983	0.491355	0.320765	0.607927	1.08815	0.539377	0.552443	0.375266	0.758777	0.80819	0.422298	0.984945	0.304369	0.513155	0.432048	0.489612	0.604199	0.356216	1.10913	0.534414	0.658508	0.219793	0.449097	0.424109	0.768262	0.445653	0.431876	0.442239	0.518541	0.309198	0.37987	0.26479	1.25639	0.887509	0.380397	0.22041	0.337417	0.37877	0.391193	0.627778	0.474982	0.337494
MIR503HG	ENSG00000223749.6	1.73904	0.364909	0.31056	0.812188	0.233309	0.751995	0.311037	1.15869	0.166497	0.15831	0.42333	0.252892	0.185413	0.487806	0.479448	0.755242	0.422589	0.31615	0.597288	0.179318	0.277119	0.220864	0.665044	0.369459	0.121324	0.562928	0.183111	0.707822	0.37743	0.393318	1.63753	0.374467	0.813844	0.55828	0.252697	0.361407	0.15007	0.52597	0.270198	0.659917	0.477532	0.131467	0.281854	2.324	0.154913	0.16992	0.170913	0.188582
RASSF1-AS1	ENSG00000281358.1	1.15075	0.267557	0.864505	0.202282	0.576723	0.682988	0.316001	0.184714	0.664145	0.989418	0.215324	0.412132	0.196165	0.331528	0.210386	0.288522	0.578091	0.604452	0.0387649	1.21739	0.344703	0.610773	0.680858	0.506578	0.334441	0.4546	0.940977	0.363138	0.937051	0.513945	0.805233	0.539262	0.0375791	0.520052	0.267003	0.10512	0.279105	0.21849	0.633781	0.397017	0.336128	0.575057	0.461952	0.555776	1.01669	0.250526	0.0581071	0.596766
TMEM254-AS1	ENSG00000230091.5	0.394357	0.329405	0.464385	0.7229	0.71741	0.307761	1.1239	0.0567478	0.607213	0.915988	0.258052	0.386652	0.753781	0.20801	0.439061	0.894001	0.251276	0.402259	0.159056	1.30512	0.421939	0.364574	0.350715	0.575809	0.55957	1.46311	0.317353	0.175943	0.428017	0.991023	0.747208	0.296549	0.763493	0.60959	0.322846	0.642784	0.215621	0.345414	0.247029	0.350155	0.78465	0.313052	0.54744	0.40996	0.174798	0.56774	0.258927	1.68087
DLEU2	ENSG00000231607.7	0.381995	0.545635	0.181323	0.679837	0.451327	0.494335	0.522841	0.763677	0.361689	0.301747	0.24719	1.01423	0.5434	0.0944839	0.236629	0.507478	0.937815	0.65864	0.441877	0.196735	0.310626	0.234862	0.625444	0.617968	0.536095	0.319014	0.140582	0.375042	0.482583	0.630791	1.67739	1.16574	0.746904	0.284945	0.377404	0.282704	0.213139	0.505371	1.03445	0.527443	1.13397	0.824757	0.350993	0.917795	0.257841	0.784268	0.784211	0.541026
CCDC183-AS1	ENSG00000228544.1	0.129563	0.398415	0.371581	0.645984	0.978718	1.00745	0.393675	4.20078	0.0607605	0.847463	0.134494	0.69132	0.086787	0.65301	0.492817	0.718133	0.105886	0.190268	0.425084	1.09998	0.181471	0.522343	1.29876	0.215713	0.725975	0.879011	1.33501	0.559576	0.353425	1.0772	1.76542	0.424181	0.478399	0.788665	0.289406	1.81356	0.380679	0.264344	1.24286	0.457256	0.540802	0.774088	0.158379	0.483004	0.200972	0.686218	1.22673	0.993487
PSORS1C3	ENSG00000204528.3	1.67482	0.389832	2.20325	1.90321	0.962158	0.853278	0.0988487	0.97856	0.397593	0.44467	0.652452	0.592889	0.221958	1.31184	0.231795	0.339642	0.0618093	1.39981	0.40766	0.111367	0.344444	1.11789	0.487201	0.270796	0.319914	0.333095	0.15689	0.384099	0	1.90903	0.906918	0	1.58686	0.84399	0.83629	0.138413	0.417973	0.0871084	2.16082	1.23869	0.799227	2.29707	0.281524	0.503236	0.263603	0.071115	0.524082	0.621836
F10-AS1	ENSG00000231882.1	1.22903	0.150944	0.94448	0	1.43381	0.297963	0.240657	0.473169	1.10339	0.128742	0.38399	0.132736	0.596878	0.37983	0.802049	0.547311	0.32077	0.237873	0.3311	0.155907	0.227043	0.151792	0.836331	0.417449	0.965836	0.414022	0.465916	0.464217	0.657705	0.490952	0.330504	0.466356	0.378482	0.598257	0.726632	0	0.150924	0.179844	0.239008	0.26309	0	0.214081	0	0.260449	1.34452	0.404189	0.208795	0.385709
LINC01484	ENSG00000253686.1	0.524097	0.277868	0.714729	0.317774	0.48	0.369892	0.767363	0.637682	0.51747	0.935516	0.905618	0.34624	0.30284	0.392116	1.07142	1.23157	0.232912	0.128211	0.376373	1.58519	0.203493	1.08802	0.409174	0.291237	0.674627	1.06263	0.916367	0.410701	0.967467	0.513006	0.212765	0.390578	0.637339	0.251339	0.220901	0.633671	0.191035	0.335966	0.304372	0.199336	0.943011	0.118103	0.268152	0.691965	0.55045	0.625599	0.223104	0.954822
HLA-F-AS1	ENSG00000214922.8	0.644595	0.973066	0.338192	0.536568	0.843583	0.579617	0.560705	0.336302	0.755033	0.312852	0.235729	0.823186	0.305681	0.261962	0.849064	0.761058	0.457007	0.422068	0.394018	0.629105	0.178621	0.906589	1.08319	1.00024	0.370039	0.35208	0.747806	0.446276	0.259317	0.050962	0.320005	0.239859	0.286298	0.621449	0.378265	0.409943	0.333922	0.459796	0.875181	1.37681	0.870715	0.851589	0.198853	0.36319	0.367551	0.0607665	0.987556	0.755437
MKLN1-AS	ENSG00000236753.4	0.455851	0.844948	0.505412	1.42555	0.448798	0.702375	0.8842	0.906418	0.508056	0.779729	0.409102	0.365843	0.459818	0.896537	0.630584	1.11502	0.627582	0.411838	0.694307	0.669129	0.484603	0.667126	0.164331	0.61191	0.609721	0.792238	0.87688	0.502246	1.34768	0.563001	0.653854	0.33772	1.03704	0.685043	0.367226	1.06258	0.991359	0.541415	0.449217	0.536689	1.39266	1.16872	0.809844	0.671357	0.132683	1.16451	1.11502	0.579467
HYI-AS1	ENSG00000229348.1	0.764957	0.815183	0.825112	0.195919	0.198357	0.610307	0.42172	0.611632	0.358938	0.362521	0.552525	0.372895	0.311834	0.194127	0.295811	0.469984	1.75765	0.810931	0.438603	0.493123	0.13462	1.10167	0.819613	0.401566	0.405061	0.451396	0.807353	0.320696	0.599865	1.11885	0.965029	0.448886	0.910603	0.478396	0	1.2446	0.35757	0.139575	0.891225	0.267936	0.620028	0.371558	0.629532	1.28578	0.87097	0.350375	0.440896	0.434854
LINC00863	ENSG00000224914.2	0.415986	0.595241	1.12312	0.501838	0.538145	0.260511	0.441737	0.501645	0.222224	0.419517	0.231542	1.20293	0.799181	0.275191	0.532574	0.364379	0.140992	0.268633	0.289888	1.02686	0.326602	0.543445	0.273053	0.226858	0.533934	0.893309	1.47274	0.404157	0.357134	0.678054	1.04369	0.827501	0.355101	0.63612	0.332246	0.959493	0.194805	0.26557	0.618131	0.760163	0.403488	0.700481	0.404847	0.634316	0.257374	0.747704	0.0627432	0.620955
LINC00665	ENSG00000232677.5	0.444826	3.24228	0.108184	0.260812	1.68199	1.44027	0.525244	0.0355888	0.137202	0.587539	0.0541693	1.18245	0.0862839	0.575835	1.64617	0.111232	1.09701	0.588271	0.193346	0.0622013	1.59728	1.25567	0.802681	0.9324	1.54782	1.61636	1.31707	0.174715	0.104678	2.52348	4.02846	1.14759	0.116312	0.158412	1.80655	0.831436	1.55023	0.215926	0.140456	2.05613	2.6699	1.64899	0.172704	2.92914	0.0697388	2.76032	1.24256	0.0169708
LINC01430	ENSG00000237907.1	1.74225	0	0.0602355	0	0.509406	0	0.653526	0	0.27274	0.360765	0.0725397	0.197447	0.163475	0.252163	0.435167	0.511509	0.0883561	0.862681	0	0.761053	0.758463	0.47922	0.100913	0.511547	0.748941	0	0.288069	1.14427	0.620276	0	0.231605	0	0.383334	0.833565	0.209532	0	0	1.0234	0.761015	0.0944464	0	0	0.33237	0	0.490515	0.0516528	0.109692	0.60245
HM13-AS1	ENSG00000230613.1	0.350592	0.190405	0.516037	0.266203	0.285729	0.349231	0.311275	0.825657	0.794607	0.638931	0.722566	0.764298	0.0938699	0.0897836	0.0597329	0.619642	1.18524	1.61523	0.481278	1.25997	0.149265	1.09447	0.38347	0.363065	1.05921	0.462511	0.595331	0.836799	1.28484	0.620805	0.561382	0.687218	0.786414	0.336779	0.728485	0.315239	0.358541	0.575887	0.69118	0.361005	0.405043	0.348033	0.120487	0.116844	0.749068	0.0857979	0.262061	0.431352
CCNT2-AS1	ENSG00000224043.6	0.735686	0.683925	0.585605	0.383931	0.234556	0.395471	0.310704	0.560047	0.358355	0.279603	0.188703	0.388607	0.425675	0.786254	0.606408	0.508761	0.846959	0.655341	0.462873	0.188343	0.209391	0.326775	0.913427	0.365488	1.00217	0.49178	0.349926	0.533323	0.234434	0.713551	1.11109	1.52601	0.401347	0.86726	0.398015	0.545294	0.305481	0.360539	0.580529	0.915437	0.554767	0.251673	0.247589	0.93103	1.15575	0.866446	0.746662	0.189605
PARD6G-AS1	ENSG00000267270.4	0.520855	0.390335	0.233463	0.437361	0.780464	0.433189	0.31046	0.493218	0.342992	0.14538	0.763305	0.149864	0.0256096	0.176326	0.462976	0.214214	0.0322789	1.29739	0.434697	0.432029	0.0440086	0.203173	0.40539	1.09223	0.642842	0.68778	0.0832214	0.563597	0.510195	0.686917	0.572781	0.219979	0.471095	0.443144	0.299825	0.303591	0.679215	0.230101	0.0510525	1.34431	0.563871	0.866104	0.182161	0.97222	1.57993	0.218142	0.750827	0.421007
MAGI2-AS3	ENSG00000234456.6	0.329407	0.626679	1.18603	1.03692	0.881163	0.219811	1.35569	0.0739572	1.05253	1.66202	0.163918	0.576168	1.69777	0.731523	0.279034	0.183206	0.198336	0.0767709	0.475611	1.11186	0.680047	0.110493	0.287225	1.60134	0.039644	0.217792	0.266821	0.61631	0.296191	0.116385	1.45703	1.04805	1.28269	0.374935	0.127722	0.605353	0.178699	0.724592	0.0780414	0.877496	2.59216	0.134284	0.352334	0.770755	0.0205083	0.122902	0.152791	0.0287906
LINC01431	ENSG00000232645.4	0.485292	0.797676	1.92299	0.190791	1.04725	0.628535	0.263061	1.93462	0.650319	0.780194	0.381181	0.857851	0.257556	0.47718	1.49513	0.584108	0.318374	0.657844	0.206012	0.538725	0.464965	0.889627	0.941553	0.321441	0.985698	0.631691	1.75537	0.343537	0.696434	0.868947	0.999974	1.49633	0.507338	0.819189	0.106202	0.146004	0.327894	0.524921	0.792932	0.179198	0.476565	0.530245	0.266135	1.21685	1.20193	0.19221	0.366867	0.235487
NUTM2B-AS1	ENSG00000225484.5	0.377768	0.846381	0.650819	0.649062	0.281007	0.569163	0.386537	0.475127	0.274813	0.361652	0.353008	0.583442	0.590501	0.419314	0.513286	0.447738	0.220789	0.418878	0.610123	0.38084	0.364908	0.237232	0.697407	0.316595	0.633893	0.53072	0.443745	0.410861	0.326961	0.873816	0.806886	0.859392	0.575598	0.710278	0.449687	0.329956	0.348494	0.576783	0.274767	0.614891	0.435986	0.531826	0.4956	0.778817	0.556333	0.910976	0.687629	0.125589
TAT-AS1	ENSG00000260886.1	0.206749	0.178505	0.334504	0.517347	1.6887	1.40255	0.915617	0.675748	1.46649	0.776828	0.165281	0	0.885414	1.42784	0.0667535	0.239161	0.272787	0.279835	1.80286	0.485173	1.34868	0.822481	0.596119	0.546782	0.855538	0.358692	0.391923	1.32323	0.522877	0.28113	0.340787	0.241576	2.542	3.0852	1.18234	0.348902	0.337294	1.195	0.250167	0.0890958	0.0973808	0.384755	0.134323	0.412263	0.347495	0.0724259	0.0526822	0.197116
ST7-AS1	ENSG00000227199.1	1.02329	0.211961	0.395504	0.417619	1.53928	0.38278	0.406035	2.14025	0.511577	0.433262	0.356694	1.15956	0.143289	0.22184	0.219271	0.593812	0.553081	1.07586	0.0953673	1.42197	0.358595	1.27533	0.395364	0.384674	0.606112	0.710113	1.78758	0.32351	0.563768	0.261662	0.95438	1.33736	0.300732	1.03914	0.128989	0.43051	0.206872	0.233697	0.745176	0.467515	0.49884	1.02228	0.54817	1.15246	0.475277	0.131157	0.507014	0.986288
SNAI3-AS1	ENSG00000260630.5	1.19863	0.364717	0.713805	0.30116	0.906474	0.600825	0.660929	0.740929	1.2461	0.442887	0.363022	0.484309	0.121825	0.679467	0.620692	0.557999	0.148248	0.8668	0.442328	1.28456	0.0450892	0.905035	0.670097	0.663016	1.1965	0.20524	0.495955	0.917497	0.403546	0.788374	0.878407	0.938245	0.246414	0.494074	1.13051	0.676858	0.569376	0.579754	0.396416	0.418727	0.290057	0.255016	0.508732	0.345127	0.501195	0.427628	0.352956	0.281767
ZNF436-AS1	ENSG00000249087.5	0.401499	0.391568	1.07644	1.4694	0.70961	0.547153	0.468138	0.512734	0.581207	0.458207	0.525108	1.12974	0.260769	0.505724	0.356471	0.49408	0.209681	0.591459	0.360222	0.422836	0.247783	0.799584	0.96594	0.389168	0.473152	0.555679	0.781111	0.247762	0.193622	0.614071	0.766292	0.608291	0.453189	0.971203	0.240598	0.331862	1.08805	0.400241	0.947274	0.684773	0.679491	0.497782	0.204646	0.683437	1.07755	0.345799	0.699269	0.282889
OSTN-AS1	ENSG00000233308.1	0.334793	0	0	0.106969	1.00995	0.0526254	1.26576	0	0	0.647853	1.23759	0.209223	1.94135	0.349773	0	2.19089	2.48201	0	0.0590457	0	0.0489342	0	0.0810952	1.63494	0	0.649101	0.0622512	0.43429	0.86268	0	0.0969193	0.0546744	0.3137	0.414546	0.209058	0	0.200159	1.42446	2.26976	0	0.774187	1.24669	0.366773	0.310692	0.187136	0.0413699	0	0.45656
SIAH2-AS1	ENSG00000244265.1	0.139699	0.27332	0.778411	0.344412	0.44816	0.176519	0.770346	0.113117	0.208086	0.878506	0.132401	0.399382	0.863948	0.834463	0.357545	0.964821	0.556692	0.117361	0.257187	2.35067	0.111805	1.70292	0.182751	0.11013	0.451229	1.58044	1.70738	0.780582	1.71175	0.328309	0.057379	0.34555	1.21642	0.906626	1.35955	0.491801	0.502958	0.223277	0.184344	0.249943	0.151322	0.44681	0.745088	0.553566	0.281735	0	0.243742	0.568553
PARD3-AS1	ENSG00000226386.1	1.2242	0.61639	0.606177	0.336273	0.288838	0.172111	0.290196	0.965561	0.748204	1.111	0.356946	1.09159	0.0764618	0.209085	0.865032	0.856612	0	0.580168	0	1.45068	0.234502	0.619358	0.757204	0.430295	0.370144	0.642436	1.23479	0	0.180043	0.804313	0.823934	1.75326	0.271546	1.09445	0.145828	0.579469	0.139491	0	0.533889	0.24385	0.44715	0.179546	0.578818	1.24243	0.558143	0.319664	0.14732	0.709135
SLC25A30-AS1	ENSG00000251015.1	0.970455	0.577327	0.827761	0.260505	0.275106	0.252237	0.934995	0.0365463	0.449989	1.27255	0.446577	0.331103	0.303911	0.760664	0.43708	0.74299	0.799583	0.146175	0.84638	0.267429	0.204238	1.33227	0.277859	0.458674	0.348244	0.286526	0.256243	0.505208	0.486292	0.739708	0.357016	0.540046	1.29707	0.279751	0.694763	0.595581	0.689107	0.480137	0.926256	0.162211	0.0970315	0.752864	0.204016	0	0.225999	0.0896546	0.0969032	0.204064
LINC01315	ENSG00000229891.1	1.26177	1.19452	0.320717	1.3138	0.172232	0.612139	0.0471088	0.497375	0	0.576789	0.823313	0.344378	0.240778	0.290471	0.710432	0.837402	1.19581	1.86981	0.346753	0.536772	0.308476	1.63211	2.18551	0.382629	0.112813	0.859505	1.55369	0.532228	1.03246	1.81562	1.03214	1.89378	0.686008	1.41922	0.0886608	0.385522	0.433879	0.848859	0.206874	1.64562	1.24858	0.441493	0.182016	1.44658	0.399463	0.879344	0.173933	0.742018
LINC00476	ENSG00000175611.10	0.46263	0.370827	0.748736	0.626696	0.524456	0.427753	0.685766	0.397665	0.555395	0.409441	0.282253	0.786545	0.141612	0.636078	0.591346	0.66889	0.784714	0.743474	0.166509	0.489902	0.306732	1.00501	0.395385	0.49378	0.426	0.471483	0.805735	0.299301	0.59608	0.596371	1.20045	0.553892	0.460569	0.218929	0.488621	0.159734	0.463326	0.300508	0.856215	0.378372	0.751652	0.289659	0.464663	0.809202	0.745011	0.241388	0.345473	0.438326
[truncated: 320 more rows]
[truncated: 367 more columns]
