# Supplementary material for: Tumor Mutation Burden-Associated LINC00638/miR-4732-3p/ULBP1 Axis Promotes Immune Escape via PD-L1 in Hepatocellular Carcinoma
Source: Front Oncol. 2021 Sep 8;11:729340. doi: 10.3389/fonc.2021.729340 (PMC8456090; doi:10.3389/fonc.2021.729340)
Supplement: Supplementary file 3 [file Table_2.xlsx]

## Sheet: Sheet1
Table S2. A total of 615 delncRNAs were screened by LIMMA algorithm in TCGA LIHC cohorts
Symbol	ID	logFC	pvalue	FDR
LINC00907	ENSG00000267586.5	-2.13991	1.18e-05	1.66e-05
FENDRR	ENSG00000268388.4	-2.07289	5.96e-16	1.61e-15
HAND2-AS1	ENSG00000237125.7	-1.96069	3.19e-18	1.02e-17
LINC01093	ENSG00000249173.4	-1.86734	6.76e-46	2e-44
NCOA7-AS1	ENSG00000232131.1	-1.7203	3.24e-09	5.67e-09
HTR2A-AS1	ENSG00000224517.5	-1.69265	8.56e-11	1.63e-10
HAO2-IT1	ENSG00000230921.1	-1.52124	2.53e-11	4.99e-11
HHIP-AS1	ENSG00000248890.1	-1.49541	2.59e-17	7.69e-17
KBTBD11-OT1	ENSG00000253696.2	-1.47024	3.21e-12	6.77e-12
LINC00683	ENSG00000266256.1	-1.44491	3.16e-06	4.66e-06
WARS2-IT1	ENSG00000224238.2	-1.3827	1.97e-08	3.29e-08
CLRN1-AS1	ENSG00000239265.4	-1.35695	0.00167959	0.00206989
TMEM26-AS1	ENSG00000237233.2	-1.32778	1.98e-05	2.76e-05
LINC00885	ENSG00000224652.1	-1.29852	1.53e-10	2.86e-10
LINC01430	ENSG00000237907.1	-1.29129	2.26e-20	8.5e-20
FAM99A	ENSG00000205866.3	-1.16978	1.52e-33	1.44e-32
FAM99B	ENSG00000205865.4	-1.1539	5.14e-21	2.06e-20
PWRN1	ENSG00000259905.4	-1.06367	0.000434522	0.000559379
MAGI2-AS3	ENSG00000234456.6	-1.0416	2.24e-20	8.48e-20
RBMS3-AS3	ENSG00000235904.1	-1.03008	7.35e-06	1.05e-05
SOS1-IT1	ENSG00000229692.3	1.00074	7.93e-30	5.79e-29
LINC00652	ENSG00000179935.8	1.0034	8.8e-05	0.000117554
LINC01001	ENSG00000230724.8	1.00568	7.28e-14	1.7e-13
LINC00115	ENSG00000225880.5	1.00579	1.05e-20	4.08e-20
LINC01106	ENSG00000175772.10	1.00822	2.74e-08	4.53e-08
PAXBP1-AS1	ENSG00000238197.4	1.01139	2.23e-23	1.02e-22
RORA-AS1	ENSG00000245534.5	1.01372	1.52e-10	2.85e-10
LINC00680	ENSG00000215190.7	1.01532	6.44e-37	7.99e-36
TTC3-AS1	ENSG00000228677.1	1.01821	1.73e-06	2.6e-06
ZBTB11-AS1	ENSG00000256628.3	1.01957	1.03e-46	3.55e-45
SMG7-AS1	ENSG00000232860.6	1.02492	1.4e-20	5.33e-20
SRD5A3-AS1	ENSG00000249700.7	1.02576	7.1e-18	2.21e-17
SNHG14	ENSG00000224078.11	1.02898	1.48e-16	4.16e-16
VPS9D1-AS1	ENSG00000261373.1	1.02991	7.01e-11	1.35e-10
STEAP2-AS1	ENSG00000227646.6	1.03197	4.75e-06	6.91e-06
LINC01515	ENSG00000228065.9	1.03406	3.9e-21	1.57e-20
ASB16-AS1	ENSG00000267080.4	1.03701	2.38e-40	3.99e-39
PIK3CD-AS2	ENSG00000231789.2	1.03779	4.58e-08	7.49e-08
LINC00899	ENSG00000231711.2	1.0391	7.6e-22	3.21e-21
LINC00612	ENSG00000214851.4	1.03961	1.98e-14	4.82e-14
DIAPH2-AS1	ENSG00000236256.8	1.04095	0.000137246	0.000181194
DGCR11	ENSG00000273311.1	1.04247	1.28e-27	8.06e-27
C2-AS1	ENSG00000281756.1	1.0442	1.83e-15	4.8e-15
HPN-AS1	ENSG00000227392.1	1.04707	2.35e-18	7.57e-18
LINC00843	ENSG00000178440.5	1.04766	4e-12	8.37e-12
BACH1-IT2	ENSG00000228817.4	1.04995	7e-10	1.26e-09
LINC01176	ENSG00000281404.1	1.05248	1.22e-20	4.7e-20
HCG18	ENSG00000231074.7	1.05925	7.04e-43	1.59e-41
ASH1L-AS1	ENSG00000235919.4	1.06121	5.06e-28	3.29e-27
KLF3-AS1	ENSG00000231160.8	1.06169	3.73e-14	8.92e-14
TMEM161B-AS1	ENSG00000247828.6	1.06348	8.76e-33	7.94e-32
LIMD1-AS1	ENSG00000230530.1	1.06407	3.9e-10	7.16e-10
ST7-AS1	ENSG00000227199.1	1.06798	2.29e-21	9.44e-21
CHRM3-AS2	ENSG00000233355.5	1.06909	1.1e-05	1.55e-05
SOX2-OT	ENSG00000242808.6	1.07112	0.00161215	0.0019947
HCG4B	ENSG00000227262.3	1.07156	1.01e-20	3.94e-20
PITRM1-AS1	ENSG00000237399.6	1.07198	7.08e-09	1.21e-08
LINC00449	ENSG00000203441.2	1.07277	7.01e-09	1.2e-08
LINC00969	ENSG00000242086.7	1.07409	7.35e-23	3.28e-22
GSN-AS1	ENSG00000235865.2	1.0741	2.89e-09	5.07e-09
HMGN3-AS1	ENSG00000270362.1	1.07549	7.8e-25	4.03e-24
GLIS2-AS1	ENSG00000262686.1	1.07772	3.47e-17	1.01e-16
MANEA-AS1	ENSG00000261366.1	1.08045	6.53e-15	1.64e-14
JARID2-AS1	ENSG00000235488.1	1.08135	1.18e-10	2.22e-10
FAM201A	ENSG00000204860.4	1.08148	1.41e-07	2.24e-07
SNHG7	ENSG00000233016.5	1.08636	1.77e-40	3.01e-39
LINC01484	ENSG00000253686.1	1.09006	1.13e-20	4.37e-20
NPTN-IT1	ENSG00000281183.1	1.09071	3.76e-09	6.55e-09
OSGEPL1-AS1	ENSG00000253559.1	1.09302	3.24e-20	1.2e-19
USP3-AS1	ENSG00000259248.4	1.09444	2.2e-44	5.69e-43
LINC00265	ENSG00000188185.10	1.09697	1.08e-13	2.51e-13
LINC00954	ENSG00000228784.6	1.09725	6.45e-06	9.25e-06
STT3A-AS1	ENSG00000254671.2	1.09882	2.3e-05	3.19e-05
LINC01285	ENSG00000203650.6	1.10292	6.68e-19	2.21e-18
DLEU2	ENSG00000231607.7	1.10433	4.73e-38	6.52e-37
GAS6-AS2	ENSG00000272695.1	1.10896	9.93e-19	3.24e-18
LINC00540	ENSG00000276476.2	1.11568	0.00123585	0.00153985
ZFX-AS1	ENSG00000234230.1	1.11577	7.09e-05	9.6e-05
TRAPPC12-AS1	ENSG00000225234.1	1.1161	2.35e-16	6.51e-16
BCDIN3D-AS1	ENSG00000258057.4	1.11973	4.33e-27	2.63e-26
PARD3-AS1	ENSG00000226386.1	1.12049	6.21e-19	2.08e-18
ALDH1L1-AS1	ENSG00000250218.1	1.12177	3.8e-07	5.89e-07
MATN1-AS1	ENSG00000186056.8	1.12212	2.67e-19	9.15e-19
RNF219-AS1	ENSG00000234377.6	1.12219	4.82e-06	7e-06
LINC00240	ENSG00000224843.5	1.12581	1.4e-20	5.33e-20
LINC00992	ENSG00000248663.5	1.12831	8.1e-08	1.3e-07
CLYBL-AS2	ENSG00000227659.1	1.13242	1.06e-05	1.5e-05
EGOT	ENSG00000235947.1	1.13482	1.1e-06	1.67e-06
FAM27C	ENSG00000154537.4	1.13502	4.85e-06	7.04e-06
ASAP1-IT2	ENSG00000280543.1	1.13586	2.27e-07	3.57e-07
KCNJ2-AS1	ENSG00000267365.1	1.13626	1.58e-12	3.41e-12
SLC25A21-AS1	ENSG00000258708.1	1.13627	4.69e-17	1.36e-16
LINC00348	ENSG00000226846.1	1.13782	3.9e-06	5.7e-06
N4BP2L2-IT2	ENSG00000281026.1	1.13842	1.55e-15	4.09e-15
LINC00342	ENSG00000232931.4	1.14198	1.03e-14	2.54e-14
FAM225A	ENSG00000231528.2	1.14428	1.08e-05	1.53e-05
ACAP2-IT1	ENSG00000229325.1	1.14531	3.19e-08	5.24e-08
LINC00167	ENSG00000233220.3	1.15078	5.64e-10	1.02e-09
INTS6-AS1	ENSG00000236778.6	1.15707	9.55e-27	5.67e-26
DPP9-AS1	ENSG00000205790.1	1.1599	2.51e-16	6.92e-16
MID1IP1-AS1	ENSG00000238123.1	1.16677	5.87e-21	2.33e-20
WNT5A-AS1	ENSG00000244586.1	1.1671	2.36e-11	4.67e-11
SH3RF3-AS1	ENSG00000259863.1	1.16711	1.17e-09	2.09e-09
ITPR1-AS1	ENSG00000231249.1	1.16938	2.87e-18	9.2e-18
LINC00882	ENSG00000242759.5	1.17166	2.74e-09	4.81e-09
CYP1B1-AS1	ENSG00000232973.10	1.17253	3.31e-17	9.69e-17
LYPLAL1-AS1	ENSG00000228063.1	1.17632	2.54e-12	5.38e-12
RNASEH2B-AS1	ENSG00000233672.5	1.18199	2.33e-19	8.03e-19
MORC2-AS1	ENSG00000235989.3	1.18333	5.77e-11	1.11e-10
AGBL5-AS1	ENSG00000231636.1	1.18502	4.94e-10	8.99e-10
LINC00654	ENSG00000205181.5	1.18846	3.71e-13	8.31e-13
LINC01123	ENSG00000204588.5	1.18877	1.16e-06	1.76e-06
LINC01169	ENSG00000259471.1	1.18929	7.82e-15	1.94e-14
ELOVL2-AS1	ENSG00000230314.5	1.18955	4.13e-16	1.13e-15
ARHGEF7-AS2	ENSG00000235875.3	1.18992	0.000595251	0.000759986
HOXB-AS1	ENSG00000230148.7	1.19016	1.02e-15	2.72e-15
PIK3IP1-AS1	ENSG00000228839.4	1.19076	1.1e-11	2.23e-11
SEMA3B-AS1	ENSG00000232352.1	1.19234	1.06e-17	3.26e-17
ZEB1-AS1	ENSG00000237036.4	1.19359	2.07e-47	7.56e-46
DOCK9-AS2	ENSG00000260992.1	1.19373	4.32e-19	1.46e-18
UBE2R2-AS1	ENSG00000235481.2	1.19439	1.45e-07	2.3e-07
FLG-AS1	ENSG00000237975.5	1.19462	7.93e-09	1.35e-08
SNHG10	ENSG00000247092.5	1.19548	1.21e-46	4.06e-45
LINC00926	ENSG00000247982.5	1.19613	1.96e-10	3.65e-10
PRRT3-AS1	ENSG00000230082.1	1.20117	1.31e-27	8.21e-27
HLA-F-AS1	ENSG00000214922.8	1.20416	1.05e-33	1.03e-32
SNHG1	ENSG00000255717.5	1.20496	3.6e-37	4.56e-36
SEMA3F-AS1	ENSG00000235016.1	1.20798	7.59e-25	3.94e-24
LINC00996	ENSG00000242258.1	1.20987	9.07e-09	1.54e-08
MIAT	ENSG00000225783.5	1.21308	0.000269868	0.000351423
SLC25A30-AS1	ENSG00000251015.1	1.21551	3.63e-25	1.91e-24
LINC01140	ENSG00000267272.4	1.21603	1.88e-11	3.76e-11
LMCD1-AS1	ENSG00000227110.5	1.21927	7.76e-20	2.77e-19
FAM215B	ENSG00000232300.1	1.21946	1.09e-05	1.54e-05
ARHGAP31-AS1	ENSG00000241155.1	1.22294	1.43e-05	2.01e-05
ZNF346-IT1	ENSG00000251666.1	1.2283	3.79e-14	9.04e-14
MKNK1-AS1	ENSG00000269956.1	1.22926	2.11e-12	4.51e-12
MIRLET7DHG	ENSG00000230262.5	1.22954	4.66e-10	8.49e-10
LINC00630	ENSG00000223546.5	1.23176	1.02e-24	5.21e-24
RAD51-AS1	ENSG00000245849.5	1.23313	1.89e-25	1.01e-24
LINC01521	ENSG00000213888.3	1.23369	1.83e-23	8.38e-23
STX18-AS1	ENSG00000247708.6	1.23518	1.07e-31	9.1e-31
JAZF1-AS1	ENSG00000234336.5	1.23613	1.56e-06	2.35e-06
ZNF529-AS1	ENSG00000233527.7	1.23711	5.04e-45	1.42e-43
WWTR1-AS1	ENSG00000241313.2	1.23721	8.45e-18	2.62e-17
PTOV1-AS2	ENSG00000269352.1	1.23858	2.19e-28	1.44e-27
MZF1-AS1	ENSG00000267858.4	1.24077	4.52e-53	2.8e-51
ZNF436-AS1	ENSG00000249087.5	1.24693	4.15e-34	4.26e-33
PARD6G-AS1	ENSG00000267270.4	1.24976	3.61e-29	2.52e-28
LINC01119	ENSG00000239332.4	1.25129	8.2e-12	1.68e-11
KTN1-AS1	ENSG00000186615.9	1.25636	3.49e-43	8.02e-42
LINC01141	ENSG00000236963.4	1.25998	3.47e-08	5.7e-08
SEC24B-AS1	ENSG00000247950.5	1.26061	2.4e-32	2.1e-31
GRIK1-AS1	ENSG00000174680.8	1.26151	0.000220691	0.000289817
THUMPD3-AS1	ENSG00000206573.7	1.266	2.36e-49	1.08e-47
RAB6C-AS1	ENSG00000225449.3	1.2669	0.00433905	0.0052077
APOA1-AS	ENSG00000235910.1	1.26805	9.75e-16	2.61e-15
AP4B1-AS1	ENSG00000226167.1	1.27124	7.8e-12	1.6e-11
PAX8-AS1	ENSG00000189223.12	1.2726	5.55e-15	1.4e-14
RASAL2-AS1	ENSG00000224687.1	1.27299	4.28e-30	3.18e-29
MKLN1-AS	ENSG00000236753.4	1.27766	4.28e-32	3.71e-31
ARRDC3-AS1	ENSG00000281357.1	1.28101	1.05e-17	3.23e-17
LINC00638	ENSG00000258701.1	1.28331	1.24e-24	6.31e-24
HOXB-AS3	ENSG00000233101.9	1.28434	2.89e-06	4.27e-06
CCNT2-AS1	ENSG00000224043.6	1.28769	2.37e-34	2.45e-33
ZNF528-AS1	ENSG00000269834.4	1.29381	7.02e-21	2.77e-20
LINC01587	ENSG00000082929.7	1.29546	2.38e-06	3.55e-06
LINC01067	ENSG00000236053.1	1.2955	9.37e-05	0.000124632
CD81-AS1	ENSG00000238184.1	1.29825	2.77e-13	6.28e-13
DSCAS	ENSG00000265888.1	1.30008	3.96e-14	9.43e-14
CYP51A1-AS1	ENSG00000188693.7	1.30271	5.31e-16	1.44e-15
NFYC-AS1	ENSG00000272145.1	1.30313	1.57e-23	7.3e-23
BACE1-AS	ENSG00000278768.1	1.30475	8.41e-40	1.32e-38
LINC01063	ENSG00000232065.1	1.30499	5.76e-14	1.36e-13
USP27X-AS1	ENSG00000234390.4	1.30601	1.37e-26	7.94e-26
DIRC3	ENSG00000231672.5	1.30683	2.04e-06	3.06e-06
LINC00964	ENSG00000249816.5	1.3091	0.000110765	0.000147015
MIRLET7BHG	ENSG00000197182.11	1.30969	3.31e-19	1.13e-18
NDUFB2-AS1	ENSG00000240889.1	1.31079	3.97e-35	4.36e-34
BAALC-AS2	ENSG00000236939.2	1.31199	9.83e-06	1.4e-05
C9orf41-AS1	ENSG00000203321.2	1.31264	7.98e-07	1.22e-06
LINC00989	ENSG00000250334.4	1.31535	0.000515099	0.000661053
LINC01271	ENSG00000233077.1	1.31582	7.99e-28	5.11e-27
ERICD	ENSG00000280303.2	1.3178	3.03e-27	1.87e-26
CRYM-AS1	ENSG00000189149.10	1.31901	1.74e-09	3.08e-09
LINC01358	ENSG00000230812.4	1.32158	7.07e-19	2.33e-18
MIR4697HG	ENSG00000280237.1	1.32184	7.32e-09	1.25e-08
SNHG12	ENSG00000197989.12	1.32393	8.39e-30	6.09e-29
LINC00506	ENSG00000281392.1	1.33014	2.71e-06	4.02e-06
SBF2-AS1	ENSG00000246273.5	1.33016	8.82e-53	5.21e-51
FTO-IT1	ENSG00000260936.1	1.33096	2.44e-17	7.28e-17
LINC01336	ENSG00000250889.2	1.33623	4.48e-12	9.33e-12
LINC00475	ENSG00000225511.5	1.33863	3.14e-07	4.91e-07
EAF1-AS1	ENSG00000249786.6	1.33889	1.11e-20	4.3e-20
LINC00539	ENSG00000224429.6	1.34031	1.02e-13	2.37e-13
LINC01094	ENSG00000251442.4	1.34593	2.94e-12	6.22e-12
LINC01237	ENSG00000233806.6	1.34796	1.14e-16	3.24e-16
SNHG20	ENSG00000234912.8	1.3486	1.82e-37	2.38e-36
IDI2-AS1	ENSG00000232656.6	1.35012	4.04e-12	8.44e-12
FRMD6-AS1	ENSG00000273888.1	1.35163	1.46e-14	3.57e-14
ZNF790-AS1	ENSG00000267254.4	1.35434	6.64e-20	2.4e-19
FAM95C	ENSG00000273036.2	1.3559	1.06e-07	1.7e-07
LINC00921	ENSG00000281005.1	1.35713	1.47e-31	1.24e-30
SLCO4A1-AS1	ENSG00000232803.1	1.35806	0.00107389	0.00134888
SNHG3	ENSG00000242125.3	1.35881	7.37e-42	1.42e-40
ENO1-AS1	ENSG00000230679.1	1.35908	9.95e-18	3.07e-17
TRHDE-AS1	ENSG00000236333.3	1.36119	3.33e-06	4.88e-06
CRTC3-AS1	ENSG00000259736.1	1.36531	8.71e-28	5.54e-27
SAP30L-AS1	ENSG00000245275.6	1.36548	1.88e-19	6.52e-19
IL21R-AS1	ENSG00000259954.1	1.36609	1.95e-07	3.07e-07
GRPEL2-AS1	ENSG00000253618.1	1.36644	5.23e-08	8.53e-08
SATB1-AS1	ENSG00000228956.7	1.36888	1.42e-05	2e-05
IFT74-AS1	ENSG00000234676.1	1.37163	1.12e-08	1.89e-08
SNHG21	ENSG00000250988.6	1.37487	8.85e-49	3.66e-47
SAPCD1-AS1	ENSG00000235663.1	1.37661	4.03e-18	1.28e-17
LRRC2-AS1	ENSG00000268324.2	1.38591	5.05e-17	1.46e-16
PYCARD-AS1	ENSG00000261359.2	1.38713	3.93e-09	6.83e-09
CTBP1-AS	ENSG00000280927.1	1.38782	5.23e-27	3.17e-26
ASMTL-AS1	ENSG00000236017.6	1.3913	1.06e-33	1.04e-32
HCG15	ENSG00000227214.2	1.3926	2.97e-20	1.11e-19
SLC6A1-AS1	ENSG00000232287.2	1.39849	1.98e-16	5.51e-16
SNAP25-AS1	ENSG00000227906.6	1.40424	2.68e-13	6.11e-13
ZDHHC20-IT1	ENSG00000236953.1	1.40537	5.46e-10	9.91e-10
TSC22D1-AS1	ENSG00000278156.1	1.41017	1.26e-13	2.91e-13
RAMP2-AS1	ENSG00000197291.7	1.4192	4.64e-14	1.1e-13
ZBED3-AS1	ENSG00000250802.5	1.41988	9.87e-24	4.68e-23
KLHL7-AS1	ENSG00000230658.1	1.42523	3.93e-18	1.25e-17
NPPA-AS1	ENSG00000242349.4	1.42688	1.53e-23	7.14e-23
ZSWIM8-AS1	ENSG00000272589.1	1.43412	3.41e-11	6.67e-11
H1FX-AS1	ENSG00000206417.7	1.43543	6.49e-36	7.39e-35
LINC00315	ENSG00000184274.3	1.43565	3.28e-17	9.62e-17
GAS8-AS1	ENSG00000221819.5	1.44186	2.67e-14	6.43e-14
SLC16A1-AS1	ENSG00000226419.5	1.44576	2.3e-37	2.94e-36
CAHM	ENSG00000270419.1	1.45176	1.55e-31	1.3e-30
IGF2-AS	ENSG00000099869.7	1.46611	3.01e-08	4.95e-08
LINC00471	ENSG00000181798.2	1.47115	5.17e-24	2.49e-23
CBR3-AS1	ENSG00000236830.5	1.4736	1.31e-28	8.74e-28
MIR17HG	ENSG00000215417.9	1.47369	2.31e-22	1.01e-21
LINC00299	ENSG00000236790.4	1.47527	2.43e-17	7.27e-17
ZNF337-AS1	ENSG00000213742.5	1.47627	3.39e-67	8.41e-65
UBOX5-AS1	ENSG00000235958.4	1.47905	2.42e-21	9.94e-21
ABHD11-AS1	ENSG00000225969.1	1.48005	2.98e-08	4.91e-08
SRRM2-AS1	ENSG00000205913.5	1.48051	4.45e-51	2.4e-49
LINC00106	ENSG00000236871.5	1.48066	6.1e-29	4.2e-28
ARAP1-AS2	ENSG00000245148.2	1.48261	1.6e-15	4.21e-15
HCG17	ENSG00000270604.4	1.48264	4.63e-22	1.98e-21
LINC01011	ENSG00000244041.6	1.48579	6.32e-34	6.38e-33
GHRLOS	ENSG00000240288.6	1.48634	1.62e-23	7.47e-23
DLGAP1-AS2	ENSG00000262001.1	1.48718	8.9e-31	7.03e-30
RFX3-AS1	ENSG00000232104.3	1.49252	2.39e-19	8.22e-19
LCMT1-AS2	ENSG00000260034.1	1.49354	1.02e-06	1.55e-06
LINC01182	ENSG00000250634.4	1.49361	1.51e-07	2.39e-07
ZBTB20-AS1	ENSG00000241560.4	1.49564	4.91e-11	9.51e-11
KIF25-AS1	ENSG00000229921.5	1.49942	0.00973202	0.011437
EWSAT1	ENSG00000212766.8	1.49977	8.14e-11	1.55e-10
LINC00565	ENSG00000260910.1	1.50212	0.000208292	0.000273825
CASC21	ENSG00000253929.1	1.50678	1.08e-09	1.93e-09
MRVI1-AS1	ENSG00000177112.6	1.50781	4.73e-09	8.16e-09
INHBA-AS1	ENSG00000224116.5	1.51197	6.45e-20	2.34e-19
RBM12B-AS1	ENSG00000279331.1	1.51422	1.71e-23	7.86e-23
PCAT6	ENSG00000228288.5	1.5177	3.16e-57	2.8e-55
LINC01133	ENSG00000224259.4	1.51809	7.99e-05	0.000107428
TMEM147-AS1	ENSG00000236144.5	1.51894	1.85e-46	5.74e-45
AATBC	ENSG00000215458.7	1.52032	2.8e-17	8.29e-17
TRPM2-AS	ENSG00000230061.2	1.5214	4.57e-06	6.66e-06
TMEM246-AS1	ENSG00000225376.4	1.52252	2.5e-08	4.15e-08
LINC01344	ENSG00000228918.3	1.5226	2e-18	6.46e-18
MLIP-AS1	ENSG00000235050.5	1.52816	1.76e-09	3.11e-09
RFPL3S	ENSG00000205853.9	1.52989	2.84e-19	9.68e-19
RMDN2-AS1	ENSG00000235848.3	1.53101	7.6e-11	1.46e-10
CPEB2-AS1	ENSG00000247624.5	1.53362	1.64e-14	4.01e-14
LINC00504	ENSG00000248360.6	1.53563	5.19e-11	1e-10
TMEM51-AS1	ENSG00000175147.10	1.53915	2.1e-06	3.14e-06
IPO9-AS1	ENSG00000231871.4	1.5405	2.06e-24	1.03e-23
LMO7-AS1	ENSG00000261105.4	1.54088	3.32e-14	7.98e-14
GHET1	ENSG00000281189.1	1.54218	5.16e-28	3.34e-27
TBX2-AS1	ENSG00000267280.4	1.54512	6.71e-25	3.5e-24
FAM83H-AS1	ENSG00000203499.9	1.547	1.32e-18	4.29e-18
DGUOK-AS1	ENSG00000237883.1	1.55159	2.51e-29	1.76e-28
LANCL1-AS1	ENSG00000234281.4	1.55358	9.59e-11	1.82e-10
LINC00943	ENSG00000189238.5	1.55364	6.69e-05	9.07e-05
UBXN10-AS1	ENSG00000225986.1	1.55644	1.52e-19	5.33e-19
PRMT5-AS1	ENSG00000237054.8	1.5584	9.62e-28	6.09e-27
LINC01359	ENSG00000226891.5	1.56397	2.59e-20	9.71e-20
STXBP5-AS1	ENSG00000233452.5	1.56416	1.44e-11	2.91e-11
LOXL1-AS1	ENSG00000261801.4	1.56636	1.57e-09	2.79e-09
LINC01393	ENSG00000225535.5	1.56918	1.04e-11	2.12e-11
HOXA-AS2	ENSG00000253552.6	1.57052	6.63e-26	3.58e-25
LINC00637	ENSG00000258735.1	1.57207	3.03e-11	5.95e-11
USP2-AS1	ENSG00000245248.6	1.57809	2.58e-27	1.6e-26
ZNF197-AS1	ENSG00000233509.2	1.57881	2.53e-14	6.11e-14
GNAS-AS1	ENSG00000235590.6	1.579	3.43e-09	6e-09
RFPL1S	ENSG00000225465.8	1.58232	1.23e-08	2.07e-08
FAM157C	ENSG00000260528.3	1.59418	4.1e-14	9.73e-14
NARF-IT1	ENSG00000266236.1	1.5963	7.42e-13	1.63e-12
LINC01431	ENSG00000232645.4	1.59977	1.17e-36	1.42e-35
LINC00482	ENSG00000185168.5	1.60263	2.62e-46	7.93e-45
DLEU7-AS1	ENSG00000237152.3	1.60561	1.58e-13	3.64e-13
EDRF1-AS1	ENSG00000236991.5	1.60998	1.36e-15	3.61e-15
LINC00222	ENSG00000203801.7	1.61022	2.49e-15	6.48e-15
KDM4A-AS1	ENSG00000236200.4	1.61148	1.48e-48	5.92e-47
MEG9	ENSG00000223403.3	1.61831	1.91e-05	2.67e-05
IGBP1-AS1	ENSG00000203588.3	1.6192	4.63e-20	1.68e-19
LINC01151	ENSG00000253819.1	1.61938	1.08e-23	5.1e-23
DGCR12	ENSG00000281530.1	1.61962	1.48e-11	2.98e-11
LINC01132	ENSG00000227630.2	1.61967	1.91e-28	1.26e-27
LINC01004	ENSG00000228393.3	1.61991	7.53e-42	1.42e-40
PLCG1-AS1	ENSG00000226648.1	1.62212	3.85e-15	9.89e-15
PCAT2	ENSG00000253264.1	1.62232	1.76e-09	3.11e-09
LINC01315	ENSG00000229891.1	1.62252	2.18e-26	1.22e-25
FMR1-IT1	ENSG00000236337.1	1.62376	5.61e-16	1.52e-15
LINC00205	ENSG00000223768.1	1.62459	3.1e-49	1.37e-47
LINC00824	ENSG00000254275.5	1.6246	1.11e-07	1.77e-07
NEXN-AS1	ENSG00000235927.4	1.62701	5.09e-13	1.13e-12
NCBP2-AS1	ENSG00000225578.1	1.62732	2.6e-15	6.75e-15
LINC00298	ENSG00000235665.4	1.62795	3.67e-09	6.41e-09
HCG27	ENSG00000206344.6	1.63186	6.13e-29	4.2e-28
ZNF341-AS1	ENSG00000230753.4	1.63366	1.7e-11	3.4e-11
CALML3-AS1	ENSG00000205488.7	1.63367	2.66e-08	4.4e-08
MIR181A2HG	ENSG00000224020.1	1.63578	6.45e-15	1.62e-14
SLC2A1-AS1	ENSG00000227533.4	1.63961	1.15e-08	1.94e-08
PCAT29	ENSG00000259641.4	1.64864	1.94e-16	5.41e-16
MCM3AP-AS1	ENSG00000215424.8	1.64953	2.04e-50	1.01e-48
LINC01341	ENSG00000227953.5	1.65176	2.07e-30	1.57e-29
CSE1L-AS1	ENSG00000227431.4	1.6527	9.22e-15	2.28e-14
LINC01301	ENSG00000251396.5	1.66253	3.92e-31	3.2e-30
CASC18	ENSG00000257859.1	1.66642	3.64e-05	5.01e-05
ZNF32-AS2	ENSG00000230565.1	1.67117	3.82e-29	2.65e-28
BHLHE40-AS1	ENSG00000235831.5	1.67125	2.69e-15	6.97e-15
SZT2-AS1	ENSG00000229372.1	1.67245	3.38e-12	7.1e-12
GCSAML-AS1	ENSG00000227135.1	1.67318	0.00163062	0.00201554
LINC00677	ENSG00000259717.1	1.67561	1.07e-11	2.17e-11
HIF1A-AS1	ENSG00000258777.1	1.67853	2.55e-07	4e-07
ZNF32-AS1	ENSG00000226245.1	1.67962	6.61e-19	2.2e-18
LINC01372	ENSG00000235475.1	1.67994	1.76e-33	1.64e-32
SH3PXD2A-AS1	ENSG00000280693.1	1.68188	4.81e-12	1e-11
FSIP2-AS1	ENSG00000231646.4	1.68462	6.98e-13	1.54e-12
LGALS8-AS1	ENSG00000223776.5	1.68942	8.44e-29	5.66e-28
LINC01134	ENSG00000236423.4	1.68982	3.38e-44	8.07e-43
LINC00239	ENSG00000258512.1	1.69204	8.71e-13	1.91e-12
LINC01138	ENSG00000274020.1	1.69523	3.94e-62	4.87e-60
LINC01337	ENSG00000251221.1	1.7028	7.22e-12	1.49e-11
LINC00470	ENSG00000132204.12	1.70338	7.54e-12	1.55e-11
GATA2-AS1	ENSG00000244300.2	1.70524	1.14e-18	3.71e-18
LINC01355	ENSG00000261326.2	1.70593	1.35e-36	1.63e-35
ATP6V0E2-AS1	ENSG00000204934.9	1.70926	1.77e-36	2.11e-35
FLVCR1-AS1	ENSG00000198468.6	1.71473	2.28e-42	4.64e-41
LINC00940	ENSG00000235049.1	1.71552	5.62e-07	8.62e-07
EFCAB6-AS1	ENSG00000223843.4	1.71638	4.05e-09	7.03e-09
YEATS2-AS1	ENSG00000233885.6	1.729	4.25e-24	2.05e-23
GTSE1-AS1	ENSG00000277232.2	1.73555	1.47e-25	7.9e-25
LINC00839	ENSG00000185904.10	1.73878	8.15e-10	1.46e-09
EPHA1-AS1	ENSG00000229153.4	1.74058	1.45e-10	2.72e-10
ZNF649-AS1	ENSG00000268095.1	1.74061	3.36e-12	7.08e-12
ZRANB2-AS1	ENSG00000235079.1	1.74788	2.09e-11	4.16e-11
TGFB2-AS1	ENSG00000232480.1	1.74939	2.22e-11	4.4e-11
TMEM72-AS1	ENSG00000224812.2	1.75026	8.57e-06	1.22e-05
FRY-AS1	ENSG00000237637.1	1.752	9.62e-15	2.38e-14
SNRK-AS1	ENSG00000234617.1	1.75538	2.8e-08	4.62e-08
ABCA9-AS1	ENSG00000231749.2	1.75655	0.000388331	0.000501476
LINC00535	ENSG00000246662.5	1.75786	6.58e-27	3.94e-26
TMPO-AS1	ENSG00000257167.2	1.76593	1.82e-65	3.23e-63
HYI-AS1	ENSG00000229348.1	1.76918	6.56e-41	1.18e-39
LENG8-AS1	ENSG00000226696.4	1.77262	7.2e-48	2.71e-46
LINC00189	ENSG00000215533.7	1.77545	3.49e-14	8.36e-14
PPP4R1-AS1	ENSG00000263627.1	1.77701	2.82e-15	7.29e-15
LINC01152	ENSG00000256124.4	1.77721	1.64e-12	3.53e-12
LINC01089	ENSG00000212694.7	1.77915	7.32e-56	6.06e-54
DCUN1D2-AS	ENSG00000233613.4	1.78013	5.18e-15	1.31e-14
SOX9-AS1	ENSG00000234899.8	1.78341	4.28e-31	3.47e-30
ZNF350-AS1	ENSG00000269235.1	1.78527	2.01e-17	6.07e-17
LINC00982	ENSG00000177133.9	1.7888	3.84e-13	8.59e-13
MIR600HG	ENSG00000236901.4	1.79641	2.54e-40	4.2e-39
TTLL11-IT1	ENSG00000237548.1	1.79654	6.41e-09	1.1e-08
EXTL3-AS1	ENSG00000246339.5	1.80848	4.94e-33	4.58e-32
LINC00672	ENSG00000263874.1	1.81445	8.48e-34	8.42e-33
EMX2OS	ENSG00000229847.7	1.81573	0.0343072	0.0389883
LINC00702	ENSG00000233117.2	1.81623	2.12e-29	1.51e-28
VLDLR-AS1	ENSG00000236404.7	1.81893	3.52e-05	4.86e-05
C8orf37-AS1	ENSG00000253773.2	1.81919	1.25e-20	4.8e-20
CCDC144NL-AS1	ENSG00000233098.7	1.82072	2.48e-11	4.9e-11
ZNF793-AS1	ENSG00000266916.4	1.82543	2.94e-24	1.44e-23
RHPN1-AS1	ENSG00000254389.3	1.82689	1.31e-45	3.78e-44
TESC-AS1	ENSG00000258285.1	1.85051	3.66e-08	6e-08
RUSC1-AS1	ENSG00000225855.5	1.85141	7.89e-52	4.45e-50
MIR646HG	ENSG00000228340.4	1.85904	4.14e-17	1.2e-16
MORF4L2-AS1	ENSG00000231154.1	1.86137	2.24e-39	3.43e-38
CSTF3-AS1	ENSG00000247151.5	1.86465	2.36e-17	7.07e-17
LINC01389	ENSG00000225762.1	1.86867	1.26e-44	3.4e-43
KIZ-AS1	ENSG00000232712.5	1.8738	2.01e-13	4.61e-13
GTF3C2-AS1	ENSG00000234945.6	1.87641	2.39e-30	1.8e-29
MEG8	ENSG00000258399.5	1.87802	5.99e-05	8.15e-05
UBE2Q1-AS1	ENSG00000229780.1	1.87977	6.19e-26	3.35e-25
FMR1-AS1	ENSG00000268066.4	1.8823	1.27e-19	4.46e-19
LINC00893	ENSG00000241769.6	1.8971	1.95e-42	4.17e-41
PCAT14	ENSG00000280623.1	1.90459	0.000951864	0.00119925
KCNQ1OT1	ENSG00000269821.1	1.90651	3.67e-20	1.35e-19
OVOL1-AS1	ENSG00000255120.4	1.91132	2.18e-08	3.64e-08
PSORS1C3	ENSG00000204528.3	1.91259	2.13e-26	1.2e-25
EHD4-AS1	ENSG00000259883.1	1.91465	1.34e-18	4.34e-18
ITFG1-AS1	ENSG00000260281.4	1.92018	4.4e-20	1.61e-19
LINC00412	ENSG00000234772.1	1.92432	3.96e-11	7.71e-11
LINC00235	ENSG00000277142.1	1.92454	8.67e-42	1.61e-40
MCCC1-AS1	ENSG00000243368.2	1.92513	1.19e-32	1.06e-31
LINC00528	ENSG00000269220.1	1.94055	1.96e-49	9.36e-48
TM4SF1-AS1	ENSG00000240541.2	1.94247	1.07e-26	6.29e-26
LINC00346	ENSG00000255874.2	1.9509	5.88e-27	3.54e-26
HHATL-AS1	ENSG00000230970.3	1.95567	2.08e-05	2.89e-05
UCKL1-AS1	ENSG00000280213.1	1.95653	7.23e-30	5.31e-29
PRKAR2A-AS1	ENSG00000224424.7	1.95664	2.12e-58	2.02e-56
CASC11	ENSG00000249375.6	1.96088	3.58e-13	8.03e-13
HEXDC-IT1	ENSG00000279066.1	1.96204	3.04e-21	1.24e-20
EGFR-AS1	ENSG00000224057.1	1.96473	1.04e-12	2.26e-12
ACTN1-AS1	ENSG00000259062.2	1.96526	5.2e-15	1.31e-14
OXCT1-AS1	ENSG00000248668.2	1.96755	2.35e-08	3.9e-08
FBXL19-AS1	ENSG00000260852.1	1.96832	2.43e-42	4.86e-41
ZNF571-AS1	ENSG00000267470.4	1.96973	2.95e-15	7.61e-15
PWAR1	ENSG00000279050.1	1.97453	4.63e-11	8.99e-11
LINC00622	ENSG00000260941.1	1.97717	2.24e-29	1.59e-28
LINC00862	ENSG00000203721.4	1.97917	2.92e-26	1.61e-25
SMC2-AS1	ENSG00000270332.1	1.99549	1.26e-23	5.9e-23
LINC00323	ENSG00000226496.2	2.00421	8.23e-05	0.000110296
FOXD2-AS1	ENSG00000237424.1	2.00666	4.32e-62	4.87e-60
LINC00950	ENSG00000281205.1	2.0074	4.19e-47	1.49e-45
DNAJB5-AS1	ENSG00000281491.1	2.01002	7.4e-15	1.85e-14
TMCC1-AS1	ENSG00000271270.4	2.01331	3.11e-44	7.72e-43
NFIA-AS2	ENSG00000237928.4	2.01391	1.61e-12	3.47e-12
FOCAD-AS1	ENSG00000227071.1	2.02287	6.39e-18	2e-17
FAM83C-AS1	ENSG00000235214.1	2.02307	5.42e-31	4.37e-30
RAPGEF4-AS1	ENSG00000228016.1	2.03087	1.11e-13	2.57e-13
DDX39B-AS1	ENSG00000234006.1	2.0337	1.29e-33	1.24e-32
LINC00930	ENSG00000258647.4	2.03399	3.74e-06	5.47e-06
LINC00327	ENSG00000232977.5	2.03831	4.12e-09	7.14e-09
RUNDC3A-AS1	ENSG00000267750.4	2.04234	9.47e-10	1.7e-09
RNF139-AS1	ENSG00000245149.3	2.0463	4.13e-54	2.7e-52
LINC00304	ENSG00000180422.3	2.04755	5.28e-09	9.1e-09
LINC00923	ENSG00000251209.6	2.05226	2.18e-10	4.05e-10
CCDC13-AS1	ENSG00000173811.9	2.05508	1.39e-08	2.34e-08
LINC00894	ENSG00000235703.4	2.05693	7.6e-41	1.35e-39
CEP83-AS1	ENSG00000278916.1	2.05936	3.47e-35	3.88e-34
FAM182A	ENSG00000125804.12	2.06445	3.47e-07	5.41e-07
APCDD1L-AS1	ENSG00000231290.4	2.08458	0.00317576	0.00386006
LINC01353	ENSG00000231507.1	2.08589	1.25e-21	5.21e-21
LINC00853	ENSG00000224805.2	2.09259	4.36e-40	6.94e-39
HCG25	ENSG00000232940.4	2.09466	1.83e-68	5.68e-66
TSPEAR-AS1	ENSG00000235890.2	2.09968	3.58e-35	3.97e-34
BAALC-AS1	ENSG00000247081.6	2.10134	1.57e-33	1.48e-32
BSN-AS2	ENSG00000226913.1	2.11613	3.09e-21	1.25e-20
LINC00479	ENSG00000236384.6	2.12269	4.72e-19	1.59e-18
FAM225B	ENSG00000225684.3	2.1365	1.36e-07	2.16e-07
LINC01374	ENSG00000280560.1	2.14474	5.47e-10	9.91e-10
HCG9	ENSG00000204625.9	2.14824	2.86e-24	1.41e-23
LHFPL3-AS2	ENSG00000225329.2	2.15213	6.16e-10	1.11e-09
C1QTNF1-AS1	ENSG00000265096.1	2.16274	2.89e-16	7.95e-16
LINC01556	ENSG00000204709.4	2.17084	7.64e-15	1.9e-14
LINC00880	ENSG00000243629.1	2.18651	2.86e-13	6.46e-13
LINC01549	ENSG00000232560.5	2.18732	2.65e-20	9.91e-20
VAC14-AS1	ENSG00000214353.6	2.18976	1.39e-15	3.68e-15
DLG5-AS1	ENSG00000233871.1	2.19938	1.7e-62	2.34e-60
LINC00887	ENSG00000214145.5	2.20111	8.85e-08	1.42e-07
ZMIZ1-AS1	ENSG00000224596.6	2.20535	1.92e-31	1.59e-30
LINC00896	ENSG00000236499.2	2.20601	8.27e-38	1.13e-36
DSCR9	ENSG00000230366.8	2.21102	1.49e-30	1.14e-29
KRTAP5-AS1	ENSG00000233930.3	2.21809	1.92e-16	5.37e-16
LINC01088	ENSG00000249307.4	2.22147	3.89e-09	6.77e-09
LINC00578	ENSG00000228221.4	2.2317	7.17e-10	1.29e-09
LY86-AS1	ENSG00000216863.8	2.23337	0.000121411	0.000160973
LINC01510	ENSG00000231210.2	2.23459	6.14e-09	1.06e-08
LINC00473	ENSG00000223414.2	2.23547	0.000658804	0.00083768
MIS18A-AS1	ENSG00000227256.1	2.24879	6.16e-34	6.27e-33
FZD10-AS1	ENSG00000250208.5	2.26071	1.11e-10	2.1e-10
LINC00685	ENSG00000226179.4	2.26163	1.62e-46	5.29e-45
STK24-AS1	ENSG00000224418.1	2.2741	1.72e-48	6.67e-47
HEXA-AS1	ENSG00000260339.1	2.28149	1.05e-37	1.42e-36
LINC01126	ENSG00000279873.2	2.2913	4.54e-35	4.94e-34
PVT1	ENSG00000249859.6	2.30839	3.47e-54	2.39e-52
BCYRN1	ENSG00000236824.1	2.31144	2.11e-06	3.15e-06
CASC15	ENSG00000272168.4	2.31541	4.42e-16	1.21e-15
LINC01480	ENSG00000270164.1	2.3605	3.46e-13	7.81e-13
PTPRG-AS1	ENSG00000241472.5	2.36592	3.88e-23	1.75e-22
MYLK-AS1	ENSG00000239523.4	2.36955	2.87e-71	1.78e-68
LINC00593	ENSG00000259703.4	2.37311	4.44e-10	8.11e-10
HCG20	ENSG00000228022.4	2.38063	4.14e-15	1.06e-14
SATB2-AS1	ENSG00000225953.2	2.38918	6.62e-19	2.2e-18
CELSR3-AS1	ENSG00000228350.1	2.40654	8.1e-49	3.47e-47
MRPL23-AS1	ENSG00000226416.1	2.4115	2.29e-09	4.04e-09
FALEC	ENSG00000228126.1	2.42616	1.64e-32	1.45e-31
LINC01091	ENSG00000249464.4	2.4387	8.9e-19	2.91e-18
DGCR9	ENSG00000273032.1	2.44089	3.08e-24	1.5e-23
TM4SF19-AS1	ENSG00000235897.1	2.47526	2.41e-43	5.64e-42
LINC01311	ENSG00000260924.2	2.47686	3.09e-66	6.39e-64
LINC00244	ENSG00000279418.1	2.49706	1.86e-16	5.21e-16
UNC5B-AS1	ENSG00000237512.5	2.50744	1.43e-16	4.04e-16
ATP2A1-AS1	ENSG00000260442.4	2.51808	1.18e-41	2.15e-40
LINC01436	ENSG00000231106.2	2.52548	3.78e-16	1.04e-15
LINC00665	ENSG00000232677.5	2.53611	7.64e-43	1.69e-41
TSPEAR-AS2	ENSG00000182912.6	2.55779	4.65e-38	6.48e-37
LINC00624	ENSG00000278811.3	2.56471	2.28e-09	4.02e-09
HDAC11-AS1	ENSG00000244502.2	2.56917	4.65e-21	1.87e-20
TRIM31-AS1	ENSG00000231226.1	2.57696	7.09e-20	2.54e-19
LINC00640	ENSG00000258479.4	2.58395	2.04e-08	3.41e-08
CYP4A22-AS1	ENSG00000225506.2	2.58857	5.76e-35	6.16e-34
LINC00184	ENSG00000224939.1	2.59869	5.17e-14	1.22e-13
LINC00173	ENSG00000196668.3	2.60015	2.3e-17	6.91e-17
LINC01226	ENSG00000223907.1	2.61126	1.57e-19	5.49e-19
ZIM2-AS1	ENSG00000269793.4	2.62048	1.17e-10	2.2e-10
LINC00607	ENSG00000235770.4	2.62121	6.86e-20	2.47e-19
EMC3-AS1	ENSG00000180385.7	2.65038	1.57e-50	8.12e-49
CASC9	ENSG00000249395.2	2.65702	3.2e-26	1.76e-25
MAFG-AS1	ENSG00000265688.1	2.66053	4.58e-63	7.1e-61
SERTAD4-AS1	ENSG00000203706.7	2.66523	1.38e-22	6.07e-22
PRC1-AS1	ENSG00000258725.1	2.66721	1.27e-37	1.68e-36
LINC01186	ENSG00000236751.1	2.69125	4.47e-38	6.3e-37
GDNF-AS1	ENSG00000248587.5	2.69286	1.6e-15	4.21e-15
SNHG4	ENSG00000281398.1	2.70192	2.06e-42	4.26e-41
WT1-AS	ENSG00000183242.10	2.71657	5.66e-07	8.66e-07
LINC00944	ENSG00000256128.4	2.74671	1.81e-26	1.03e-25
LRP4-AS1	ENSG00000247675.5	2.74763	2.63e-25	1.39e-24
ZNF252P-AS1	ENSG00000255559.1	2.7571	5.52e-45	1.52e-43
LINC01426	ENSG00000234380.1	2.75749	1.45e-42	3.16e-41
CAPN10-AS1	ENSG00000260942.1	2.7615	7.58e-71	3.14e-68
FAM182B	ENSG00000175170.13	2.76319	1.91e-22	8.35e-22
IBA57-AS1	ENSG00000203684.5	2.7817	7.5e-42	1.42e-40
CDIPT-AS1	ENSG00000214725.6	2.79329	1.34e-27	8.36e-27
ELFN1-AS1	ENSG00000236081.1	2.81218	1.18e-15	3.14e-15
LINC01451	ENSG00000279141.2	2.82294	2.32e-39	3.51e-38
MIR325HG	ENSG00000280870.1	2.82545	6.87e-20	2.47e-19
KIAA1614-AS1	ENSG00000232586.1	2.83535	3.82e-37	4.79e-36
LINC01424	ENSG00000236519.1	2.85902	1.16e-40	2.03e-39
LINC01572	ENSG00000261008.5	2.88631	1.47e-30	1.13e-29
STAM-AS1	ENSG00000260589.1	2.90014	3.06e-44	7.72e-43
LINC01012	ENSG00000281706.1	2.92728	6.84e-13	1.51e-12
FAM212B-AS1	ENSG00000227811.2	2.92839	2.37e-24	1.18e-23
WASIR2	ENSG00000231439.4	2.97029	1.19e-16	3.38e-16
TTC39A-AS1	ENSG00000261664.4	3.02076	2.7e-24	1.33e-23
LINC00941	ENSG00000235884.3	3.04015	1.44e-14	3.53e-14
STAU2-AS1	ENSG00000253302.1	3.04179	1.27e-39	1.97e-38
LINC01136	ENSG00000233791.4	3.04652	2.34e-26	1.31e-25
MEOX2-AS1	ENSG00000229108.1	3.05542	7.61e-12	1.56e-11
RNF144A-AS1	ENSG00000228203.5	3.11868	1.49e-10	2.79e-10
LINC01116	ENSG00000163364.8	3.15541	2.89e-22	1.25e-21
MYCNOS	ENSG00000233718.4	3.26689	1.27e-15	3.37e-15
LINC00511	ENSG00000227036.5	3.2674	9.21e-33	8.28e-32
LINC01139	ENSG00000215808.2	3.2714	8.17e-20	2.9e-19
PRR7-AS1	ENSG00000246334.2	3.28002	4.48e-32	3.86e-31
LINC00485	ENSG00000258169.1	3.32174	4.2e-20	1.54e-19
LINC01235	ENSG00000270547.4	3.32447	7.65e-29	5.16e-28
LINC00494	ENSG00000235621.7	3.33579	4.59e-10	8.38e-10
LINC01108	ENSG00000226673.1	3.34821	2.44e-23	1.11e-22
UPK1A-AS1	ENSG00000226510.1	3.35183	3.19e-17	9.38e-17
LINC01559	ENSG00000180861.8	3.36549	1.81e-05	2.53e-05
MAPT-IT1	ENSG00000279685.2	3.36996	1.18e-14	2.9e-14
DDX11-AS1	ENSG00000245614.3	3.37964	7.9e-62	8.17e-60
LINC00114	ENSG00000223806.6	3.39564	1.73e-12	3.71e-12
C3orf67-AS1	ENSG00000242428.4	3.39735	1.01e-22	4.48e-22
SPATA3-AS1	ENSG00000238062.4	3.42625	7.65e-23	3.4e-22
LINC00628	ENSG00000280924.1	3.43072	4.01e-38	5.72e-37
ZFPM2-AS1	ENSG00000251003.6	3.45758	2.08e-34	2.17e-33
TCL6	ENSG00000187621.13	3.47819	4.88e-15	1.24e-14
CASC22	ENSG00000260887.2	3.51494	7.02e-13	1.54e-12
LINC00664	ENSG00000268658.4	3.54651	2.85e-13	6.45e-13
LINC01269	ENSG00000258689.1	3.58516	2.44e-14	5.9e-14
LINC00501	ENSG00000203645.2	3.69853	4.4e-10	8.05e-10
FAM87A	ENSG00000182366.8	3.70422	1.08e-10	2.04e-10
TEX41	ENSG00000226674.7	3.71259	6.67e-29	4.52e-28
LINC01117	ENSG00000224577.1	3.71292	6.76e-19	2.23e-18
LINC00488	ENSG00000214381.4	3.74874	1.27e-12	2.75e-12
LINC00519	ENSG00000258955.1	3.76111	1.03e-12	2.24e-12
CASC8	ENSG00000246228.5	3.76113	2.27e-08	3.78e-08
IGF2BP2-AS1	ENSG00000163915.6	3.83693	6.46e-14	1.52e-13
FIRRE	ENSG00000213468.3	3.85841	1.2e-29	8.66e-29
LUCAT1	ENSG00000248323.4	3.88837	2.88e-26	1.6e-25
LINC01535	ENSG00000226686.6	3.90425	8.44e-31	6.73e-30
LINC00689	ENSG00000231419.5	3.90515	3.75e-10	6.89e-10
PLCE1-AS1	ENSG00000268894.5	3.95951	0.00590437	0.00702524
RASGRF2-AS1	ENSG00000251450.1	4.00368	1.8e-32	1.58e-31
CDKN2B-AS1	ENSG00000240498.5	4.03821	5.96e-55	4.62e-53
RMST	ENSG00000255794.5	4.18154	1.23e-17	3.75e-17
PTGES2-AS1	ENSG00000232850.3	4.18794	4.52e-36	5.23e-35
CECR7	ENSG00000237438.5	4.19568	1.73e-16	4.86e-16
TFAP2A-AS1	ENSG00000229950.1	4.3074	3.52e-31	2.89e-30
LINC01101	ENSG00000280409.1	4.43567	2.6e-13	5.94e-13
TLX1NB	ENSG00000236311.5	4.47184	7.99e-17	2.3e-16
LINC00634	ENSG00000205704.6	4.5006	3.24e-24	1.58e-23
KCNMB2-AS1	ENSG00000237978.4	4.55113	7.33e-37	9.01e-36
HOXD-AS2	ENSG00000237380.5	4.55993	5.56e-21	2.22e-20
SLC7A11-AS1	ENSG00000250033.4	4.65384	2.07e-11	4.12e-11
LEF1-AS1	ENSG00000232021.5	4.69863	3.12e-27	1.92e-26
HOXC-AS2	ENSG00000250133.2	4.77495	2.19e-14	5.32e-14
HOXA-AS3	ENSG00000254369.5	4.79063	8.68e-18	2.69e-17
BBOX1-AS1	ENSG00000254560.4	4.88277	1.93e-14	4.71e-14
ST8SIA6-AS1	ENSG00000204832.8	5.03297	1.75e-54	1.28e-52
LINC01224	ENSG00000269416.4	5.07765	1.71e-26	9.78e-26
LINC01121	ENSG00000205054.5	5.13635	9.61e-25	4.93e-24
LINC01446	ENSG00000205628.2	5.14492	1.45e-26	8.33e-26
SSTR5-AS1	ENSG00000261713.5	5.23542	8.81e-17	2.52e-16
HAGLR	ENSG00000224189.5	5.50007	7.26e-33	6.67e-32
HAGLROS	ENSG00000226363.3	5.53956	7.1e-39	1.04e-37
LINC01234	ENSG00000249550.5	5.54741	8.26e-19	2.71e-18
LINC00942	ENSG00000249628.2	5.5763	9.28e-12	1.89e-11
FEZF1-AS1	ENSG00000230316.5	5.62363	2.82e-23	1.28e-22
AFAP1-AS1	ENSG00000272620.1	6.12159	1.38e-17	4.19e-17
CDKN2A-AS1	ENSG00000224854.3	6.17842	4.15e-42	8.17e-41
DLX6-AS1	ENSG00000231764.7	6.22622	1.19e-11	2.41e-11
NPSR1-AS1	ENSG00000197085.10	6.86611	9.25e-21	3.62e-20
PART1	ENSG00000152931.7	6.87894	2.47e-07	3.88e-07
LINC01532	ENSG00000267014.4	6.93244	2.4e-22	1.04e-21
LINC01287	ENSG00000234722.3	7.09891	4.71e-22	2.01e-21
DSCR8	ENSG00000198054.10	7.12405	5.49e-18	1.73e-17
HOXA11-AS	ENSG00000240990.8	7.13171	3.57e-13	8.03e-13
LINC00221	ENSG00000270816.4	7.31211	1.36e-26	7.92e-26
HOTTIP	ENSG00000243766.6	7.64125	7.53e-33	6.87e-32
MAFA-AS1	ENSG00000254338.1	7.75497	1.35e-20	5.17e-20
LINC00355	ENSG00000227674.1	9.19964	1.57e-30	1.2e-29
LINC01419	ENSG00000253898.1	9.29182	7.83e-35	8.31e-34
