# Supplementary material for: Tumor Mutation Burden-Associated LINC00638/miR-4732-3p/ULBP1 Axis Promotes Immune Escape via PD-L1 in Hepatocellular Carcinoma
Source: Front Oncol. 2021 Sep 8;11:729340. doi: 10.3389/fonc.2021.729340 (PMC8456090; doi:10.3389/fonc.2021.729340)
Supplement: Supplementary file 4 [file Table_3.xlsx]

## Sheet: unicox-infor-sig
Table S3. A total of 180 DElncRNAs were identified that were significantly associated with survival prognosis in TCGA LIHC cohorts
Symbol	coef	exp(coef)	se(coef)	z	p
MKLN1-AS	1.5	4.47	0.254	5.88	4e-09
TMCC1-AS1	1.42	4.12	0.243	5.82	5.8e-09
LINC00501	1.91	6.75	0.351	5.44	5.2e-08
SNHG4	0.864	2.37	0.166	5.21	1.9e-07
ZFPM2-AS1	0.378	1.46	0.0752	5.03	5e-07
KDM4A-AS1	1.23	3.41	0.274	4.47	7.7e-06
LUCAT1	0.503	1.65	0.113	4.47	8e-06
FIRRE	1.78	5.95	0.401	4.45	8.6e-06
CECR7	0.76	2.14	0.172	4.43	9.4e-06
SNHG3	0.404	1.5	0.0925	4.36	1.3e-05
LINC00652	4.23	68.8	0.996	4.25	2.1e-05
LINC01224	0.791	2.21	0.187	4.22	2.4e-05
DDX11-AS1	1.62	5.03	0.385	4.2	2.7e-05
LINC01138	0.681	1.98	0.164	4.17	3.1e-05
LINC01134	1.05	2.87	0.264	3.99	6.5e-05
FAM225A	2.3	9.99	0.579	3.97	7.1e-05
LINC01269	0.469	1.6	0.12	3.9	9.6e-05
PIK3CD-AS2	0.439	1.55	0.113	3.89	0.0001
LINC01094	1.01	2.76	0.263	3.87	0.00011
ZEB1-AS1	0.778	2.18	0.202	3.85	0.00012
PRRT3-AS1	0.358	1.43	0.0936	3.83	0.00013
HMGN3-AS1	1.06	2.89	0.279	3.8	0.00014
WASIR2	1.8	6.07	0.474	3.81	0.00014
MAFG-AS1	0.335	1.4	0.0887	3.78	0.00016
RHPN1-AS1	0.768	2.16	0.207	3.71	0.00021
THUMPD3-AS1	0.659	1.93	0.179	3.68	0.00023
FOXD2-AS1	0.413	1.51	0.114	3.64	0.00028
LINC01063	0.672	1.96	0.186	3.62	0.0003
BACE1-AS	0.584	1.79	0.162	3.61	0.00031
LINC00942	0.236	1.27	0.0655	3.6	0.00032
PCAT14	1.28	3.6	0.359	3.57	0.00035
SPATA3-AS1	3.06	21.3	0.859	3.56	0.00037
EMC3-AS1	0.852	2.34	0.24	3.55	0.00038
SBF2-AS1	0.695	2	0.197	3.52	0.00043
MCM3AP-AS1	1.94	6.95	0.553	3.5	0.00046
LMCD1-AS1	5.17	177	1.48	3.5	0.00047
CASC9	0.227	1.25	0.0652	3.48	0.0005
PTPRG-AS1	2.23	9.32	0.643	3.47	0.00052
LINC01011	0.881	2.41	0.256	3.44	0.00058
LINC01424	2.34	10.3	0.68	3.44	0.00059
LINC01532	0.878	2.41	0.255	3.44	0.00059
ARHGAP31-AS1	0.982	2.67	0.287	3.43	0.00061
GHRLOS	1.33	3.78	0.392	3.39	0.00069
LINC01067	0.901	2.46	0.27	3.34	0.00085
LINC00638	0.881	2.41	0.264	3.33	0.00087
LINC00205	0.451	1.57	0.136	3.32	0.0009
LINC01234	0.39	1.48	0.118	3.32	0.0009
ELFN1-AS1	0.24	1.27	0.0722	3.32	0.00091
TGFB2-AS1	0.465	1.59	0.141	3.29	0.00099
KIF25-AS1	0.682	1.98	0.208	3.28	0.001
SLC2A1-AS1	1.57	4.81	0.479	3.28	0.001
NDUFB2-AS1	1.39	4.02	0.427	3.26	0.0011
ZNF337-AS1	1.1	2.99	0.336	3.27	0.0011
UBE2R2-AS1	3.01	20.4	0.936	3.22	0.0013
PCAT6	0.349	1.42	0.108	3.22	0.0013
KLHL7-AS1	1.41	4.1	0.446	3.16	0.0016
BBOX1-AS1	0.423	1.53	0.136	3.1	0.0019
SNHG21	0.76	2.14	0.247	3.07	0.0021
LINC00862	0.613	1.85	0.2	3.07	0.0021
FTO-IT1	2.14	8.5	0.7	3.06	0.0022
MIR646HG	1.62	5.08	0.533	3.05	0.0023
CASC11	14.3	1593938	4.68	3.05	0.0023
SNHG20	0.57	1.77	0.188	3.03	0.0024
LINC01136	1.13	3.1	0.377	3	0.0027
LINC01572	2.97	19.5	1	2.97	0.003
LINC01116	0.353	1.42	0.119	2.97	0.003
SLC16A1-AS1	1.12	3.08	0.381	2.95	0.0032
SNHG1	0.328	1.39	0.112	2.94	0.0033
FAM225B	5.19	179	1.77	2.93	0.0034
HDAC11-AS1	1.92	6.8	0.655	2.93	0.0034
SNHG12	0.405	1.5	0.139	2.91	0.0036
ZBTB11-AS1	0.89	2.44	0.306	2.91	0.0037
HCG15	0.812	2.25	0.28	2.9	0.0037
LRP4-AS1	2.08	8.04	0.724	2.88	0.004
HCG20	0.742	2.1	0.259	2.87	0.0042
LINC00654	0.811	2.25	0.284	2.86	0.0043
LINC01353	0.915	2.5	0.321	2.86	0.0043
LINC00471	1.67	5.32	0.587	2.85	0.0044
LINC01139	0.25	1.28	0.089	2.81	0.005
MYLK-AS1	0.465	1.59	0.167	2.78	0.0055
ZNF529-AS1	0.536	1.71	0.193	2.77	0.0056
SZT2-AS1	1.9	6.71	0.689	2.76	0.0057
LINC00578	1.18	3.24	0.428	2.75	0.006
FAM182B	1.13	3.1	0.416	2.71	0.0067
LINC00540	0.642	1.9	0.239	2.69	0.0071
IPO9-AS1	1.94	6.99	0.729	2.67	0.0077
LINC00665	0.263	1.3	0.0988	2.66	0.0077
SAP30L-AS1	2.36	10.5	0.885	2.66	0.0078
FAM27C	0.489	1.63	0.184	2.66	0.0079
LINC00839	0.317	1.37	0.12	2.65	0.0082
TM4SF19-AS1	1	2.72	0.379	2.64	0.0083
LINC00221	0.213	1.24	0.081	2.63	0.0085
YEATS2-AS1	2.23	9.29	0.855	2.61	0.0092
ZIM2-AS1	1.04	2.84	0.402	2.6	0.0094
DLX6-AS1	1.67	5.3	0.642	2.6	0.0094
LINC00506	3.92	50.6	1.52	2.59	0.0097
HTR2A-AS1	-3.67	0.0254	1.43	-2.57	0.01
SOX9-AS1	0.355	1.43	0.139	2.56	0.01
ZNF252P-AS1	1.84	6.32	0.718	2.57	0.01
ITPR1-AS1	1.08	2.94	0.425	2.54	0.011
LINC00189	0.26	1.3	0.102	2.55	0.011
LINC01091	1.12	3.08	0.444	2.54	0.011
LINC01436	0.171	1.19	0.0675	2.54	0.011
HPN-AS1	-0.466	0.628	0.184	-2.53	0.012
KTN1-AS1	0.817	2.26	0.324	2.53	0.012
C9orf41-AS1	3.46	31.8	1.4	2.47	0.013
LINC00346	0.392	1.48	0.158	2.49	0.013
HCG25	0.769	2.16	0.311	2.48	0.013
MYCNOS	1.15	3.15	0.465	2.47	0.014
SLC25A30-AS1	-0.624	0.536	0.257	-2.43	0.015
LINC01446	0.565	1.76	0.235	2.41	0.016
CDKN2A-AS1	1.53	4.63	0.635	2.41	0.016
DSCR8	0.184	1.2	0.0763	2.41	0.016
LINC01431	0.539	1.71	0.226	2.38	0.017
LINC01012	2.81	16.5	1.18	2.38	0.017
KCNMB2-AS1	0.277	1.32	0.116	2.39	0.017
LENG8-AS1	0.463	1.59	0.195	2.37	0.018
LINC00628	1.15	3.16	0.487	2.37	0.018
VPS9D1-AS1	0.314	1.37	0.134	2.34	0.019
LINC01515	1.47	4.37	0.628	2.35	0.019
LINC01140	2.44	11.4	1.04	2.34	0.019
LINC01336	0.629	1.88	0.268	2.35	0.019
PRR7-AS1	0.793	2.21	0.337	2.35	0.019
HOXA-AS3	3.61	37	1.54	2.35	0.019
LINC01121	1.6	4.96	0.684	2.34	0.019
TM4SF1-AS1	0.503	1.65	0.218	2.31	0.021
LINC00622	0.454	1.58	0.199	2.28	0.023
LINC00304	2.3	9.96	1.01	2.28	0.023
ATP2A1-AS1	0.371	1.45	0.163	2.28	0.023
LINC00944	0.349	1.42	0.154	2.27	0.023
STAM-AS1	2.04	7.69	0.9	2.27	0.023
LINC01559	0.292	1.34	0.129	2.27	0.023
NPPA-AS1	0.47	1.6	0.208	2.26	0.024
TFAP2A-AS1	0.454	1.57	0.2	2.26	0.024
PVT1	0.296	1.34	0.133	2.23	0.026
LINC01287	0.121	1.13	0.0543	2.23	0.026
FAM99A	-0.12	0.887	0.054	-2.22	0.027
SNHG7	0.217	1.24	0.0982	2.2	0.027
UPK1A-AS1	0.278	1.32	0.126	2.21	0.027
LINC00664	1.16	3.19	0.524	2.21	0.027
VLDLR-AS1	0.7	2.01	0.319	2.19	0.028
UNC5B-AS1	0.942	2.57	0.429	2.2	0.028
DSCR9	2.63	13.9	1.21	2.18	0.029
LINC01117	0.839	2.31	0.384	2.19	0.029
LINC01101	0.593	1.81	0.272	2.18	0.029
CASC15	0.738	2.09	0.34	2.17	0.03
SNHG10	0.386	1.47	0.179	2.16	0.031
USP2-AS1	0.47	1.6	0.218	2.15	0.031
MIS18A-AS1	1.29	3.63	0.598	2.16	0.031
USP27X-AS1	0.489	1.63	0.228	2.14	0.032
HIF1A-AS1	1.03	2.81	0.483	2.14	0.032
LINC00511	0.288	1.33	0.135	2.14	0.032
LINC00989	-5.42	0.00441	2.54	-2.13	0.033
BCDIN3D-AS1	1.54	4.67	0.726	2.12	0.034
ASH1L-AS1	0.443	1.56	0.21	2.11	0.035
STT3A-AS1	1.37	3.94	0.652	2.11	0.035
DGUOK-AS1	0.503	1.65	0.238	2.11	0.035
LINC00941	0.407	1.5	0.193	2.1	0.035
ZNF32-AS2	0.612	1.84	0.292	2.1	0.036
LINC01123	0.925	2.52	0.442	2.09	0.037
STX18-AS1	1.55	4.72	0.743	2.09	0.037
CAPN10-AS1	0.661	1.94	0.316	2.09	0.037
SATB1-AS1	1.43	4.17	0.689	2.07	0.038
PART1	0.348	1.42	0.168	2.07	0.038
SNHG14	0.306	1.36	0.148	2.06	0.039
STAU2-AS1	1.68	5.35	0.813	2.06	0.039
RUNDC3A-AS1	2.42	11.3	1.18	2.05	0.04
TEX41	0.588	1.8	0.287	2.05	0.04
FLG-AS1	1.14	3.12	0.561	2.03	0.042
GHET1	1.04	2.84	0.512	2.03	0.042
CALML3-AS1	0.496	1.64	0.246	2.02	0.043
LINC01093	-0.135	0.874	0.0668	-2.02	0.044
LINC01358	0.889	2.43	0.441	2.02	0.044
CDKN2B-AS1	0.66	1.94	0.329	2.01	0.044
LINC00607	0.362	1.44	0.181	2.01	0.045
HCG18	0.416	1.52	0.208	2	0.046
CDIPT-AS1	0.59	1.8	0.295	2	0.046
STK24-AS1	0.665	1.94	0.334	1.99	0.047
RNF144A-AS1	0.418	1.52	0.211	1.98	0.048
SRD5A3-AS1	2.24	9.44	1.14	1.97	0.049
