# Supplementary material for: Tumor Mutation Burden-Associated LINC00638/miR-4732-3p/ULBP1 Axis Promotes Immune Escape via PD-L1 in Hepatocellular Carcinoma
Source: Front Oncol. 2021 Sep 8;11:729340. doi: 10.3389/fonc.2021.729340 (PMC8456090; doi:10.3389/fonc.2021.729340)
Supplement: Supplementary file 5 [file Table_4.xlsx]

## Sheet: matched-clinical-selected-OS
Table S4. The clinical information of the samples was in the hepatocellular carcinoma sample set in the TCGA data set
sampleID	time	OS	age	gender	grade	M	N	T	stage	radiation	vascular	recurrence	status	PS
TCGA-2Y-A9GS-01	24.1333	1	58	1	2	NA	NA	2	NA	0	NA	NA	1	1.32551
TCGA-2Y-A9GT-01	54.1333	1	51	1	2	NA	NA	1	1	0	0	NA	0	-0.17941
TCGA-2Y-A9GU-01	64.6333	0	55	0	2	NA	NA	1	1	0	NA	0	0	-0.366793
TCGA-2Y-A9GV-01	84.4	1	54	0	1	NA	NA	1	1	0	NA	NA	0	-0.19865
TCGA-2Y-A9GW-01	42.3667	1	64	1	2	NA	0	1	1	0	NA	NA	1	1.32506
TCGA-2Y-A9GX-01	81.4	0	68	1	2	NA	NA	1	1	0	NA	1	1	1.03764
TCGA-2Y-A9GY-01	25.2333	1	64	0	3	NA	NA	2	2	0	NA	NA	1	1.8611
TCGA-2Y-A9GZ-01	28.2667	1	82	0	2	NA	NA	2	2	0	NA	NA	0	0.578606
TCGA-2Y-A9H0-01	122.5	0	49	1	1	0	0	3	3	0	NA	0	0	0.399149
TCGA-2Y-A9H1-01	40.9667	1	58	1	2	NA	NA	1	1	0	NA	NA	0	-0.434559
TCGA-2Y-A9H2-01	57.7	0	64	0	3	NA	0	1	1	0	0	0	1	1.00369
TCGA-2Y-A9H3-01	50.5333	0	45	1	1	NA	NA	2	2	0	1	0	0	-0.318641
TCGA-2Y-A9H4-01	48.4	0	68	1	2	NA	0	1	1	0	0	0	1	1.5855
TCGA-2Y-A9H5-01	18.5	1	59	0	3	NA	0	1	1	0	0	NA	0	0.659163
TCGA-2Y-A9H6-01	11.9	0	68	0	2	NA	NA	1	1	0	1	0	0	0.0836641
TCGA-2Y-A9H7-01	38.9333	0	81	0	2	NA	0	1	1	0	0	1	1	0.983698
TCGA-2Y-A9H8-01	21.1	1	85	0	2	NA	NA	1	NA	0	NA	NA	1	1.36612
TCGA-2Y-A9H9-01	23.2333	0	70	1	2	NA	0	1	1	0	NA	1	0	-0.457306
TCGA-2Y-A9HA-01	1.2	1	70	1	2	NA	NA	2	2	0	NA	0	1	2.4072
TCGA-2Y-A9HB-01	8.66667	0	66	1	2	NA	NA	1	1	0	0	0	0	-0.0301115
TCGA-3K-AAZ8-01	13.2	0	65	1	1	NA	NA	3	3	0	NA	1	1	1.2199
TCGA-4R-AA8I-01	8.73333	1	66	1	2	NA	NA	2	2	0	1	1	1	1.50984
TCGA-5C-A9VG-01	10.9333	0	58	1	2	0	0	2	2	0	1	0	0	-0.159251
TCGA-5C-A9VH-01	10.7333	0	70	1	2	0	0	1	1	0	0	0	0	0.334983
TCGA-5C-AAPD-01	0.666667	0	61	1	1	0	0	2	2	0	0	0	0	0.297337
TCGA-5R-AA1C-01	17.3333	0	57	1	2	0	0	2	2	0	1	0	1	1.45084
TCGA-5R-AA1D-01	14.9667	0	17	0	3	0	0	3	3	1	1	0	1	1.08324
TCGA-5R-AAAM-01	1.53333	1	65	0	2	0	0	2	2	0	1	0	0	0.414161
TCGA-BC-4072-01	49.6667	1	74	0	3	0	0	3	3	0	1	1	0	0.575095
TCGA-BC-4073-01	28.3	0	73	1	3	NA	0	3	3	0	1	0	1	1.69751
TCGA-BC-A10Q-01	37.8333	1	72	0	NA	NA	NA	2	NA	0	0	1	1	1.43552
TCGA-BC-A10R-01	10.2667	1	66	0	2	NA	NA	3	NA	0	1	1	0	-0.280408
TCGA-BC-A10S-01	47.4333	1	81	1	1	NA	NA	3	NA	0	1	1	0	0.325413
TCGA-BC-A10T-01	27.9	1	76	1	1	NA	NA	4	NA	0	0	1	1	1.00623
TCGA-BC-A10U-01	27.9	1	69	1	2	NA	NA	2	NA	0	NA	1	1	2.01922
TCGA-BC-A10W-01	3.03333	1	50	1	3	NA	NA	4	NA	0	NA	0	1	0.970156
TCGA-BC-A10X-01	25.6667	1	52	0	2	NA	0	3	3	0	1	0	0	0.411456
TCGA-BC-A10Y-01	23.7	1	76	1	3	NA	NA	4	NA	0	1	1	1	0.794552
TCGA-BC-A10Z-01	1.13333	1	62	0	2	NA	0	1	1	0	0	0	1	0.757979
TCGA-BC-A110-01	70.5333	1	51	0	1	NA	NA	1	NA	0	0	1	0	0.377707
TCGA-BC-A112-01	5.1	1	80	1	2	NA	NA	3	NA	0	0	0	1	3.86322
TCGA-BC-A216-01	45.0333	0	62	0	2	0	NA	3	3	0	0	0	0	-0.782547
TCGA-BC-A217-01	46.5667	1	75	0	3	0	NA	2	2	0	1	0	0	0.622811
TCGA-BC-A3KF-01	0.266667	0	66	0	2	0	NA	1	1	NA	0	NA	1	0.788729
TCGA-BC-A3KG-01	22.6667	0	68	0	3	0	0	2	2	0	1	1	0	-1.08554
TCGA-BC-A5W4-01	18.2333	1	69	1	3	0	NA	3	3	0	1	1	1	1.23737
TCGA-BC-A69H-01	14.8	0	64	1	3	0	NA	2	2	0	1	0	1	1.0154
TCGA-BC-A69I-01	12.9	0	69	1	1	0	0	1	1	0	0	0	0	0.683773
TCGA-BC-A8YO-01	18.7333	0	66	0	3	0	0	4	3	0	1	NA	1	1.66115
TCGA-BD-A2L6-01	45.4333	0	69	1	2	NA	NA	2	NA	0	1	1	1	1.27283
TCGA-BD-A3EP-01	13.6333	0	75	0	2	0	0	1	1	0	0	0	1	1.59954
TCGA-BD-A3ER-01	37.1667	0	62	1	2	NA	NA	2	2	0	0	1	1	1.98339
TCGA-BW-A5NO-01	0.666667	0	50	1	2	NA	NA	3	3	0	0	0	1	1.59665
TCGA-CC-5258-01	4.3	1	48	1	2	0	0	2	2	0	0	0	1	2.00246
TCGA-CC-5259-01	8.33333	0	60	0	2	0	0	4	3	0	NA	1	0	0.393583
TCGA-CC-5260-01	2.9	1	61	0	1	0	0	4	3	0	0	0	1	2.60294
TCGA-CC-5261-01	3.23333	1	44	1	2	0	0	2	2	0	0	0	1	1.67661
TCGA-CC-5262-01	3.43333	1	67	1	1	0	0	4	3	0	NA	0	1	2.49479
TCGA-CC-5263-01	4.3	1	35	1	1	0	0	3	3	0	0	0	1	1.44693
TCGA-CC-5264-01	3.4	1	71	1	2	0	0	3	3	0	0	0	1	2.30279
TCGA-CC-A123-01	7.3	0	24	0	1	0	0	3	3	0	0	1	0	0.167983
TCGA-CC-A1HT-01	3.36667	1	50	1	3	0	0	3	3	0	NA	0	1	2.74352
TCGA-CC-A3M9-01	10	1	45	1	3	0	0	3	3	0	NA	1	1	1.2955
TCGA-CC-A3MA-01	10.1	1	61	1	2	0	0	3	3	0	NA	1	1	2.6574
TCGA-CC-A3MB-01	10.5	1	36	1	1	0	0	3	3	0	NA	1	0	0.55033
TCGA-CC-A3MC-01	12.1	0	54	1	2	0	0	3	3	0	NA	1	0	0.5114
TCGA-CC-A5UC-01	11.5667	1	63	1	3	0	0	3	3	0	NA	1	1	1.04773
TCGA-CC-A5UD-01	10.1333	1	45	1	2	0	0	3	3	0	NA	1	1	1.13475
TCGA-CC-A5UE-01	9.06667	1	48	1	2	0	0	4	3	0	NA	1	1	2.02594
TCGA-CC-A7IE-01	7.23333	1	57	1	2	0	0	3	3	0	NA	1	1	1.09291
TCGA-CC-A7IF-01	21.6333	1	59	1	1	0	0	3	3	0	NA	1	0	0.481727
TCGA-CC-A7IG-01	9.96667	1	47	1	2	0	0	2	2	0	NA	1	1	0.785989
TCGA-CC-A7IH-01	12.1667	0	58	1	1	0	0	3	3	0	NA	0	0	0.0951399
TCGA-CC-A7II-01	13.3	0	54	1	3	0	0	3	3	0	NA	1	1	1.03877
TCGA-CC-A7IJ-01	12.7333	0	56	1	3	0	0	2	2	0	NA	0	1	1.23095
TCGA-CC-A7IK-01	8.73333	1	59	1	3	0	0	3	3	0	NA	1	1	2.04651
TCGA-CC-A7IL-01	9.26667	1	61	1	1	0	0	3	3	0	NA	1	0	0.191833
TCGA-CC-A8HS-01	10	1	18	1	1	0	1	3	3	0	NA	1	0	0.502297
TCGA-CC-A8HT-01	4.66667	1	74	1	2	0	0	3	3	0	NA	1	1	1.19035
TCGA-CC-A8HU-01	11.4667	1	39	0	3	0	0	3	3	0	NA	1	1	1.32232
TCGA-CC-A8HV-01	9.3	1	51	0	2	0	0	2	2	0	NA	1	1	0.833137
TCGA-CC-A9FS-01	7.03333	0	55	1	2	0	0	2	2	0	NA	1	0	-0.327704
TCGA-CC-A9FW-01	8.26667	0	68	1	2	0	0	3	3	0	NA	1	1	1.24134
TCGA-DD-A113-01	80.8333	0	55	0	3	0	0	2	2	0	1	1	0	0.390159
TCGA-DD-A114-01	38.3	1	42	1	3	0	NA	2	2	0	1	0	1	1.79888
TCGA-DD-A115-01	84.7333	1	53	1	2	0	0	3	3	0	0	1	0	0.20132
TCGA-DD-A116-01	54.0667	1	68	1	3	0	0	3	3	1	NA	1	1	1.04137
TCGA-DD-A118-01	114.567	0	77	0	2	0	0	2	2	0	0	1	0	-0.223685
TCGA-DD-A119-01	7.43333	1	40	1	3	1	0	3	4	NA	1	NA	0	-0.355572
TCGA-DD-A11A-01	2.63333	0	67	1	3	0	0	1	1	NA	0	NA	1	0.774126
TCGA-DD-A11B-01	0.466667	1	73	1	2	0	0	1	1	0	0	0	1	0.719009
TCGA-DD-A11C-01	22.0667	0	69	1	3	0	0	1	1	0	0	0	0	0.424434
TCGA-DD-A11D-01	52	1	57	0	2	0	0	1	1	0	0	1	0	0.46975
TCGA-DD-A1EA-01	80.5	0	68	1	2	0	0	2	2	0	1	1	1	0.818151
TCGA-DD-A1EB-01	67.2333	0	72	0	2	0	0	1	1	0	0	1	0	0.525197
TCGA-DD-A1EC-01	20.0667	0	20	0	3	0	0	1	1	0	0	1	1	1.28032
TCGA-DD-A1ED-01	76.7	0	68	1	1	0	0	1	1	0	0	0	0	0.552115
TCGA-DD-A1EE-01	11.6333	1	73	1	3	0	0	3	3	0	0	1	1	2.94517
TCGA-DD-A1EF-01	13.1333	1	57	0	3	0	0	1	1	NA	0	NA	1	1.40028
TCGA-DD-A1EG-01	45.7333	1	76	1	3	0	0	1	1	0	0	1	1	0.889812
TCGA-DD-A1EH-01	49.8333	0	23	1	3	0	0	3	3	0	1	1	1	1.06154
TCGA-DD-A1EI-01	6.1	0	46	1	2	0	0	1	1	NA	0	0	1	1.30808
TCGA-DD-A1EJ-01	33.5	1	71	0	2	0	1	1	3	0	0	1	1	0.967552
TCGA-DD-A1EK-01	18.6	1	64	0	2	1	0	4	4	0	0	1	1	1.39054
TCGA-DD-A1EL-01	13.8333	1	23	1	3	0	0	2	2	0	0	NA	1	2.42242
TCGA-DD-A39V-01	21.4333	1	77	1	3	0	NA	2	2	1	0	1	0	0.66812
TCGA-DD-A39W-01	27.5667	1	29	0	2	0	0	3	3	NA	0	NA	1	1.66818
TCGA-DD-A39X-01	56.4667	1	78	0	2	0	NA	1	1	0	0	1	1	1.03972
TCGA-DD-A39Y-01	5.7	1	67	1	3	0	NA	1	1	0	0	0	1	2.10253
TCGA-DD-A39Z-01	20.0333	1	43	0	2	0	NA	2	2	NA	0	NA	1	1.80144
TCGA-DD-A3A1-01	7.76667	1	65	1	2	0	0	3	3	0	1	NA	1	1.27296
TCGA-DD-A3A2-01	71.0333	1	76	0	1	0	0	1	1	0	0	NA	1	0.751297
TCGA-DD-A3A3-01	17.8333	1	45	1	2	0	0	1	1	NA	1	NA	1	1.43358
TCGA-DD-A3A4-01	20.4	1	37	1	3	0	0	3	3	0	0	1	1	1.48982
TCGA-DD-A3A5-01	104.167	1	66	0	2	0	0	3	3	0	0	1	1	0.961174
TCGA-DD-A3A6-01	108.6	1	72	0	2	0	0	2	2	0	1	0	1	0.831557
TCGA-DD-A3A7-01	13.9667	1	67	1	3	0	0	3	3	0	1	1	0	0.656941
TCGA-DD-A3A8-01	0.366667	1	75	1	2	0	0	2	2	0	0	0	0	0.376984
TCGA-DD-A3A9-01	31.0333	1	64	0	2	1	0	4	4	NA	0	1	0	-0.203642
TCGA-DD-A4NA-01	33.6	0	67	0	3	0	1	2	3	0	NA	0	0	0.673396
TCGA-DD-A4NB-01	32.9667	0	25	1	2	0	0	1	1	0	0	1	0	0.491447
TCGA-DD-A4ND-01	91.5333	0	56	0	3	0	0	1	1	0	0	0	0	-0.156385
TCGA-DD-A4NE-01	22	1	75	0	3	0	0	3	3	0	0	1	0	0.63633
TCGA-DD-A4NF-01	31.4	0	72	1	2	0	0	1	1	0	0	1	0	0.370744
TCGA-DD-A4NG-01	26.7333	1	77	1	2	0	NA	3	3	0	1	1	1	1.02538
TCGA-DD-A4NH-01	30.5667	0	65	0	3	0	0	3	3	0	1	1	1	1.48224
TCGA-DD-A4NI-01	27.2	0	67	1	2	0	NA	2	2	0	0	0	0	-0.0316346
TCGA-DD-A4NJ-01	30.9333	0	54	0	2	0	0	2	2	0	0	1	1	0.777948
TCGA-DD-A4NK-01	40.3333	1	80	0	2	0	0	3	3	0	0	1	0	0.310858
TCGA-DD-A4NL-01	57.0333	0	46	1	1	0	0	1	1	0	0	0	0	-0.0401486
TCGA-DD-A4NN-01	29.9667	1	56	0	3	0	0	1	1	0	0	1	1	1.85409
TCGA-DD-A4NO-01	74.8333	0	65	1	1	0	0	1	1	0	0	1	1	0.862711
TCGA-DD-A4NP-01	110.267	0	32	1	3	0	0	1	1	0	0	1	0	0.282255
TCGA-DD-A4NQ-01	12.4333	1	60	1	3	0	0	2	2	0	1	1	1	1.31235
TCGA-DD-A4NR-01	0.3	1	85	0	3	0	0	1	1	0	0	0	0	0.610174
TCGA-DD-A4NS-01	81.8667	1	61	0	2	0	0	1	1	0	0	1	1	1.12798
TCGA-DD-A4NV-01	79.9333	0	61	1	1	0	0	3	3	0	0	0	1	0.831177
TCGA-DD-A73A-01	24.2667	0	71	1	2	0	0	1	1	0	0	0	0	-0.290234
TCGA-DD-A73B-01	9.43333	1	72	0	2	0	0	1	1	0	0	NA	1	1.14749
TCGA-DD-A73C-01	23.3667	0	65	0	1	0	0	3	3	0	0	1	0	0.393924
TCGA-DD-A73D-01	23.1	0	68	0	1	NA	NA	2	2	0	1	1	1	1.19956
TCGA-DD-A73E-01	1.46667	0	66	1	1	0	0	1	1	0	0	0	1	1.90288
TCGA-DD-A73F-01	36.1667	0	77	0	1	0	0	1	1	0	0	0	0	0.409975
TCGA-DD-A73G-01	115.933	0	73	0	3	0	0	1	1	0	0	0	0	0.115764
TCGA-DD-AA3A-01	13.6667	1	81	0	4	NA	0	1	1	0	0	NA	1	1.51042
TCGA-DD-AAC8-01	0.533333	1	72	1	3	0	0	1	1	0	1	0	1	1.8687
TCGA-DD-AAC9-01	11.5667	0	51	1	2	0	0	1	1	0	0	0	1	0.889256
TCGA-DD-AACA-01	76.7	0	65	1	3	0	0	1	1	0	0	1	1	1.26159
TCGA-DD-AACB-01	77.4667	0	74	0	3	0	0	1	1	0	1	0	0	0.0931607
TCGA-DD-AACC-01	56.1667	1	61	1	2	0	0	1	1	0	0	NA	0	0.0669114
TCGA-DD-AACD-01	12.7	1	48	1	4	0	0	1	1	0	1	NA	0	-0.591769
TCGA-DD-AACE-01	72.8	0	62	1	3	0	0	1	1	0	0	1	0	0.623322
TCGA-DD-AACF-01	12.1667	1	68	1	3	0	0	1	1	0	0	NA	0	-0.11636
TCGA-DD-AACG-01	15.6333	1	52	1	4	0	0	2	2	0	1	NA	1	0.817749
TCGA-DD-AACH-01	6.5	1	69	1	3	0	0	2	2	0	1	NA	1	1.5026
TCGA-DD-AACI-01	53.9333	0	69	1	3	0	0	2	2	0	0	1	0	0.0726877
TCGA-DD-AACJ-01	70.0667	0	75	1	2	0	0	2	2	0	1	1	1	1.07753
TCGA-DD-AACK-01	0.3	0	70	1	2	0	0	1	1	0	1	0	1	1.48908
TCGA-DD-AACL-01	3.56667	1	66	0	3	0	0	1	1	0	0	NA	1	1.2789
TCGA-DD-AACN-01	43.4	0	32	1	3	0	0	1	1	0	0	1	0	-0.200873
TCGA-DD-AACO-01	62.5333	0	40	1	3	0	0	1	1	0	0	1	0	0.0041764
TCGA-DD-AACP-01	13.8333	0	64	1	3	0	0	1	1	0	0	0	1	0.728357
TCGA-DD-AACQ-01	14.4	1	50	1	3	0	0	2	2	0	0	1	0	-0.207947
TCGA-DD-AACS-01	60.1333	0	39	1	3	0	0	1	1	0	0	0	0	-0.134029
TCGA-DD-AACT-01	52.0667	0	69	0	2	0	0	1	1	0	0	0	0	-0.0961977
TCGA-DD-AACU-01	52.2333	0	59	1	3	0	0	1	1	0	0	0	1	1.59968
TCGA-DD-AACV-01	51.0333	0	53	1	3	0	0	1	1	0	1	1	0	0.0909748
TCGA-DD-AACW-01	47.4667	0	43	1	3	0	0	1	1	0	0	0	0	0.295126
TCGA-DD-AACX-01	5.66667	0	66	1	3	0	0	2	2	0	0	1	1	1.53698
TCGA-DD-AACY-01	48.3333	0	61	1	3	0	0	1	1	0	0	1	0	0.200576
TCGA-DD-AACZ-01	5.7	1	63	0	4	0	0	1	1	0	1	NA	1	1.33306
TCGA-DD-AAD0-01	4.56667	0	73	0	2	0	0	1	1	0	0	1	1	1.42337
TCGA-DD-AAD1-01	18.8	0	51	0	4	0	0	1	1	0	0	1	1	0.993871
TCGA-DD-AAD2-01	21.9333	0	66	1	2	0	0	1	1	0	1	0	1	0.705977
TCGA-DD-AAD3-01	43.1667	0	43	1	2	0	0	1	1	0	0	0	0	0.202684
TCGA-DD-AAD5-01	44.8333	0	54	1	3	0	0	1	1	0	0	1	1	1.16523
TCGA-DD-AAD6-01	22.4	0	66	1	3	0	0	3	3	0	0	1	0	-0.776268
TCGA-DD-AAD8-01	40.6333	0	73	0	2	0	0	1	1	0	0	0	0	-0.879853
TCGA-DD-AADA-01	41.1	0	66	0	3	0	0	1	1	0	1	0	0	-0.987634
TCGA-DD-AADB-01	41.4	0	51	1	4	0	0	1	1	0	0	0	0	0.700062
TCGA-DD-AADC-01	14.1667	1	53	1	3	0	0	1	1	0	1	NA	1	0.851476
TCGA-DD-AADD-01	41.0333	0	51	1	4	0	0	1	1	0	0	0	1	1.14117
TCGA-DD-AADF-01	3.83333	1	64	0	4	0	0	1	1	0	0	0	0	0.408715
TCGA-DD-AADG-01	38.1667	0	70	1	3	0	0	3	3	0	0	1	1	1.1694
TCGA-DD-AADI-01	36.1667	0	43	0	3	0	0	1	1	0	0	0	0	-0.116985
TCGA-DD-AADJ-01	35.5333	0	70	0	3	0	0	1	1	0	0	0	0	-0.246369
TCGA-DD-AADK-01	34.9667	0	68	0	3	0	0	2	2	0	1	0	0	0.614773
TCGA-DD-AADL-01	21.2	0	58	1	4	0	0	1	1	0	1	0	1	1.38689
TCGA-DD-AADM-01	0.4	1	58	1	3	0	0	2	2	0	0	0	0	0.616577
TCGA-DD-AADN-01	29.9333	0	59	1	4	NA	NA	1	1	0	1	0	1	0.752572
TCGA-DD-AADO-01	15.1	0	55	1	3	0	0	1	1	0	1	0	0	0.366792
TCGA-DD-AADP-01	15.2667	0	45	1	3	0	0	1	1	0	1	0	0	-0.964459
TCGA-DD-AADQ-01	14.5333	0	59	1	3	0	0	2	2	0	0	0	0	0.073029
TCGA-DD-AADR-01	67.6	0	58	1	3	0	0	1	1	0	0	1	0	-0.636919
TCGA-DD-AADS-01	15.8	0	63	1	2	0	0	1	1	0	0	0	1	0.825687
TCGA-DD-AADU-01	18.4667	0	60	1	3	0	0	2	2	0	1	0	0	0.229056
TCGA-DD-AADV-01	19.1333	0	50	1	3	0	0	1	1	0	0	0	1	0.947194
TCGA-DD-AADW-01	19.5667	0	48	1	3	0	0	1	1	0	0	1	0	0.358059
TCGA-DD-AADY-01	18.5	0	55	0	2	0	0	1	1	0	0	0	0	0.300809
TCGA-DD-AAE0-01	18.5	0	45	0	4	0	0	3	3	0	0	0	1	1.12632
TCGA-DD-AAE1-01	18.4	0	52	1	3	0	0	1	1	0	0	0	0	0.461717
TCGA-DD-AAE2-01	21.2667	0	51	1	3	0	0	1	1	0	0	0	1	1.16012
TCGA-DD-AAE3-01	18.8667	0	50	1	2	0	0	1	1	0	0	0	1	0.842035
TCGA-DD-AAE4-01	20.2667	0	49	0	1	0	0	1	1	0	0	1	1	0.772449
TCGA-DD-AAE6-01	4.7	0	59	0	2	0	0	1	1	0	1	1	0	-0.0667296
TCGA-DD-AAE7-01	21.4667	0	72	1	2	0	0	1	1	0	0	0	0	-0.15812
TCGA-DD-AAE9-01	24.0667	0	69	1	3	0	0	1	1	0	0	0	1	1.74471
TCGA-DD-AAEA-01	19.1667	0	65	1	3	0	0	1	1	0	0	0	1	1.036
TCGA-DD-AAEB-01	15.9333	0	60	1	2	0	0	1	1	0	0	0	0	-0.319854
TCGA-DD-AAED-01	25.4333	0	51	1	3	0	0	1	1	0	0	1	0	0.0766687
TCGA-DD-AAEE-01	27	0	55	1	4	0	0	1	1	0	0	1	1	1.22065
TCGA-DD-AAEG-01	23.9667	0	59	0	3	0	0	1	1	0	0	0	0	-0.497448
TCGA-DD-AAEH-01	26.1333	0	73	1	2	0	0	1	1	0	1	1	0	-0.0253578
TCGA-DD-AAEI-01	51.0333	0	72	1	2	0	0	1	1	0	0	1	0	0.234992
TCGA-DD-AAEK-01	35.5667	0	51	1	3	0	0	2	2	0	0	0	0	0.0588519
TCGA-DD-AAVP-01	91.7333	0	48	1	1	0	0	1	1	0	0	1	0	0.469453
TCGA-DD-AAVQ-01	90.9333	0	38	1	2	0	0	1	1	0	0	1	0	0.252564
TCGA-DD-AAVR-01	83.7667	0	44	1	2	0	0	1	1	0	0	0	0	-0.343565
TCGA-DD-AAVS-01	60.7667	0	56	1	2	0	0	1	1	0	0	0	0	-0.283895
TCGA-DD-AAVU-01	73.4	0	46	1	2	0	0	2	2	0	1	1	0	-0.179453
TCGA-DD-AAVV-01	81.8333	0	56	1	3	0	0	2	2	0	1	0	0	0.526731
TCGA-DD-AAVW-01	77.2333	0	35	1	2	0	0	1	1	0	0	0	0	0.659463
TCGA-DD-AAVX-01	52.3333	0	38	1	2	0	0	2	2	1	1	1	1	0.91762
TCGA-DD-AAVY-01	65.6667	0	56	1	2	0	0	3	3	0	1	0	0	-0.860307
TCGA-DD-AAVZ-01	63.3333	0	38	1	2	0	0	1	1	0	0	0	0	-0.376076
TCGA-DD-AAW0-01	67.1667	0	54	1	2	0	0	1	1	0	0	0	0	0.102609
TCGA-DD-AAW1-01	66.3	0	55	1	2	0	0	3	3	0	1	0	0	0.291699
TCGA-DD-AAW2-01	61.8333	0	69	1	2	0	0	1	1	NA	0	1	0	0.244382
TCGA-DD-AAW3-01	54.4333	0	69	1	2	0	0	1	1	0	0	0	0	0.554428
TCGA-ED-A459-01	30.3333	0	47	1	2	0	0	2	2	1	1	0	1	1.49336
TCGA-ED-A4XI-01	27.3	0	58	1	3	0	0	2	2	0	1	0	0	-0.197334
TCGA-ED-A5KG-01	28.4667	0	60	0	2	0	0	2	2	0	1	0	1	2.17586
TCGA-ED-A627-01	14.1	0	74	1	2	0	NA	1	1	0	NA	0	0	0.456869
TCGA-ED-A66X-01	13.5333	0	35	1	3	0	0	3	3	0	1	1	0	0.600645
TCGA-ED-A66Y-01	9.86667	1	51	0	3	0	0	3	3	0	1	0	0	-0.156367
TCGA-ED-A7PX-01	0.2	0	48	0	3	0	NA	2	2	0	1	0	1	1.08824
TCGA-ED-A7PY-01	13	0	20	0	3	0	NA	2	2	0	1	0	0	-1.03157
TCGA-ED-A7PZ-01	0.2	0	61	1	2	0	NA	2	2	0	1	0	1	1.6614
TCGA-ED-A7XO-01	14.2333	0	29	1	2	0	0	3	3	0	1	1	0	0.564188
TCGA-ED-A7XP-01	13.3333	0	53	0	3	0	0	2	2	0	1	1	1	1.22745
TCGA-ED-A82E-01	13.6	0	60	0	2	0	0	3	3	0	1	0	1	1.23471
TCGA-ED-A8O5-01	13.5333	0	59	0	3	0	0	3	3	0	1	0	0	0.433609
TCGA-ED-A8O6-01	1.86667	1	50	0	3	0	0	3	3	0	1	0	0	0.671656
TCGA-ED-A97K-01	0.2	0	54	1	2	0	0	3	3	0	1	0	1	2.04028
TCGA-EP-A12J-01	19	0	62	1	1	NA	NA	1	1	0	0	0	0	0.275398
TCGA-EP-A26S-01	20.2667	0	70	1	2	NA	0	1	1	0	0	0	1	1.45465
TCGA-EP-A2KA-01	20.9	1	52	0	3	NA	NA	3	3	0	NA	1	1	1.63532
TCGA-EP-A2KB-01	19.8667	1	46	0	2	NA	NA	1	1	0	0	1	0	0.34212
TCGA-EP-A2KC-01	0.633333	1	62	1	3	NA	NA	1	1	0	0	0	1	1.80662
TCGA-EP-A3JL-01	10.1	0	76	1	2	NA	NA	1	1	0	0	0	0	0.185093
TCGA-EP-A3RK-01	12.1	0	73	1	2	NA	NA	3	3	0	NA	1	1	0.773362
TCGA-ES-A2HS-01	22.9333	1	80	1	2	NA	NA	1	1	NA	0	NA	0	0.199387
TCGA-ES-A2HT-01	14.6	1	54	1	2	NA	NA	1	1	NA	0	NA	0	0.428175
TCGA-FV-A23B-01	61.7333	1	70	0	NA	0	0	2	2	0	NA	1	0	0.688507
TCGA-FV-A2QQ-01	24.3	0	80	1	2	NA	0	1	1	0	0	0	1	0.935983
TCGA-FV-A2QR-01	19.3667	1	75	1	1	0	0	1	1	0	NA	1	1	2.31917
TCGA-FV-A3I0-01	28.2667	0	76	0	2	0	NA	2	2	0	1	1	0	-0.0222743
TCGA-FV-A3I1-01	8.23333	1	81	0	2	NA	0	2	2	0	1	0	1	1.00704
TCGA-FV-A3R2-01	6.46667	1	75	1	NA	NA	NA	1	1	0	NA	0	1	1.58094
TCGA-FV-A3R3-01	12.2	1	38	0	2	NA	NA	1	1	0	0	0	0	0.469004
TCGA-FV-A495-01	0.0333333	0	51	0	2	0	NA	2	2	NA	0	0	0	0.366494
TCGA-FV-A496-01	0.333333	0	84	0	2	0	NA	1	1	NA	0	0	1	1.28893
TCGA-FV-A4ZP-01	82.8667	1	78	1	2	0	NA	3	3	0	1	NA	0	0.314389
TCGA-FV-A4ZQ-01	0.4	0	52	1	2	0	NA	1	1	NA	0	0	1	0.77211
TCGA-G3-A25S-01	13.8667	1	64	1	2	0	0	1	1	0	1	1	0	0.562873
TCGA-G3-A25T-01	51.7667	0	45	0	2	0	0	3	3	0	0	1	1	0.754004
TCGA-G3-A25U-01	54.5333	0	63	0	3	0	0	1	1	0	0	0	0	-0.62999
TCGA-G3-A25V-01	28.6667	0	68	1	2	0	0	1	1	0	0	1	1	1.19361
TCGA-G3-A25X-01	59.3	0	73	1	3	0	0	2	2	0	0	0	0	0.675966
TCGA-G3-A25Y-01	15.0667	1	52	0	3	0	0	1	1	0	0	1	0	0.659599
TCGA-G3-A25Z-01	21.8333	0	58	1	2	0	0	1	1	0	0	0	0	0.659914
TCGA-G3-A3CG-01	22.4333	0	80	1	2	0	0	1	1	0	1	1	1	1.2629
TCGA-G3-A3CH-01	26	0	53	1	2	0	0	3	3	0	0	1	0	0.21347
TCGA-G3-A3CI-01	6	0	71	1	2	0	0	1	1	NA	0	NA	0	0.150298
TCGA-G3-A3CJ-01	19.8	0	52	1	2	0	0	2	2	0	1	1	0	0.625965
TCGA-G3-A3CK-01	19.5	0	61	1	2	0	0	1	1	0	0	0	1	0.701833
TCGA-G3-A5SI-01	25.6	1	44	1	2	0	0	2	2	0	0	0	0	0.0303893
TCGA-G3-A5SJ-01	23.2667	0	59	1	2	0	NA	1	1	0	0	0	1	1.62001
TCGA-G3-A5SK-01	24.8	0	58	1	1	0	NA	1	1	0	NA	1	0	-0.508752
TCGA-G3-A5SL-01	20.7	0	70	1	2	0	NA	2	2	0	1	0	0	0.521405
TCGA-G3-A5SM-01	17.3333	0	58	1	3	0	NA	2	2	0	0	1	1	1.45794
TCGA-G3-A6UC-01	22.3667	0	65	1	2	0	0	3	3	0	1	1	0	-0.41107
TCGA-G3-A7M5-01	14.9	0	76	1	2	NA	NA	1	1	0	0	0	0	-0.166895
TCGA-G3-A7M6-01	21.0667	0	60	0	3	NA	NA	1	1	0	0	1	1	1.99571
TCGA-G3-A7M7-01	12.0333	0	65	1	1	NA	NA	1	1	0	0	0	0	0.106036
TCGA-G3-A7M8-01	14.3333	0	31	1	1	NA	NA	1	1	0	0	0	0	0.277794
TCGA-G3-A7M9-01	1.86667	1	70	1	2	NA	NA	3	3	0	1	0	1	3.98277
TCGA-G3-AAUZ-01	16	0	48	1	2	0	0	1	1	0	0	0	0	0.358922
TCGA-G3-AAV0-01	15.8667	0	58	1	2	0	0	1	1	0	0	0	0	-0.576742
TCGA-G3-AAV1-01	11.9667	1	51	1	3	0	0	4	3	0	1	1	1	1.4186
TCGA-G3-AAV2-01	12.4	0	50	1	1	0	0	1	1	0	0	0	0	0.0806125
TCGA-G3-AAV3-01	13.7333	0	58	0	2	0	0	2	2	0	0	0	0	0.299899
TCGA-G3-AAV4-01	0.9	1	83	0	1	0	0	1	1	0	0	0	1	1.16661
TCGA-G3-AAV5-01	11.8	0	67	1	2	0	0	2	2	NA	1	1	1	2.60285
TCGA-G3-AAV6-01	2.16667	1	53	0	3	0	0	3	3	0	1	1	1	1.37962
TCGA-G3-AAV7-01	12.0333	0	38	1	2	0	0	2	2	0	1	0	1	1.4219
TCGA-GJ-A3OU-01	29.3	0	59	1	2	NA	NA	1	1	0	0	1	1	1.04076
TCGA-GJ-A6C0-01	1.03333	1	75	0	2	NA	NA	2	2	0	1	0	1	1.16599
TCGA-GJ-A9DB-01	2.23333	1	68	1	2	NA	0	1	1	0	0	0	1	1.30817
TCGA-HP-A5MZ-01	3.03333	1	78	1	2	0	NA	1	1	0	0	0	1	0.907175
TCGA-HP-A5N0-01	38.2333	1	90	0	NA	0	NA	NA	NA	0	NA	1	1	0.931605
TCGA-K7-A5RF-01	21.0333	0	64	1	1	NA	NA	1	1	0	NA	0	0	0.523047
TCGA-K7-A5RG-01	17.3	0	66	1	1	NA	NA	1	1	0	0	0	1	1.09679
TCGA-K7-A6G5-01	17.0667	0	66	1	2	NA	0	1	1	0	0	0	0	0.356259
TCGA-K7-AAU7-01	11.9667	0	61	1	2	NA	NA	2	2	0	1	1	1	1.29418
TCGA-KR-A7K0-01	2.16667	1	65	1	1	0	0	1	1	0	0	0	0	0.677578
TCGA-KR-A7K2-01	27.6333	0	64	1	1	0	0	1	1	0	0	0	0	-0.27728
TCGA-KR-A7K7-01	31.7	0	61	0	1	0	0	2	2	0	1	1	1	0.900713
TCGA-KR-A7K8-01	30.2	0	57	1	1	0	0	1	1	0	0	0	0	-0.139159
TCGA-LG-A6GG-01	12.9	0	79	0	2	0	NA	2	2	0	1	0	0	0.0983104
TCGA-LG-A9QC-01	14.1667	0	48	1	2	0	NA	1	1	0	1	0	0	0.523804
TCGA-LG-A9QD-01	12.2	0	68	1	2	0	0	3	3	0	0	0	0	-0.0371931
TCGA-MI-A75C-01	9.7	0	64	1	3	0	0	1	1	0	0	0	0	0.465084
TCGA-MI-A75E-01	16.9	0	61	1	2	0	0	4	3	0	1	0	1	1.11368
TCGA-MI-A75G-01	23.2667	0	63	1	2	0	0	2	2	0	0	0	1	0.756343
TCGA-MI-A75H-01	24.9	0	77	1	NA	NA	NA	NA	NA	0	1	1	0	0.38299
TCGA-MI-A75I-01	21	0	61	1	1	NA	NA	2	NA	0	NA	1	1	1.28909
TCGA-MR-A520-01	7.63333	0	58	1	1	NA	NA	1	1	0	NA	0	0	0.157357
TCGA-MR-A8JO-01	11	0	34	1	3	NA	0	1	1	0	0	0	0	0.549362
TCGA-NI-A4U2-01	59.7	1	71	1	1	NA	NA	3	3	0	0	NA	1	0.854608
TCGA-NI-A8LF-01	26.6333	0	74	1	3	NA	NA	1	1	0	0	0	0	-0.530563
TCGA-O8-A75V-01	17.9333	0	54	1	2	NA	NA	1	1	0	0	0	1	0.820857
TCGA-PD-A5DF-01	21.3	1	58	0	2	0	0	4	3	0	NA	0	1	1.56311
TCGA-QA-A7B7-01	3.13333	0	48	1	2	NA	NA	2	2	0	1	1	1	1.79074
TCGA-RC-A6M4-01	0.733333	0	74	0	2	NA	NA	3	3	NA	0	NA	1	1.99293
TCGA-RC-A6M5-01	0.5	0	20	0	2	0	1	1	4	NA	0	NA	1	1.14189
TCGA-RC-A6M6-01	0.3	0	75	1	3	0	NA	2	2	NA	0	NA	1	1.4514
TCGA-RC-A7S9-01	21.3333	0	47	0	3	0	0	1	1	0	0	0	0	0.0435569
TCGA-RC-A7SB-01	19.6	0	53	1	2	0	0	2	2	0	0	0	1	0.886178
TCGA-RC-A7SF-01	19.3	0	66	1	2	0	0	1	1	0	0	NA	0	-0.125719
TCGA-RC-A7SH-01	15.6	0	42	1	3	0	0	2	2	0	1	NA	0	0.269139
TCGA-RC-A7SK-01	15.7333	0	59	1	3	0	0	1	1	0	1	NA	0	0.0179936
TCGA-RG-A7D4-01	36.6	0	69	1	2	0	0	2	2	0	NA	0	1	2.0167
TCGA-T1-A6J8-01	0.766667	0	68	1	2	0	NA	1	NA	NA	0	NA	1	1.59314
TCGA-UB-A7MA-01	28.2667	0	62	0	2	0	0	2	2	0	1	1	1	1.36326
TCGA-UB-A7MB-01	20.0333	0	24	1	3	NA	NA	2	2	0	1	1	0	0.217099
TCGA-UB-A7MC-01	16.6667	0	59	1	3	NA	0	3	3	0	1	1	1	1.38273
TCGA-UB-A7MD-01	1.73333	1	67	1	3	NA	0	1	1	0	1	0	1	3.23014
TCGA-UB-A7ME-01	16.2	0	51	1	2	NA	NA	1	1	0	0	0	0	0.0636332
TCGA-UB-A7MF-01	7.13333	1	56	1	2	NA	NA	3	3	0	1	NA	0	0.229344
TCGA-UB-AA0U-01	10.9	0	60	1	2	NA	NA	2	2	0	0	1	1	1.0667
TCGA-UB-AA0V-01	10.4667	0	69	0	1	NA	NA	NA	1	0	0	0	0	0.100649
TCGA-WJ-A86L-01	11.5	0	68	0	2	NA	NA	1	1	0	0	0	1	0.733527
TCGA-WQ-A9G7-01	1	0	71	0	3	0	NA	3	NA	0	0	0	0	0.0271545
TCGA-WQ-AB4B-01	13.1667	0	62	1	2	0	NA	2	2	0	1	1	0	0.216473
TCGA-WX-AA44-01	20.5	0	64	0	3	NA	NA	1	1	1	0	NA	0	0.45181
TCGA-WX-AA46-01	25.2	0	61	1	1	NA	NA	2	2	0	1	0	0	0.018719
TCGA-WX-AA47-01	18.5333	1	33	0	2	NA	NA	3	3	1	1	NA	1	1.12602
TCGA-XR-A8TC-01	44.6333	0	43	0	2	NA	NA	1	1	0	0	0	0	-0.89508
TCGA-XR-A8TD-01	34.3333	0	49	0	3	0	0	3	3	0	0	0	1	0.84498
TCGA-XR-A8TE-01	30.8333	0	16	1	1	NA	0	3	3	0	0	1	1	1.0021
TCGA-XR-A8TF-01	23.1	1	74	1	1	NA	NA	1	1	0	0	1	0	-0.94623
TCGA-XR-A8TG-01	29.9333	0	58	1	2	0	NA	1	1	1	0	1	0	0.0751883
TCGA-YA-A8S7-01	13.7333	1	68	1	3	NA	0	3	3	0	0	NA	1	1.92743
TCGA-ZP-A9CV-01	36.2667	1	59	1	1	NA	NA	1	NA	0	0	0	0	0.557282
TCGA-ZP-A9CY-01	26.0667	0	66	0	1	NA	NA	1	NA	0	0	0	1	0.701612
TCGA-ZP-A9CZ-01	23.5333	0	72	1	1	NA	NA	1	NA	0	0	0	0	0.295807
TCGA-ZP-A9D0-01	36.3667	0	67	0	1	NA	NA	1	NA	0	0	0	0	-0.559301
TCGA-ZP-A9D1-01	0.7	0	56	0	2	NA	NA	1	NA	0	0	0	0	0.299391
TCGA-ZP-A9D2-01	25.5	1	51	1	2	NA	NA	2	NA	0	1	0	1	2.21199
TCGA-ZP-A9D4-01	13.1667	0	64	0	1	NA	NA	1	NA	0	0	0	1	0.870105
TCGA-ZS-A9CD-01	46.2	1	73	1	2	NA	NA	2	2	0	0	NA	0	-0.1808
TCGA-ZS-A9CE-01	41.3667	0	79	0	1	NA	NA	2	2	0	1	1	1	1.16049
TCGA-ZS-A9CF-01	80.4	0	64	1	2	NA	NA	2	2	0	1	1	0	0.223023
TCGA-ZS-A9CG-01	11.3667	0	55	1	2	NA	NA	2	2	0	1	0	1	0.717554
