# Supplementary material for: Tumor Mutation Burden-Associated LINC00638/miR-4732-3p/ULBP1 Axis Promotes Immune Escape via PD-L1 in Hepatocellular Carcinoma
Source: Front Oncol. 2021 Sep 8;11:729340. doi: 10.3389/fonc.2021.729340 (PMC8456090; doi:10.3389/fonc.2021.729340)
Supplement: Supplementary file 6 [file Table_5.xlsx]

## Sheet: CIBERSORT-estimate-zhuan-test
Table S5. Significant differences in immune cells were made by CIBERSORT algorithm
cell_type	pvalue	TCGA-BC-A3KG-01	TCGA-ED-A7PY-01	TCGA-DD-AADA-01	TCGA-DD-AADP-01	TCGA-XR-A8TF-01	TCGA-XR-A8TC-01	TCGA-DD-AAD8-01	TCGA-DD-AAVY-01	TCGA-BC-A216-01	TCGA-DD-AAD6-01	TCGA-DD-AADR-01	TCGA-G3-A25U-01	TCGA-DD-AACD-01	TCGA-G3-AAV0-01	TCGA-ZP-A9D0-01	TCGA-NI-A8LF-01	TCGA-G3-A5SK-01	TCGA-DD-AAEG-01	TCGA-2Y-A9H9-01	TCGA-2Y-A9H1-01	TCGA-G3-A6UC-01	TCGA-DD-AAVZ-01	TCGA-2Y-A9GU-01	TCGA-DD-A119-01	TCGA-DD-AAVR-01	TCGA-CC-A9FS-01	TCGA-DD-AAEB-01	TCGA-2Y-A9H3-01	TCGA-DD-A73A-01	TCGA-DD-AAVS-01	TCGA-BC-A10R-01	TCGA-KR-A7K2-01	TCGA-DD-AADJ-01	TCGA-DD-A118-01	TCGA-DD-AACQ-01	TCGA-DD-A3A9-01	TCGA-DD-AACN-01	TCGA-2Y-A9GV-01	TCGA-ED-A4XI-01	TCGA-ZS-A9CD-01	TCGA-DD-AAVU-01	TCGA-2Y-A9GT-01	TCGA-G3-A7M5-01	TCGA-5C-A9VG-01	TCGA-DD-AAE7-01	TCGA-DD-A4ND-01	TCGA-ED-A66Y-01	TCGA-KR-A7K8-01
		Low	Low	Low	Low	Low	Low	Low	Low	Low	Low	Low	Low	Low	Low	Low	Low	Low	Low	Low	Low	Low	Low	Low	Low	Low	Low	Low	Low	Low	Low	Low	Low	Low	Low	Low	Low	Low	Low	Low	Low	Low	Low	Low	Low	Low	Low	Low	Low
B cell plasma	0.000499167	0	0	0	0	0	0	0	0.0145186	0.0122371	0.0220204	0.0288833	0	0.219641	0	0	0	0	0	0.168243	0.0864555	0.0376871	0	0	0.15369	0	0.146361	0.134576	0.00443168	0.0478857	0	0.10058	0.0584721	0	0	0	0.0652632	0	0	0	0.106746	0.0780102	0	0	0	0.0900351	0.0146285	0	0
Macrophage M0	0.00240247	0.0780361	0.0856781	0.0365987	0	0.0501811	0.045326	0.0417709	0.0636733	0.0732809	0.0190348	0.0259945	0.0317705	0.0106939	0.0474582	0.0354096	0.0411657	0.0335876	0.106688	0.0193033	0.0316139	0.119704	0.029224	0.0282653	0.11516	0	0.0112931	0.0566082	0.00183819	0.0297857	0.0231962	0.0148328	0.0237094	0.0137013	0.0498027	0.019107	0.0301768	0.0476851	0	0	0.0081854	0.274223	0.128022	0.0954151	0.041652	0	0.0184422	0.0662348	0
Myeloid dendritic cell activated	0.0200055	0	0.00998476	0	0	0	0.00478075	0	0	0.0738865	0.0112877	0.0457291	0	0.0861683	0	0	0	0	0	0.0679375	0.00450374	0.0172945	0.0276056	0	0.0900561	0	0.0966448	0	0	0.0107762	0	0.00484445	0.0301691	0.0890075	0	0	0	0.139817	0.0455741	0	0.0263894	0	0	0.0259645	0	0	0	0	0
Monocyte	0.0389641	0.196501	0.30375	0.225838	0.116064	0.103355	0.239453	0.270949	0.138793	0.101621	0.234456	0.256774	0.169822	0.18454	0.211436	0.102492	0.19645	0.178355	0.14932	0.0331314	0	0.140802	0.0998997	0.0476562	0.0193902	0	0.256897	0.0786929	0.0135256	0.045567	0.0918975	0.1201	0.0759772	0.258537	0.133754	0	0.269902	0.196712	0.0507865	0	0.00647839	0.183788	0.117492	0.285209	0.191753	0.0414092	0	0.139806	0.0200993
Mast cell activated	0.0395841	0.141552	0	0	0.200399	0.520975	0	0.127206	0.259478	0.118373	0.260804	0.159621	0.11803	0.19084	0.240478	0.176778	0.168584	0.183925	0.122057	0.0628078	0.242616	0.169969	0.11449	0.252876	0.186093	0.25448	0.324463	0.504492	0.329105	0.208835	0	0.199052	0.169433	0.1406	0.292498	0.095999	0.153394	0.105828	0.218165	0.240947	0.151336	0	0.11307	0.120147	0.147393	0.264932	0.226623	0.0642726	0.227641
B cell naive	0.0443348	0.16676	0	0	0.0263068	0	0.25534	0.204688	0.159393	0.0641406	0.266225	0.0185042	0.152933	0	0.0646913	0.276771	0.170801	0.16469	0.161038	0.339333	0.062374	0.122981	0.18401	0.215459	0.0758388	0	0	0	0	0.218523	0	0.212425	0	0.0628657	0.274394	0.314183	0.11772	0.15327	0.16138	0.105237	0.0965559	0	0.1142	0	0.207664	0.0789389	0.0870585	0.422447	0.00776815
T cell CD4+ memory resting	0.0457506	0.161262	0	0.252753	0.371249	0	0.248016	0.122305	0.272516	0.0408509	0.162176	0.173157	0.161226	0.247616	0.260511	0.158412	0.0644255	0.18064	0.150906	0.0483437	0	0.276421	0.26263	0.148093	0.137669	0.199988	0.087008	0	0.0815814	0.146032	0.295394	0.133898	0.133868	0.1349	0.0690815	0.0772763	0.106748	0.155554	0.149317	0.0525407	0.140014	0.0677862	0.144008	0.150092	0.237113	0.0831473	0.11776	0.167808	0
T cell CD4+ naive	0.297709	0	0	0	0	0.0817978	0	0	0.05781	0	0	0	0.0643951	0	0.0177784	0.0284043	0	0	0	0	0	0	0.0364876	0	0.00660215	0	0	0.0207654	0	0	0.0883466	0.105638	0	0.00179108	0	0.0923704	0	0.00453833	0	0	0	0.0882626	0	0	0	0	0	0.0130334	0
NK cell activated	0.324006	0	0	0.0178083	0	0.0111617	0.00755761	0	0.0411123	0.0191513	0.0535684	0.0224186	0	0.00491049	0	0.0539797	0	0.030105	0	0.026713	0.0425736	0.0503922	0.0805846	0	0.0666172	0.0345809	0.0094448	0.0329374	0.06098	0.051285	0	0.0229224	0.0829408	0.009401	0.0168866	0	0.0116297	0.052546	0.0154443	0.0166134	0	0	0.04377	0.0116272	0.0712519	0.0124792	0.0406408	0	0
T cell CD8+	0.330877	0	0	0.194095	0	0	0	0	0	0.193752	0	0.0531673	0	0.0885321	0.0154807	0	0.0188227	0	0	0	0.0742003	0	0	0.0025517	0.0374769	0.0901797	0	0.0426612	0.0731198	0.0627911	0	0.0507347	0.10082	0.0784175	0	0	0.183234	0.0246457	0	0.0423321	0.0292342	0.0178284	0	0	0	0.0505079	0.0643185	0.0247643	0.240514
T cell CD4+ memory activated	0.355586	0.157286	0	0	0	0.169404	0.399528	0.281289	0	0.239553	0	0.0602125	0.210193	0	0.223235	0.166772	0.00595316	0.0776666	0.260545	0.0124116	0.133704	0.00352622	0	0.190342	0.0460663	0.130675	0.00579423	0.0703698	0	0.131964	0	0.0289742	0.100065	0	0	0.252958	0.0665247	0.176849	0.212746	0.166804	0.212704	0	0.0767668	0	0	0.150906	0.209458	0	0.208567
Eosinophil	0.372345	0	0.00681245	0	0	0	0	0	0	0.00768147	0	0	0	0	0	0	0	0	0	0	0	0	0	0	0	0	0	0	0	0	0	0	0	0	0	0	0	0	0	0	0	0	0	0	0	0	0	0	0
Myeloid dendritic cell resting	0.374583	0	0	0.0473282	0	0	0	0	0	0	0	0	0	0.0694288	0	0.000981554	0	0.0025951	0	0	0.0162086	0	0.164023	0.0295927	0.0281241	0.108653	0	0	0.105745	0.00319139	0.079721	0.00599837	0	0	0.0675594	0	0.0662033	0	0	0.0455922	0	0	0	0	0	0.0592621	0.0260238	0	0.111881
T cell gamma delta	0.389977	0	0	0	0	0	0	0.0938207	0	0	0	0	0	0	0	0	0	0.0270742	0	0.051581	0.0652418	0	0	0	0	0	0.0254445	0.0366186	0.0722593	0	0	0	0	0	0	0	0	0	0	0	0	0	0.0867808	0	0	0.0298798	0	0	0
Macrophage M1	0.46269	0	0.0245725	0.0689089	0.0401465	0.011721	0	0	0.0149971	0.00635657	0	0	0	0.00143779	0.0701231	0	0	0.0967166	0	0.0823864	0.0122883	0	0	0.0063368	0.0252155	0.00923391	0	0	0.0353702	0.0160369	0.00950911	0	0.0692277	0.0138382	0	0.0543475	0.0103683	0.0425548	0.00123228	0.0809418	0.0484213	0.000889188	0.137027	0	0	0.075876	0.114876	0.00457522	0.0450629
B cell memory	0.477233	0	0	0.0746994	0	0.0143682	0	0	0	0	0	0	0	0	0	0	0	0	0	0	0	0	0	0	0	0.0150313	0	0.000304638	0.0678968	0	0.250762	0	0	0	0	0	0	0	0	0	0	0	0	0.124063	0	0	0	0	0
NK cell resting	0.497392	0.0986025	0.0166402	0	0.0443491	0.02704	0	0.00204851	0.0115754	0.0020355	0	0	0.079539	0	0	0	0.04729	0.00674786	0.0494466	0	0	0.0520032	0	0.0788271	0	0	0	0	0	0	0.00436082	0	0	0	0.00813749	0	0	0	0.0198596	0.0146184	0.0423281	0.0218218	0	0.0588169	0	0	0	0.0970593	0.0363606
Macrophage M2	0.50496	0	0	0	0	0	0	0	0	0	0	0	0	0	0	0	0	0	0	0	0.0199483	0	0	0	0	0.0579829	0	0	0.0654985	0	0	0	0	0	0	0	0	0	0.0791353	0.0520997	0	0	0	0	0.0204558	0.00699081	0.0278447	0	0.0112575
Neutrophil	0.626645	0	0	0	0.0591083	0	0	0	0	0.0115617	0.0693959	0	0	0	0	0	0	0	0	0	0.116955	0	0	0	0	0.099195	0	0	0.00762933	0	0	0	0.0485915	0	0	0.0937586	0	0	0.0463594	0.141344	0.121827	0	0	0	0	0.0113893	0.0523262	0	0.00934851
T cell follicular helper	0.644213	0	0	0	0	0.0099969	0	0	0.0807295	0	0.0852229	0	0	0	0	0	0	0	0	0	0	0	0	0	0	0	0.0251574	0.021974	0	0	0	0	0	0	0.00809191	0	0	0	0	0	0	0	0	0	0.0827173	0	0	0	0
T cell regulatory (Tregs)	0.725774	0	0.479619	0.0204208	0.0129937	0	0	0.0559227	0	0.0355195	0	0.155538	0.0120917	0.0829756	0.0488074	0	0.275849	0.017897	0	0.0878081	0.0913166	0.00921964	0.00104553	0	0.0119996	0	0	0	0.0810187	0.0273267	0.0465134	0	0.106727	0.19694	0.0797945	0	0.118836	0	0	0.0409301	0.00977919	0.160204	0.0388626	0.128666	0	0.0442466	0	0	0.0815008
Mast cell resting	0.976385	0	0.0729432	0.0615494	0.129384	0	0	0	0	0	0.0158101	0	0	0.0132165	0	0	0.0106588	0	0	0	0	0	0	0	0	0	0.0114934	0	0	0	0.110299	0	0	0	0	0	0	0	0	0	0	0.107187	0	0	0	0	0	0	0
[truncated: 317 more columns]
