# Supplementary material for: Tumor Mutation Burden-Associated LINC00638/miR-4732-3p/ULBP1 Axis Promotes Immune Escape via PD-L1 in Hepatocellular Carcinoma
Source: Front Oncol. 2021 Sep 8;11:729340. doi: 10.3389/fonc.2021.729340 (PMC8456090; doi:10.3389/fonc.2021.729340)
Supplement: Supplementary file 7 [file Table_6.xlsx]

## Sheet: matched-sample-estimate
Table S6. The immune scores of hepatocellular carcinoma samples included in the analysis by TCGA were determined by the ESTIMATE algorithm
ID	Estimate	StromalScore	ImmuneScore	ESTIMATEScore
	pvalue	0.0241567	0.0314806	0.0440846
TCGA-2Y-A9GT-01	Low	-152.193	1484.62	1332.43
TCGA-2Y-A9GU-01	Low	-996.464	-197.717	-1194.18
TCGA-2Y-A9GV-01	Low	-108.943	872.416	763.474
TCGA-2Y-A9GZ-01	Low	-982.318	-403.968	-1386.29
TCGA-2Y-A9H0-01	Low	-1057.24	780.36	-276.879
TCGA-2Y-A9H1-01	Low	-840.253	1105.15	264.895
TCGA-2Y-A9H3-01	Low	-139.899	1754.19	1614.29
TCGA-2Y-A9H5-01	Low	-300.297	258.458	-41.8388
TCGA-2Y-A9H6-01	Low	-12.4162	1050.3	1037.88
TCGA-2Y-A9H9-01	Low	-662.329	316.096	-346.233
TCGA-2Y-A9HB-01	Low	-224.506	932.771	708.265
TCGA-5C-A9VG-01	Low	-413.517	-312.696	-726.212
TCGA-5C-A9VH-01	Low	-285.359	52.4672	-232.892
TCGA-5C-AAPD-01	Low	-252.114	1695.51	1443.4
TCGA-5R-AAAM-01	Low	530.548	1082.65	1613.2
TCGA-BC-4072-01	Low	51.8059	888.18	939.986
TCGA-BC-A10R-01	Low	-90.8668	-3.19302	-94.0598
TCGA-BC-A10S-01	Low	42.2604	1135.69	1177.95
TCGA-BC-A10X-01	Low	360.889	842.242	1203.13
TCGA-BC-A110-01	Low	666.55	1555.78	2222.33
TCGA-BC-A216-01	Low	-965.812	849.345	-116.467
TCGA-BC-A217-01	Low	-1098.1	679.726	-418.371
TCGA-BC-A3KG-01	Low	-1269.74	-114.431	-1384.17
TCGA-BC-A69I-01	Low	-250.197	461.978	211.781
TCGA-CC-5259-01	Low	-1283.08	560.525	-722.559
TCGA-CC-A123-01	Low	-834.996	349.255	-485.741
TCGA-CC-A3MB-01	Low	-955.588	17.1604	-938.427
TCGA-CC-A3MC-01	Low	-535.374	316.201	-219.173
TCGA-CC-A7IF-01	Low	-1083.1	-356.723	-1439.82
TCGA-CC-A7IH-01	Low	-960.166	-461.112	-1421.28
TCGA-CC-A7IL-01	Low	-1530.12	-475.794	-2005.91
TCGA-CC-A8HS-01	Low	-1146.25	-408.828	-1555.07
TCGA-CC-A9FS-01	Low	-936.27	6.15745	-930.112
TCGA-DD-A113-01	Low	-710.818	483.525	-227.293
TCGA-DD-A115-01	Low	-323.595	439.056	115.461
TCGA-DD-A118-01	Low	-358.202	30.6756	-327.526
TCGA-DD-A119-01	Low	-338.808	328.313	-10.4951
TCGA-DD-A11C-01	Low	-96.1588	447.108	350.95
TCGA-DD-A11D-01	Low	-641.749	28.4678	-613.281
TCGA-DD-A1EB-01	Low	-566.681	96.9533	-469.728
TCGA-DD-A1ED-01	Low	-75.7335	1112.17	1036.43
TCGA-DD-A39V-01	Low	-373.117	1355.76	982.64
TCGA-DD-A3A7-01	Low	-1104.75	294.762	-809.989
TCGA-DD-A3A8-01	Low	-1124.99	-182.215	-1307.2
TCGA-DD-A3A9-01	Low	-48.2218	850.62	802.398
TCGA-DD-A4NA-01	Low	-402.611	557.242	154.631
TCGA-DD-A4NB-01	Low	993.751	866.641	1860.39
TCGA-DD-A4ND-01	Low	626.498	1131.77	1758.27
TCGA-DD-A4NE-01	Low	-707.638	-243.54	-951.178
TCGA-DD-A4NF-01	Low	-833.334	-430.099	-1263.43
TCGA-DD-A4NI-01	Low	-114.436	1003.93	889.491
TCGA-DD-A4NK-01	Low	-703.912	-105.496	-809.408
TCGA-DD-A4NL-01	Low	-192.749	393.662	200.913
TCGA-DD-A4NP-01	Low	-701.272	183.44	-517.832
TCGA-DD-A4NR-01	Low	174.399	2267.32	2441.72
TCGA-DD-A73A-01	Low	-883.111	840.511	-42.5992
TCGA-DD-A73C-01	Low	-113.322	227.937	114.615
TCGA-DD-A73F-01	Low	-147.504	1760.88	1613.38
TCGA-DD-A73G-01	Low	-693.301	593.298	-100.003
TCGA-DD-AACB-01	Low	-668.068	1400.44	732.377
TCGA-DD-AACC-01	Low	145.95	2576.59	2722.54
TCGA-DD-AACD-01	Low	-372.07	1034.13	662.058
TCGA-DD-AACE-01	Low	-706.582	-81.8305	-788.413
TCGA-DD-AACF-01	Low	-972.639	682.62	-290.018
TCGA-DD-AACI-01	Low	-142.837	1831.8	1688.97
TCGA-DD-AACN-01	Low	-293.519	339.121	45.6025
TCGA-DD-AACO-01	Low	-466.906	903.151	436.245
TCGA-DD-AACQ-01	Low	-1463.94	-553.276	-2017.21
TCGA-DD-AACS-01	Low	-1212.54	-364.906	-1577.45
TCGA-DD-AACT-01	Low	-344.685	936.083	591.399
TCGA-DD-AACV-01	Low	-1378.92	-730.767	-2109.69
TCGA-DD-AACW-01	Low	-1089.04	153.215	-935.824
TCGA-DD-AACY-01	Low	-733.627	305.855	-427.773
TCGA-DD-AAD3-01	Low	28.6315	691.593	720.225
TCGA-DD-AAD6-01	Low	-1425.1	41.3908	-1383.71
TCGA-DD-AAD8-01	Low	-956.819	111.698	-845.121
TCGA-DD-AADA-01	Low	-275.999	1023.1	747.098
TCGA-DD-AADB-01	Low	-866.357	1197.9	331.54
TCGA-DD-AADF-01	Low	-1140.76	285.71	-855.051
TCGA-DD-AADI-01	Low	-164.689	1552.25	1387.57
TCGA-DD-AADJ-01	Low	-991.715	442.955	-548.76
TCGA-DD-AADK-01	Low	-190.452	780.437	589.985
TCGA-DD-AADM-01	Low	-561.555	507.062	-54.4928
TCGA-DD-AADO-01	Low	-765.679	1429.31	663.626
TCGA-DD-AADP-01	Low	-515.062	359.47	-155.591
TCGA-DD-AADQ-01	Low	-1143.41	520.921	-622.493
TCGA-DD-AADR-01	Low	-799.952	534.029	-265.922
TCGA-DD-AADU-01	Low	-1254.55	-11.5535	-1266.1
TCGA-DD-AADW-01	Low	-528.078	-373.698	-901.776
TCGA-DD-AADY-01	Low	-652.466	-411.072	-1063.54
TCGA-DD-AAE1-01	Low	-1118.64	323.4	-795.239
TCGA-DD-AAE6-01	Low	-1593.85	-881.72	-2475.56
TCGA-DD-AAE7-01	Low	-210.149	857.57	647.421
TCGA-DD-AAEB-01	Low	-754.394	372.586	-381.808
TCGA-DD-AAED-01	Low	-1511.94	154.417	-1357.52
TCGA-DD-AAEG-01	Low	-983.91	-241.682	-1225.59
TCGA-DD-AAEH-01	Low	-174.391	1451.39	1276.99
TCGA-DD-AAEI-01	Low	-631.643	721.884	90.2403
TCGA-DD-AAEK-01	Low	-159.403	1494.77	1335.37
TCGA-DD-AAVP-01	Low	-608.556	85.3036	-523.253
TCGA-DD-AAVQ-01	Low	-287.184	1986.62	1699.43
TCGA-DD-AAVR-01	Low	400.352	1681.53	2081.88
TCGA-DD-AAVS-01	Low	-670.179	197.129	-473.05
TCGA-DD-AAVU-01	Low	-1169.34	-0.384324	-1169.72
TCGA-DD-AAVV-01	Low	78.1788	1431.02	1509.19
TCGA-DD-AAVW-01	Low	236.438	794.72	1031.16
TCGA-DD-AAVY-01	Low	-1144.48	-304.008	-1448.49
TCGA-DD-AAVZ-01	Low	-775.318	81.1504	-694.168
TCGA-DD-AAW0-01	Low	-1.80643	1066.51	1064.7
TCGA-DD-AAW1-01	Low	-915.666	-150.918	-1066.58
TCGA-DD-AAW2-01	Low	-803.718	-257.753	-1061.47
TCGA-DD-AAW3-01	Low	-905.261	-326.142	-1231.4
TCGA-ED-A4XI-01	Low	201.958	1127.22	1329.18
TCGA-ED-A627-01	Low	735.18	889.749	2624.93
TCGA-ED-A66X-01	Low	333.401	907.847	1241.25
TCGA-ED-A66Y-01	Low	-1217.7	-842.887	-2060.59
TCGA-ED-A7PY-01	Low	-1297.25	-257.333	-1554.59
TCGA-ED-A7XO-01	Low	-144.174	774.271	630.097
TCGA-ED-A8O5-01	Low	-698.511	-201.576	-900.087
TCGA-ED-A8O6-01	Low	-935.989	-6.59927	-942.588
TCGA-EP-A12J-01	Low	-841.514	28.5234	-812.99
TCGA-EP-A2KB-01	Low	-1107.85	-36.1926	-1144.04
TCGA-EP-A3JL-01	Low	13.0502	1328.98	1342.03
TCGA-ES-A2HS-01	Low	-480.269	-14.9997	-495.269
TCGA-ES-A2HT-01	Low	-197.497	707.161	509.664
TCGA-FV-A23B-01	Low	-649.421	470.865	-178.556
TCGA-FV-A3I0-01	Low	-453.498	342.267	-111.231
TCGA-FV-A3R3-01	Low	438.268	794.887	1233.15
TCGA-FV-A495-01	Low	75.3436	302.378	1377.72
TCGA-FV-A4ZP-01	Low	-724.885	199.218	474.333
TCGA-G3-A25S-01	Low	-106.456	630.84	-375.616
TCGA-G3-A25U-01	Low	-168.848	-234.689	-1303.54
TCGA-G3-A25X-01	Low	-70.0634	1467.94	1397.88
TCGA-G3-A25Y-01	Low	-170.559	579.413	408.854
TCGA-G3-A25Z-01	Low	-450.715	425.939	-24.7762
TCGA-G3-A3CH-01	Low	-412.344	576.124	163.78
TCGA-G3-A3CI-01	Low	-320.639	946.235	625.596
TCGA-G3-A3CJ-01	Low	-794.023	230.154	-563.869
TCGA-G3-A5SI-01	Low	-130.628	-503.892	-1534.52
TCGA-G3-A5SK-01	Low	-291.707	980.504	688.797
TCGA-G3-A5SL-01	Low	-654.729	-66.1652	-720.894
TCGA-G3-A6UC-01	Low	-1147.69	-285.374	-1433.06
TCGA-G3-A7M5-01	Low	-927.65	351.604	-576.046
TCGA-G3-A7M7-01	Low	-786.702	-71.4995	-858.201
TCGA-G3-A7M8-01	Low	-269.841	283.215	13.3739
TCGA-G3-AAUZ-01	Low	-362.629	1014.47	651.846
TCGA-G3-AAV0-01	Low	-801.101	222.277	-578.825
TCGA-G3-AAV2-01	Low	-769.288	71.7326	-697.555
TCGA-G3-AAV3-01	Low	-305.52	344.52	1039
TCGA-K7-A5RF-01	Low	311.407	325.212	1636.62
TCGA-K7-A6G5-01	Low	-347.255	829.985	482.729
TCGA-KR-A7K0-01	Low	-517.429	289.42	-228.009
TCGA-KR-A7K2-01	Low	-367.425	576.677	209.252
TCGA-KR-A7K8-01	Low	-168.871	595.749	1426.88
TCGA-LG-A6GG-01	Low	-169.852	-93.9252	-1163.78
TCGA-LG-A9QC-01	Low	-940.792	-396.624	-1337.42
TCGA-LG-A9QD-01	Low	-755.899	482.299	-273.599
TCGA-MI-A75C-01	Low	-1424.74	603.424	-821.315
TCGA-MI-A75H-01	Low	-516.298	129.621	513.323
TCGA-MR-A520-01	Low	-726.817	191.239	-535.578
TCGA-MR-A8JO-01	Low	771.455	135.076	2206.53
TCGA-NI-A8LF-01	Low	-368.081	57.1732	-310.908
TCGA-RC-A7S9-01	Low	-1162.68	519.776	-642.899
TCGA-RC-A7SF-01	Low	-255.781	296.076	-659.705
TCGA-RC-A7SH-01	Low	-132.758	-410.143	-1642.9
TCGA-RC-A7SK-01	Low	-141.25	-367.4	-1508.65
TCGA-UB-A7MB-01	Low	-239.562	-480.475	-1720.04
TCGA-UB-A7ME-01	Low	-408.831	1167.22	758.394
TCGA-UB-A7MF-01	Low	-593.943	1785.71	1191.77
TCGA-UB-AA0V-01	Low	141.668	599.258	740.926
TCGA-WQ-A9G7-01	Low	-168.975	-278.152	-1547.13
TCGA-WQ-AB4B-01	Low	-249.287	608.468	359.181
TCGA-WX-AA44-01	Low	-297.702	367.46	-530.242
TCGA-WX-AA46-01	Low	-270.381	417.783	147.401
TCGA-XR-A8TC-01	Low	-794.54	-231.761	-1026.3
TCGA-XR-A8TF-01	Low	-183.428	-122.466	-1205.89
TCGA-XR-A8TG-01	Low	-475.303	274.145	-201.158
TCGA-ZP-A9CV-01	Low	-139.94	925.796	785.857
TCGA-ZP-A9CZ-01	Low	-222.591	1127.49	904.903
TCGA-ZP-A9D0-01	Low	-116.857	-202.534	-919.391
TCGA-ZP-A9D1-01	Low	-193.065	630.354	437.289
TCGA-ZS-A9CD-01	Low	-251.221	645.157	393.936
TCGA-ZS-A9CF-01	Low	-546.162	372.989	-473.173
TCGA-2Y-A9GS-01	High	-512.039	608.794	96.7556
TCGA-2Y-A9GW-01	High	42.088	1454.11	496.197
TCGA-2Y-A9GX-01	High	729.924	1671.12	401.041
TCGA-2Y-A9GY-01	High	-934.134	1723.54	289.408
TCGA-2Y-A9H2-01	High	-972.623	562.442	-410.181
TCGA-2Y-A9H4-01	High	-763.019	557.769	-205.25
TCGA-2Y-A9H7-01	High	-1158.81	308.484	-850.327
TCGA-2Y-A9H8-01	High	-905.971	902.759	-3.21139
TCGA-2Y-A9HA-01	High	-991.084	57.1415	-1048.23
TCGA-3K-AAZ8-01	High	-1013.93	416.837	-597.092
TCGA-4R-AA8I-01	High	-722.249	166.707	-555.542
TCGA-5R-AA1C-01	High	-841.033	326.473	-514.56
TCGA-5R-AA1D-01	High	1167.22	1011.3	178.516
TCGA-BC-4073-01	High	-208.958	928.057	719.099
TCGA-BC-A10Q-01	High	-678.951	197.268	-481.682
TCGA-BC-A10T-01	High	141.344	190.622	331.967
TCGA-BC-A10U-01	High	-1238.21	45.7732	-1192.43
TCGA-BC-A10W-01	High	-611.353	460.861	-150.492
TCGA-BC-A10Y-01	High	-816.602	428.602	-388
TCGA-BC-A10Z-01	High	-1460.1	741.917	-2202.02
TCGA-BC-A112-01	High	-274.997	439.355	164.359
TCGA-BC-A3KF-01	High	-816.532	-102.708	-919.24
TCGA-BC-A5W4-01	High	-1436.16	650.352	-2086.51
TCGA-BC-A69H-01	High	-801.631	900.177	98.5461
TCGA-BC-A8YO-01	High	-887.444	1181.3	293.855
TCGA-BD-A2L6-01	High	-670.446	392.272	-278.174
TCGA-BD-A3EP-01	High	171.653	1449.1	120.758
TCGA-BD-A3ER-01	High	98.2553	591.311	689.567
TCGA-BW-A5NO-01	High	-671.209	502.979	-168.23
TCGA-CC-5258-01	High	-553.205	599.903	46.6984
TCGA-CC-5260-01	High	62.1514	671.443	733.595
TCGA-CC-5261-01	High	79.5936	1097.17	176.762
TCGA-CC-5262-01	High	238.947	1155.92	394.871
TCGA-CC-5263-01	High	-783.217	619.222	-163.995
TCGA-CC-5264-01	High	-982.979	58.3484	-924.631
TCGA-CC-A1HT-01	High	173.829	2072.92	246.751
TCGA-CC-A3M9-01	High	898.721	2793.01	391.73
TCGA-CC-A3MA-01	High	-474.751	100.366	-575.117
TCGA-CC-A5UC-01	High	-253.984	385.986	132.002
TCGA-CC-A5UD-01	High	-1146.47	225.166	-1371.64
TCGA-CC-A5UE-01	High	-1494.73	-19.8965	-1514.62
TCGA-CC-A7IE-01	High	-647.718	1223.13	575.412
TCGA-CC-A7IG-01	High	-934.679	455.188	-479.491
TCGA-CC-A7II-01	High	-754.619	-347.481	-1102.1
TCGA-CC-A7IJ-01	High	817.457	1903.41	2720.87
TCGA-CC-A7IK-01	High	-1287.47	572.659	-1860.12
TCGA-CC-A8HT-01	High	-1040.89	797.161	-243.733
TCGA-CC-A8HU-01	High	-1180.01	242.307	-1422.32
TCGA-CC-A8HV-01	High	-1232.62	427.603	-1660.22
TCGA-CC-A9FW-01	High	-1318.57	146.36	-1172.21
TCGA-DD-A114-01	High	289.173	1778.37	167.54
TCGA-DD-A116-01	High	-642.499	432.073	-210.426
TCGA-DD-A11A-01	High	-1041.49	214.219	-1255.7
TCGA-DD-A11B-01	High	-854.271	314.165	-1168.44
TCGA-DD-A1EA-01	High	-885.484	693.303	-192.181
TCGA-DD-A1EC-01	High	-169.018	2385.57	2216.55
TCGA-DD-A1EE-01	High	-1027.05	246.587	-1273.63
TCGA-DD-A1EF-01	High	-636.219	586.474	-49.7444
TCGA-DD-A1EG-01	High	-8.95663	1360.02	1351.07
TCGA-DD-A1EH-01	High	-473.281	113.119	-586.399
TCGA-DD-A1EI-01	High	10.6945	502.904	513.599
TCGA-DD-A1EJ-01	High	-1022.46	278.073	-744.386
TCGA-DD-A1EK-01	High	-347.403	789.143	441.739
TCGA-DD-A1EL-01	High	-1284.66	202.832	-1081.83
TCGA-DD-A39W-01	High	-972.234	-66.7619	-1039
TCGA-DD-A39X-01	High	-422.605	543.7	121.094
TCGA-DD-A39Y-01	High	-1183.37	2.39273	-1180.97
TCGA-DD-A39Z-01	High	-1353.32	217.408	-1570.73
TCGA-DD-A3A1-01	High	-1008.79	883.135	-125.652
TCGA-DD-A3A2-01	High	-549.761	155.668	-394.093
TCGA-DD-A3A3-01	High	-1345.65	271.61	-1074.04
TCGA-DD-A3A4-01	High	-859.135	462.938	-1322.07
TCGA-DD-A3A5-01	High	-639.031	102.22	-536.811
TCGA-DD-A3A6-01	High	696.607	1275.37	971.976
TCGA-DD-A4NG-01	High	-828.618	455.093	-373.525
TCGA-DD-A4NH-01	High	-607.402	908.326	300.924
TCGA-DD-A4NJ-01	High	-180.872	826.361	645.488
TCGA-DD-A4NN-01	High	-829.423	421.253	-1250.68
TCGA-DD-A4NO-01	High	-347.989	156.033	-191.956
TCGA-DD-A4NQ-01	High	-943.783	608.504	-335.279
TCGA-DD-A4NS-01	High	584.53	1214.84	799.369
TCGA-DD-A4NV-01	High	-212.152	233.698	21.5464
TCGA-DD-A73B-01	High	-1138.7	-369.802	-1508.5
TCGA-DD-A73D-01	High	-1509.06	671.895	-2180.96
TCGA-DD-A73E-01	High	-1151.18	778.646	-1929.82
TCGA-DD-AA3A-01	High	-1448.48	-48.9004	-1497.38
TCGA-DD-AAC8-01	High	-901.66	398.502	-503.158
TCGA-DD-AAC9-01	High	172.866	1104.78	277.645
TCGA-DD-AACA-01	High	-1025.44	243.922	-1269.36
TCGA-DD-AACG-01	High	-1182.01	753.213	-428.796
TCGA-DD-AACH-01	High	-740.353	338.244	-402.109
TCGA-DD-AACJ-01	High	-1239.16	-37.9931	-1277.15
TCGA-DD-AACK-01	High	-1046.48	127.643	-918.841
TCGA-DD-AACL-01	High	-477.293	1751.69	274.392
TCGA-DD-AACP-01	High	-1607.24	308.372	-1915.61
TCGA-DD-AACU-01	High	-681.162	413.083	-268.079
TCGA-DD-AACX-01	High	-1247.28	175.823	-1071.46
TCGA-DD-AACZ-01	High	-439.063	2020.75	1581.68
TCGA-DD-AAD0-01	High	-1405	-259.753	-1664.75
TCGA-DD-AAD1-01	High	274.608	1336.49	1611.1
TCGA-DD-AAD2-01	High	287.927	988.97	1276.9
TCGA-DD-AAD5-01	High	-960.789	807.381	-153.408
TCGA-DD-AADC-01	High	-1083.98	-123.679	-1207.66
TCGA-DD-AADD-01	High	-1461.95	-113.481	-1575.43
TCGA-DD-AADG-01	High	-1033.1	-417.295	-1450.39
TCGA-DD-AADL-01	High	-1209.06	-342.902	-1551.96
TCGA-DD-AADN-01	High	-1091.59	1968.72	877.133
TCGA-DD-AADS-01	High	-679.305	1396.99	717.688
TCGA-DD-AADV-01	High	-417.854	158.743	-259.111
TCGA-DD-AAE0-01	High	-646.743	43.1116	-603.631
TCGA-DD-AAE2-01	High	-223.272	904.581	681.309
TCGA-DD-AAE3-01	High	-178.781	396.311	217.53
TCGA-DD-AAE4-01	High	62.0656	1736.17	1798.24
TCGA-DD-AAE9-01	High	-1360.76	1.78999	-1358.97
TCGA-DD-AAEA-01	High	-996.455	686.268	-310.187
TCGA-DD-AAEE-01	High	-959.433	-239.131	-1198.56
TCGA-DD-AAVX-01	High	-466.62	946.556	479.937
TCGA-ED-A459-01	High	-841.723	531.255	-310.468
TCGA-ED-A5KG-01	High	568.049	3117.53	385.576
TCGA-ED-A7PX-01	High	41.7968	374.281	416.078
TCGA-ED-A7PZ-01	High	-1468.13	-529.962	-1998.09
TCGA-ED-A7XP-01	High	-337.32	485.904	148.584
TCGA-ED-A82E-01	High	-382.355	245.513	-136.843
TCGA-ED-A97K-01	High	-346.407	516.319	169.912
TCGA-EP-A26S-01	High	-884.888	-311.523	-1196.41
TCGA-EP-A2KA-01	High	-760.282	1428.61	668.333
TCGA-EP-A2KC-01	High	-784.42	124.623	-659.796
TCGA-EP-A3RK-01	High	-87.4373	1738.45	1651.01
TCGA-FV-A2QQ-01	High	-437.876	845.273	407.397
TCGA-FV-A2QR-01	High	-225.141	191.015	-34.126
TCGA-FV-A3I1-01	High	-332.957	863.786	530.829
TCGA-FV-A3R2-01	High	-1069.92	115.623	-954.302
TCGA-FV-A496-01	High	-1290.26	-577.292	-1867.55
TCGA-FV-A4ZQ-01	High	-953.206	1723.48	770.271
TCGA-G3-A25T-01	High	-446.284	331.696	-114.588
TCGA-G3-A25V-01	High	63.1371	1137.44	200.572
TCGA-G3-A3CG-01	High	-413.058	433.734	20.6757
TCGA-G3-A3CK-01	High	-689.878	692.8	2.92184
TCGA-G3-A5SJ-01	High	-580.175	1220.31	640.135
TCGA-G3-A5SM-01	High	82.6615	967.441	1050.1
TCGA-G3-A7M6-01	High	-637.202	253.854	-383.348
TCGA-G3-A7M9-01	High	-1341.06	355.015	-1696.08
TCGA-G3-AAV1-01	High	-756.005	-54.8501	-810.855
TCGA-G3-AAV4-01	High	-910.565	-113.774	-1024.34
TCGA-G3-AAV5-01	High	-1081.14	73.7352	-1007.4
TCGA-G3-AAV6-01	High	-1066.63	-335.181	-1401.81
TCGA-G3-AAV7-01	High	-653.561	805.647	152.086
TCGA-GJ-A3OU-01	High	930.223	2571.2	3501.42
TCGA-GJ-A6C0-01	High	-531.611	1083.26	551.648
TCGA-GJ-A9DB-01	High	-203.798	333.382	129.584
TCGA-HP-A5MZ-01	High	625.4	1522.14	147.537
TCGA-HP-A5N0-01	High	186.697	547.613	734.309
TCGA-K7-A5RG-01	High	-195.563	2445.04	2249.48
TCGA-K7-AAU7-01	High	-265.255	640.877	375.622
TCGA-KR-A7K7-01	High	-1086.55	1178.77	92.218
TCGA-MI-A75E-01	High	-137.039	915.976	778.938
TCGA-MI-A75G-01	High	-1075.26	297.038	-1372.3
TCGA-MI-A75I-01	High	-1138.46	191.65	-946.81
TCGA-NI-A4U2-01	High	-459.514	180.565	-278.949
TCGA-O8-A75V-01	High	-215.006	1160.46	945.456
TCGA-PD-A5DF-01	High	166.707	869.64	1036.35
TCGA-QA-A7B7-01	High	-1316.24	-59.175	-1375.41
TCGA-RC-A6M4-01	High	-1255.25	-657.257	-1912.5
TCGA-RC-A6M5-01	High	343.324	211.095	554.419
TCGA-RC-A6M6-01	High	-1387.3	-26.3068	-1413.61
TCGA-RC-A7SB-01	High	-1048.15	23.7927	-1024.36
TCGA-RG-A7D4-01	High	-1076.41	1505.45	429.039
TCGA-T1-A6J8-01	High	-498.903	182.558	-316.344
TCGA-UB-A7MA-01	High	-804.544	-40.7435	-845.288
TCGA-UB-A7MC-01	High	-1312.78	-488.56	-1801.34
TCGA-UB-A7MD-01	High	-243.017	915.536	672.519
TCGA-UB-AA0U-01	High	49.3409	737.671	787.012
TCGA-WJ-A86L-01	High	-1346.93	-158.205	-1505.14
TCGA-WX-AA47-01	High	-1364.57	423.11	-1787.68
TCGA-XR-A8TD-01	High	405.754	1879.93	285.686
TCGA-XR-A8TE-01	High	-516.534	-5.50048	-522.034
TCGA-YA-A8S7-01	High	103.504	1759.72	1863.23
TCGA-ZP-A9CY-01	High	-71.3523	611.513	540.161
TCGA-ZP-A9D2-01	High	-506.703	229.051	-277.652
TCGA-ZP-A9D4-01	High	-950.985	231.926	-1182.91
TCGA-ZS-A9CE-01	High	-1180.77	518.922	-1699.69
TCGA-ZS-A9CG-01	High	-721.785	84.6305	-637.154
