# Supplementary material for: Tumor Mutation Burden-Associated LINC00638/miR-4732-3p/ULBP1 Axis Promotes Immune Escape via PD-L1 in Hepatocellular Carcinoma
Source: Front Oncol. 2021 Sep 8;11:729340. doi: 10.3389/fonc.2021.729340 (PMC8456090; doi:10.3389/fonc.2021.729340)
Supplement: Supplementary file 9 [file Table_8.xlsx]

## Sheet: Sheet1
Table S8. Heat map based on significantly differentially expressed RNAs expression level changing from low to high with PS value
Symbol	ID	logFC	pvalue	FDR
hsa-miR-653-3p	MIMAT0026625	1.03673	7.41e-05	0.000284312
hsa-miR-4732-3p	MIMAT0019856	-1.05403	0.0158458	0.0293227
hsa-miR-483-5p	MIMAT0004761	-1.02988	0.000593476	0.0017092
hsa-miR-767-5p	MIMAT0003882	1.3026	1.9e-08	2.59e-07
hsa-miR-577	MIMAT0003242	1.24377	3.57e-07	2.94e-06
hsa-miR-372-3p	MIMAT0000724	1.04857	0.00106566	0.00285085
hsa-miR-105-5p	MIMAT0000102	1.27773	1.38e-08	1.98e-07
SSTR3	ENSG00000278195.1	1.68347	0.000569489	0.00164668
FCGBP	ENSG00000275395.3	1.26567	1.19e-09	2.69e-08
SPIB	ENSG00000269404.5	1.43491	0.000238149	0.000781717
GABRQ	ENSG00000268089.2	1.43518	1.84e-05	8.51e-05
CCDC177	ENSG00000267909.2	-1.41578	0.00416459	0.00920918
LCN6	ENSG00000267206.4	-1.10389	0.00221971	0.00537153
ZNF488	ENSG00000265763.3	1.60141	0.000150349	0.000526127
ANXA8	ENSG00000265190.5	1.1194	0.021058	0.0375965
MYH4	ENSG00000264424.1	-1.60336	3.91e-05	0.000163653
ANXA8L1	ENSG00000264230.6	1.457	0.0285983	0.0489059
C19orf84	ENSG00000262874.1	1.34776	0.000111239	0.000403885
MMP12	ENSG00000262406.2	1.51973	2.71e-07	2.32e-06
TUBB3	ENSG00000258947.5	1.30284	0.000544926	0.00158558
CLEC5A	ENSG00000258227.5	1.48794	5e-08	5.73e-07
MTRNR2L1	ENSG00000256618.2	-1.22157	0.00861648	0.0173278
SOGA3	ENSG00000255330.7	1.02064	0.000485828	0.00143649
FOXD1	ENSG00000251493.3	2.09286	0.00687745	0.0142707
ACTN3	ENSG00000248746.4	1.26958	0.0235577	0.0414322
PNMA2	ENSG00000240694.7	1.26897	1.35e-05	6.48e-05
PAGE2B	ENSG00000238269.7	1.29144	0.00232269	0.0055815
SHISA9	ENSG00000237515.7	2.06571	0.00504897	0.0108911
BHMG1	ENSG00000237452.2	1.12982	0.00175698	0.0043981
CLEC2L	ENSG00000236279.5	2.35135	1.79e-07	1.64e-06
ASCL5	ENSG00000232237.3	1.46363	0.000926209	0.00252491
SBK3	ENSG00000231274.5	1.63821	1.07e-05	5.31e-05
STMND1	ENSG00000230873.7	-1.16051	0.00368033	0.00830734
ANKRD18B	ENSG00000230453.8	1.32919	0.000391836	0.00118989
ZNF883	ENSG00000228623.3	1.1235	1.15e-07	1.13e-06
ERVMER34-1	ENSG00000226887.6	1.41231	0.000167722	0.000577562
MAGEA3	ENSG00000221867.7	1.3818	1.42e-07	1.36e-06
FAM19A5	ENSG00000219438.7	-1.11292	0.00453693	0.00991648
TENM3	ENSG00000218336.6	1.65573	0.0238291	0.0418165
COL28A1	ENSG00000215018.8	1.7512	1.1e-05	5.45e-05
CPEB1	ENSG00000214575.8	1.46463	0.0213041	0.037991
SPINK13	ENSG00000214510.8	1.40035	0.00620765	0.0130617
VSTM5	ENSG00000214376.5	1.16468	0.00836744	0.0169006
MAGEA12	ENSG00000213401.7	1.55637	3.06e-06	1.82e-05
XKR4	ENSG00000206579.8	3.04591	0.00539428	0.0115179
TMEM200C	ENSG00000206432.4	1.2628	0.000243513	0.000796338
IFITM5	ENSG00000206013.2	-1.49758	0.00834151	0.0168564
C4orf47	ENSG00000205129.7	1.02918	6.75e-09	1.1e-07
AARD	ENSG00000205002.3	1.43886	0.000722435	0.00203169
CD177	ENSG00000204936.8	1.57649	0.00124946	0.00328027
IGFL2	ENSG00000204866.7	1.82431	0.00328941	0.00753023
MALRD1	ENSG00000204740.8	1.46912	0.00154691	0.00394594
ZFP57	ENSG00000204644.8	1.27759	0.00382007	0.0085658
KRTAP5-10	ENSG00000204572.7	-1.01823	0.0163841	0.0302153
MCCD1	ENSG00000204511.2	-1.21208	0.0247311	0.0431802
COL11A2	ENSG00000204248.9	1.10569	0.00257442	0.00609483
GPRIN2	ENSG00000204175.5	1.21918	0.00807617	0.0163919
SAMD13	ENSG00000203943.7	1.02384	5.84e-08	6.54e-07
FANK1	ENSG00000203780.9	1.07239	0.00049818	0.00146934
RORB	ENSG00000198963.9	1.56584	0.0129715	0.0247167
CSAG1	ENSG00000198930.11	1.32755	2.9e-06	1.73e-05
L1CAM	ENSG00000198910.11	1.23481	0.0126951	0.0242652
APCDD1L	ENSG00000198768.9	2.03894	0.0173848	0.0317823
PPP1R14C	ENSG00000198729.4	1.56808	0.00488782	0.0105764
LPA	ENSG00000198670.10	-1.02382	1.97e-08	2.66e-07
ZNF534	ENSG00000198633.9	1.24115	0.0074604	0.015297
CR1L	ENSG00000197721.15	1.21522	0.00882906	0.0176826
KLHL14	ENSG00000197705.8	2.11896	0.00622985	0.0131002
SLC22A24	ENSG00000197658.8	-1.10647	0.00710506	0.0146697
COL4A6	ENSG00000197565.14	1.05088	0.0153498	0.0285102
SLC28A3	ENSG00000197506.7	1.41935	0.00916928	0.0182825
VEPH1	ENSG00000197415.10	1.1468	0.00088345	0.00242344
DCHS2	ENSG00000197410.11	1.46826	0.00132329	0.00344689
ZNF860	ENSG00000197385.5	1.47537	0.000116361	0.00042028
MAGEA6	ENSG00000197172.9	1.45939	1.91e-07	1.73e-06
HCAR1	ENSG00000196917.5	1.19766	0.00211003	0.00514784
MMP1	ENSG00000196611.4	1.08563	7.78e-07	5.65e-06
NUDT11	ENSG00000196368.4	1.20794	0.0284165	0.048655
CPNE4	ENSG00000196353.10	1.16916	0.0153698	0.028541
CTSE	ENSG00000196188.9	1.44356	0.000273221	0.000878822
SH2D5	ENSG00000189410.10	1.30174	0.000772941	0.00215731
NKAIN2	ENSG00000188580.12	1.1753	1.24e-05	6.03e-05
NCCRP1	ENSG00000188505.4	1.29879	0.00219732	0.0053272
NCR3LG1	ENSG00000188211.7	1.40869	2.44e-06	1.49e-05
HEPACAM2	ENSG00000188175.8	1.63084	0.0256539	0.0445534
C17orf99	ENSG00000187997.10	1.31734	3.67e-05	0.000154894
DMBT1	ENSG00000187908.14	2.23524	0.00155798	0.00396718
DNAJB13	ENSG00000187726.7	1.31149	0.000185168	0.000630071
ERC2	ENSG00000187672.11	1.78293	8.54e-06	4.37e-05
CDHR4	ENSG00000187492.7	1.06311	0.00415684	0.00919607
LYPD6	ENSG00000187123.13	1.04621	5.29e-05	0.000212072
FAM183A	ENSG00000186973.9	1.16958	1.02e-05	5.09e-05
PRG2	ENSG00000186652.8	-1.0178	0.00342279	0.0077948
PCLO	ENSG00000186472.18	1.50084	4.25e-05	0.000176463
DEFB132	ENSG00000186458.4	-1.09425	0.0166139	0.0305678
SPATA12	ENSG00000186451.1	1.44131	0.000159482	0.000552736
NRG3	ENSG00000185737.11	1.1251	0.00849222	0.0171089
C12orf56	ENSG00000185306.11	1.55387	1.49e-05	7.08e-05
RBM11	ENSG00000185272.12	1.66395	0.00345252	0.00785712
MYADML2	ENSG00000185105.4	1.4066	0.000132007	0.000469048
RFX6	ENSG00000185002.8	2.51453	4.27e-05	0.00017716
SLC22A10	ENSG00000184999.10	-1.02748	1.18e-07	1.16e-06
MUC6	ENSG00000184956.14	1.46066	0.00136653	0.00354785
FAM227A	ENSG00000184949.14	1.45584	8.26e-06	4.26e-05
CLDN6	ENSG00000184697.6	1.32795	0.0105392	0.0206208
KCNH7	ENSG00000184611.10	1.36358	0.000929207	0.00253246
POU3F2	ENSG00000184486.8	1.24118	0.0143755	0.0269778
KCND2	ENSG00000184408.8	1.56149	0.000137039	0.000484443
COLEC10	ENSG00000184374.2	-1.02578	0.00405606	0.0090051
SPATA32	ENSG00000184361.11	1.04641	1.12e-06	7.68e-06
EFNA5	ENSG00000184349.11	1.30032	1.66e-05	7.76e-05
CCSER1	ENSG00000184305.13	1.3533	0.00710494	0.0146697
KCNQ3	ENSG00000184156.14	1.38391	2.88e-05	0.000125469
KCNH8	ENSG00000183960.7	1.20371	0.00301713	0.00698383
B3GALT5	ENSG00000183778.16	1.70403	0.00922452	0.0183684
MACC1	ENSG00000183742.11	1.39645	0.000884596	0.00242618
NOG	ENSG00000183691.4	1.26003	0.00457768	0.00999504
EFHC2	ENSG00000183690.12	1.27824	0.00227905	0.00549171
CCR3	ENSG00000183625.13	1.64416	0.000317264	0.000995807
SH2D7	ENSG00000183476.11	1.07644	0.00363479	0.00821609
PLGLB1	ENSG00000183281.13	-1.04522	2.03e-07	1.81e-06
CSMD1	ENSG00000183117.16	1.38482	8.65e-07	6.17e-06
MCEMP1	ENSG00000183019.6	1.06287	0.0147835	0.0276157
XKRX	ENSG00000182489.8	1.012	0.00199569	0.00491141
DCAF4L1	ENSG00000182308.6	1.05927	0.000240779	0.000788722
FDCSP	ENSG00000181617.5	1.14523	0.000418844	0.001262
SOX2	ENSG00000181449.3	1.91152	6.19e-05	0.000243687
DDN	ENSG00000181418.7	1.39826	0.000386433	0.00117553
MAPK15	ENSG00000181085.13	1.01726	0.011438	0.0221572
PNPLA1	ENSG00000180316.10	1.07206	0.0133967	0.0254307
NRXN1	ENSG00000179915.19	1.98591	0.00280207	0.00655759
NKPD1	ENSG00000179846.8	1.19436	0.00805018	0.0163451
ARL14	ENSG00000179674.3	1.13901	5.67e-05	0.00022562
HTR1D	ENSG00000179546.4	1.192	5.84e-05	0.000231664
C12orf42	ENSG00000179088.13	1.31765	5.34e-07	4.13e-06
FAM133A	ENSG00000179083.6	1.09388	1.49e-05	7.08e-05
TRIM73	ENSG00000178809.10	-1.20588	0.012728	0.0243202
MLF1	ENSG00000178053.16	1.0747	5.82e-07	4.45e-06
TRIM72	ENSG00000177238.12	2.01889	0.0191863	0.0346906
RIMKLA	ENSG00000177181.13	1.56512	4.61e-06	2.58e-05
BDNF	ENSG00000176697.17	1.39142	0.0153204	0.0284651
DCAF4L2	ENSG00000176566.4	1.02906	5.94e-05	0.000234958
RIMS2	ENSG00000176406.19	1.40379	0.0100654	0.0198103
KLHL38	ENSG00000175946.8	1.29353	0.000576198	0.00166282
LRRN1	ENSG00000175928.5	1.10784	0.0216461	0.0384976
CREG2	ENSG00000175874.8	1.12717	2.61e-05	0.000115522
GPR156	ENSG00000175697.9	1.11306	0.00034064	0.0010578
NRIP3	ENSG00000175352.9	1.02275	3.46e-06	2.02e-05
CST6	ENSG00000175315.2	1.12961	0.00424911	0.00937239
CADM2	ENSG00000175161.12	1.11388	0.0069103	0.0143317
DSG4	ENSG00000175065.10	1.09157	0.0174969	0.0319662
AMZ1	ENSG00000174945.12	1.12753	0.00280295	0.00655836
PQLC2L	ENSG00000174899.9	2.34492	5.98e-05	0.000236315
DNAH12	ENSG00000174844.13	1.12798	0.000135137	0.000478681
KY	ENSG00000174611.10	1.84062	0.00267834	0.00630495
UGT8	ENSG00000174607.9	1.77942	5.27e-05	0.000211576
SLC26A9	ENSG00000174502.17	1.45717	0.0288707	0.0493159
IGDCC3	ENSG00000174498.12	1.16384	0.0147922	0.0276267
ZCCHC12	ENSG00000174460.3	1.04932	0.00913119	0.0182218
PIFO	ENSG00000173947.12	1.76244	5.94e-07	4.53e-06
OLR1	ENSG00000173391.7	1.30185	6.61e-07	4.95e-06
BNC2	ENSG00000173068.16	1.17935	0.00207635	0.00507685
HPSE2	ENSG00000172987.11	2.02231	0.0201509	0.0362211
GXYLT2	ENSG00000172986.11	1.52022	4.64e-09	8.14e-08
PURG	ENSG00000172733.11	1.33763	0.0205601	0.036838
ARNT2	ENSG00000172379.17	1.08115	4.45e-07	3.53e-06
CALB2	ENSG00000172137.17	1.47667	0.00178482	0.00445575
GAP43	ENSG00000172020.11	1.59843	5.71e-06	3.1e-05
ZNF556	ENSG00000172000.6	1.48954	0.0038224	0.00856756
LGALS9C	ENSG00000171916.15	-1.87655	0.000386964	0.00117639
FRMD5	ENSG00000171877.18	2.17349	0.00963161	0.0190649
FAM90A1	ENSG00000171847.9	1.25959	4.35e-06	2.46e-05
CFAP46	ENSG00000171811.11	-1.64044	0.00203994	0.00500031
COL24A1	ENSG00000171502.13	1.72915	1.76e-06	1.13e-05
KRT27	ENSG00000171446.6	-1.04429	0.0183054	0.0332459
KSR2	ENSG00000171435.12	1.25858	0.00278869	0.00653051
KRT20	ENSG00000171431.3	1.77039	0.000181814	0.000619927
NPTX1	ENSG00000171246.5	1.68548	0.00716524	0.0147775
PKIA	ENSG00000171033.11	1.4151	2.04e-05	9.31e-05
PLAC1	ENSG00000170965.8	2.16549	0.000267802	0.000863373
NCBP2L	ENSG00000170935.6	-1.25775	0.00520667	0.0111819
TTLL6	ENSG00000170703.14	1.0656	0.00290923	0.00677082
HOXB9	ENSG00000170689.9	1.29178	0.0214434	0.0382067
GTSF1	ENSG00000170627.8	1.0727	0.000146224	0.000513204
COX7B2	ENSG00000170516.15	1.07824	6.27e-07	4.73e-06
ADORA2B	ENSG00000170425.3	1.10171	1.17e-08	1.73e-07
SEMA3E	ENSG00000170381.11	1.40878	0.0007971	0.00221544
CST1	ENSG00000170373.7	1.2744	0.000196511	0.000663105
CNGB3	ENSG00000170289.11	1.03415	0.00310912	0.00716386
FABP6	ENSG00000170231.14	2.1195	1.44e-06	9.51e-06
ZPLD1	ENSG00000170044.7	1.51103	0.00247999	0.0059015
TIGD4	ENSG00000169989.2	1.26072	1.24e-12	1.39e-10
KCNK9	ENSG00000169427.5	1.31689	6e-05	0.000237049
STK32A	ENSG00000169302.13	1.77211	0.000515894	0.0015112
FSTL5	ENSG00000168843.12	1.52739	6.63e-06	3.52e-05
SHOX2	ENSG00000168779.18	1.60195	0.000139541	0.000492137
FAM178B	ENSG00000168754.12	1.04332	0.00682862	0.0141782
KCTD19	ENSG00000168676.9	1.09352	0.00906523	0.0181076
CCDC110	ENSG00000168491.8	1.09202	1.07e-11	6.64e-10
RCOR2	ENSG00000167771.5	1.1756	5.56e-05	0.00022188
ANKRD33	ENSG00000167612.11	1.6092	0.00113857	0.00302112
LPO	ENSG00000167419.9	2.15592	0.0222134	0.0393803
GPR182	ENSG00000166856.2	-1.06145	0.00881803	0.0176626
HTR3A	ENSG00000166736.10	2.11213	0.00140676	0.00363753
MMP10	ENSG00000166670.8	1.22686	0.000817599	0.00226341
PKD1L2	ENSG00000166473.15	1.32012	8.35e-05	0.00031543
PRTG	ENSG00000166450.11	1.10238	0.00326293	0.00747579
ASPG	ENSG00000166183.14	-1.26218	9.59e-09	1.45e-07
OTOGL	ENSG00000165899.9	1.77445	0.000334308	0.00104105
VWA2	ENSG00000165816.11	1.90151	0.0121092	0.0232763
TMEM52B	ENSG00000165685.7	2.00912	7.11e-05	0.000274512
CLEC1B	ENSG00000165682.13	-1.45838	0.0254109	0.0441684
DRGX	ENSG00000165606.7	1.03353	0.0267261	0.0461696
RPL10L	ENSG00000165496.4	1.38324	0.000958976	0.00260356
SLITRK5	ENSG00000165300.7	1.05702	0.00626889	0.0131739
RNF183	ENSG00000165188.12	1.55522	0.000476404	0.00141214
LETM2	ENSG00000165046.11	1.06653	8.19e-07	5.9e-06
FREM1	ENSG00000164946.18	1.65602	0.00129081	0.00337392
C7orf57	ENSG00000164746.12	1.34227	0.00349654	0.00794643
KIAA1324L	ENSG00000164659.13	1.09007	8.27e-09	1.3e-07
IL31RA	ENSG00000164509.12	1.69203	0.014235	0.0267745
PRDM9	ENSG00000164256.8	1.63014	0.000433849	0.00130202
PRSS12	ENSG00000164099.3	1.01313	0.000281543	0.000899768
DNAJC5G	ENSG00000163793.11	1.56117	0.00656094	0.0137114
CXCL5	ENSG00000163735.6	1.90506	9.6e-08	9.76e-07
CCDC141	ENSG00000163492.12	1.08113	0.000603638	0.00173438
SGPP2	ENSG00000163082.9	1.39271	3.86e-07	3.14e-06
KCNJ3	ENSG00000162989.4	-1.00944	0.00361203	0.00816982
SPATA17	ENSG00000162814.9	1.69816	8.08e-07	5.83e-06
TDRD5	ENSG00000162782.14	2.07412	0.000235567	0.000774312
FCGR3B	ENSG00000162747.8	1.02359	0.00152209	0.00389157
KCNJ9	ENSG00000162728.4	1.7345	0.0129934	0.02475
CADM3	ENSG00000162706.11	1.09224	0.00446108	0.00978543
HFM1	ENSG00000162669.14	1.07306	0.0033505	0.00765431
WDR63	ENSG00000162643.11	1.54391	0.00484578	0.0105018
AKNAD1	ENSG00000162641.17	1.28089	0.000304958	0.000962815
SYNC	ENSG00000162520.13	1.05067	0.00150401	0.00385338
FGF11	ENSG00000161958.9	1.23125	0.00141408	0.00365476
CD300LG	ENSG00000161649.11	-1.14884	0.0140969	0.0265453
NPHS1	ENSG00000161270.18	2.01283	0.0205555	0.0368337
LY6K	ENSG00000160886.12	2.65311	9.64e-05	0.000357024
TFF2	ENSG00000160181.7	1.42252	0.000204223	0.000683993
AGRP	ENSG00000159723.4	-1.76667	7.11e-05	0.000274512
ISL2	ENSG00000159556.8	1.07959	0.000103216	0.000378474
CPA5	ENSG00000158525.14	1.31702	0.000433182	0.00130048
DNAH3	ENSG00000158486.12	1.11539	0.0217896	0.0387197
CD1A	ENSG00000158477.6	1.669	0.000318666	0.000999264
TMSB15B	ENSG00000158427.13	1.04625	0.00411972	0.00912572
RHBDL2	ENSG00000158315.9	1.01582	3.97e-07	3.21e-06
COLEC12	ENSG00000158270.11	1.06004	8.95e-06	4.56e-05
CLSTN2	ENSG00000158258.14	1.03492	0.00153846	0.0039274
EXTL1	ENSG00000158008.8	1.29641	0.000321627	0.00100646
SLC34A2	ENSG00000157765.10	1.26064	0.000572565	0.00165384
SVOPL	ENSG00000157703.14	1.95747	0.0260218	0.0450934
LRP8	ENSG00000157193.13	1.30882	6.67e-07	4.98e-06
NMNAT2	ENSG00000157064.9	1.14337	0.00453584	0.0099154
GRIP1	ENSG00000155974.10	1.40088	0.00057154	0.00165146
AFF2	ENSG00000155966.12	1.59677	0.018469	0.0335139
FMN2	ENSG00000155816.18	2.49028	0.00380882	0.00854861
SPAG17	ENSG00000155761.12	1.1853	0.0134432	0.0255016
TRIM74	ENSG00000155428.11	-1.14727	0.0123975	0.0237537
CHODL	ENSG00000154645.12	1.65361	0.002906	0.00676519
UCHL1	ENSG00000154277.11	1.212	2.47e-06	1.51e-05
FAM92B	ENSG00000153789.11	1.03624	0.0221675	0.0393031
CPB1	ENSG00000153002.10	1.82618	0.0100919	0.0198577
CNTNAP4	ENSG00000152910.17	1.0814	2.9e-05	0.000126208
GRM1	ENSG00000152822.12	1.71962	0.0144274	0.0270447
TRIM36	ENSG00000152503.8	1.08124	4.41e-07	3.5e-06
G6PC2	ENSG00000152254.9	-1.24954	0.0184758	0.0335226
CCDC74B	ENSG00000152076.17	1.58204	0.00113733	0.00301879
RBM46	ENSG00000151962.6	1.58855	0.0143601	0.0269549
BEND6	ENSG00000151917.16	1.46873	0.0019196	0.00474875
SLC7A11	ENSG00000151012.12	1.1737	1.4e-09	3.07e-08
C2orf50	ENSG00000150873.10	1.11281	0.00105734	0.00283179
LYPD6B	ENSG00000150556.15	1.35523	0.000552555	0.00160413
MMP3	ENSG00000149968.10	1.51886	0.0028789	0.00671434
HMGA2	ENSG00000149948.12	2.35398	0.000123525	0.000442418
PLCH2	ENSG00000149527.16	-1.12404	0.00220076	0.00533293
ZP1	ENSG00000149506.9	1.37268	0.000965185	0.00261828
ZNF215	ENSG00000149054.13	1.09056	4.67e-06	2.61e-05
ADAM12	ENSG00000148848.13	1.03259	0.000150249	0.000525887
INA	ENSG00000148798.8	1.18236	0.0167836	0.0308358
PLEKHS1	ENSG00000148735.13	1.33715	0.0119996	0.0230898
HMCN2	ENSG00000148357.15	-1.01052	0.0174242	0.0318437
GSDMC	ENSG00000147697.7	1.30252	4.88e-06	2.71e-05
LRP12	ENSG00000147650.10	1.02233	3.59e-10	1.02e-08
CHRNA6	ENSG00000147434.7	1.47976	0.000297469	0.000942571
VWDE	ENSG00000146530.10	1.75665	0.00292686	0.00680901
FAXC	ENSG00000146267.11	1.04692	0.0115045	0.0222633
TPBG	ENSG00000146242.7	1.18112	1e-06	6.98e-06
GABRB2	ENSG00000145864.11	1.03884	0.0158084	0.0292672
CRHBP	ENSG00000145708.9	-1.01554	0.0120678	0.0232049
SFRP2	ENSG00000145423.4	1.63883	0.000200861	0.00067518
SLC10A4	ENSG00000145248.6	1.43992	0.00775039	0.0158292
CORIN	ENSG00000145244.10	1.19605	0.00167473	0.00421892
VWA5B2	ENSG00000145198.13	1.2501	0.0052968	0.0113418
TM4SF19	ENSG00000145107.14	1.45375	2.47e-05	0.00010994
MED12L	ENSG00000144893.11	1.08378	1.96e-05	8.98e-05
IGSF11	ENSG00000144847.11	2.47424	0.000752056	0.00210502
STAC	ENSG00000144681.9	1.64376	3.86e-06	2.21e-05
CPNE9	ENSG00000144550.11	1.06187	0.000103148	0.000378367
ABCA12	ENSG00000144452.13	2.31867	0.0071339	0.0147201
GULP1	ENSG00000144366.14	1.17072	3.76e-05	0.000158131
DLX1	ENSG00000144355.13	1.48839	0.0230372	0.0406328
SCN1A	ENSG00000144285.14	2.14251	0.0106029	0.0207185
PPFIA4	ENSG00000143847.14	1.92394	7.88e-07	5.7e-06
SLC2A5	ENSG00000142583.16	1.10798	5.64e-07	4.33e-06
STAC2	ENSG00000141750.6	2.00362	0.0164935	0.0303733
CARD14	ENSG00000141527.15	1.08181	0.000775757	0.00216299
TAF4B	ENSG00000141384.10	1.19745	5.1e-07	3.96e-06
GCNT3	ENSG00000140297.11	1.03588	4.2e-07	3.37e-06
MDGA2	ENSG00000139915.17	1.03747	0.00410954	0.00910613
FITM1	ENSG00000139914.6	-1.02736	2.6e-06	1.58e-05
GPR84	ENSG00000139572.3	1.32606	1.92e-06	1.21e-05
PPFIA2	ENSG00000139220.15	1.036	0.00169251	0.00425468
PIANP	ENSG00000139200.12	1.79765	0.0111047	0.0215851
FBN2	ENSG00000138829.9	1.42731	0.00140171	0.00362505
FRAS1	ENSG00000138759.16	1.41748	1.05e-06	7.27e-06
HCN4	ENSG00000138622.3	1.64178	0.011927	0.0229763
CHRNA1	ENSG00000138435.13	2.06122	0.00677872	0.0140939
MDH1B	ENSG00000138400.11	1.17754	5.47e-08	6.18e-07
ZNF365	ENSG00000138311.14	1.20383	0.0143863	0.0269919
CUZD1	ENSG00000138161.11	1.16545	0.0142423	0.0267821
TRIM54	ENSG00000138100.12	1.06749	0.000354581	0.00109386
CYP19A1	ENSG00000137869.12	1.5198	0.00605169	0.0127647
STRA6	ENSG00000137868.17	1.28952	0.000193962	0.000656015
WDR38	ENSG00000136918.6	1.25727	2.48e-05	0.000110326
GALNT5	ENSG00000136542.7	1.79115	0.014781	0.0276141
SCN2A	ENSG00000136531.12	1.10808	0.00272904	0.00640887
DGKB	ENSG00000136267.12	1.26011	0.00731838	0.0150498
IGF2BP3	ENSG00000136231.12	1.07442	9.9e-06	4.97e-05
GLS2	ENSG00000135423.11	-1.06637	0.00235438	0.00564681
UGT2B28	ENSG00000135226.15	1.02129	0.00175971	0.00440298
HRK	ENSG00000135116.8	2.79026	0.0213548	0.0380692
CCNJL	ENSG00000135083.13	1.13225	5.86e-06	3.17e-05
TCN1	ENSG00000134827.6	1.3073	0.0112946	0.0219157
FHOD3	ENSG00000134775.14	1.12976	5.13e-05	0.000206955
SPOCD1	ENSG00000134668.11	1.21944	0.000301194	0.00095274
CRB1	ENSG00000134376.13	1.18105	0.0277733	0.0477652
VTCN1	ENSG00000134258.15	1.06123	0.00522371	0.0112127
SYT6	ENSG00000134207.13	1.21468	0.00959617	0.0190078
MYO18B	ENSG00000133454.14	1.51004	6.44e-06	3.43e-05
CHIT1	ENSG00000133063.14	1.12825	0.00206978	0.00506376
ATP8A2	ENSG00000132932.15	1.76962	0.00874465	0.0175346
PDE6A	ENSG00000132915.9	1.25789	3.76e-05	0.000158131
ATP1A4	ENSG00000132681.15	1.94027	0.0154844	0.0287313
POPDC3	ENSG00000132429.8	1.45909	0.000285648	0.000909621
MATN3	ENSG00000132031.11	1.32905	4.05e-05	0.000168918
PPP1R1B	ENSG00000131771.12	1.17159	0.0144181	0.0270303
CCL25	ENSG00000131142.12	-1.2901	0.00018018	0.000614986
PNCK	ENSG00000130822.14	1.27456	0.00394787	0.00879897
FIBCD1	ENSG00000130720.11	1.23698	0.0046266	0.0100939
GATA5	ENSG00000130700.6	-1.25328	0.0240389	0.0421269
NXNL2	ENSG00000130045.14	1.14695	0.00472602	0.0102782
LRRC6	ENSG00000129295.7	1.01775	2.36e-08	3.09e-07
HOXD10	ENSG00000128710.5	1.1711	0.000344088	0.00106612
CPA4	ENSG00000128510.9	1.59052	0.000707054	0.0019962
APOL5	ENSG00000128313.2	-1.11701	0.0132042	0.025117
HRASLS	ENSG00000127252.5	1.26014	0.0079469	0.0161749
PZP	ENSG00000126838.8	-1.13129	0.0274708	0.0472987
DACH2	ENSG00000126733.19	1.34179	0.00316338	0.00727578
PRKCG	ENSG00000126583.9	1.92466	0.00350922	0.00797089
LRRN4	ENSG00000125872.7	1.225	0.0118151	0.0227874
LAMP5	ENSG00000125869.8	1.17889	0.000648357	0.00185059
GNRH2	ENSG00000125787.10	-1.55523	0.0038262	0.00857375
EREG	ENSG00000124882.3	1.89398	0.00082363	0.00227738
TREM1	ENSG00000124731.11	1.46618	5.86e-06	3.17e-05
POF1B	ENSG00000124429.16	1.09285	3.99e-06	2.28e-05
CDH26	ENSG00000124215.15	1.11739	0.00703882	0.0145565
TNFAIP6	ENSG00000123610.4	1.05872	0.000538581	0.00156966
IL13RA2	ENSG00000123496.6	1.00767	0.00153402	0.00391665
ITIH5	ENSG00000123243.13	1.01266	0.000639898	0.00182738
TWIST1	ENSG00000122691.11	1.04271	0.00522756	0.0112181
HPCA	ENSG00000121905.8	1.235	0.00483654	0.0104845
GJA3	ENSG00000121743.3	1.48465	0.0059111	0.0125074
GJB6	ENSG00000121742.14	1.48188	0.00742653	0.0152418
HOXB8	ENSG00000120068.6	1.4148	0.0142787	0.0268336
SLC46A2	ENSG00000119457.7	-2.52832	0.000206797	0.000691222
TRIM67	ENSG00000119283.14	1.34245	0.000832221	0.00229846
TRPM6	ENSG00000119121.20	1.53445	2.74e-05	0.000120347
DNAH7	ENSG00000118997.12	1.15925	4.79e-05	0.00019518
CNR1	ENSG00000118432.12	1.17266	0.000189904	0.000644341
ST6GALNAC5	ENSG00000117069.13	1.72151	3.29e-06	1.93e-05
CFHR3	ENSG00000116785.12	-1.00969	4.34e-09	7.7e-08
OPRD1	ENSG00000116329.9	1.15269	0.0193781	0.035003
CD207	ENSG00000116031.8	1.07855	0.000545712	0.00158759
DLX2	ENSG00000115844.9	2.18749	0.00100161	0.00269992
ITGB6	ENSG00000115221.9	1.31721	0.00019624	0.000662594
IL1A	ENSG00000115008.5	1.23687	0.000224524	0.000742416
VIPR1	ENSG00000114812.11	-1.0299	0.0019147	0.00474015
PLCH1	ENSG00000114805.15	1.20424	3.65e-07	3e-06
UPK1B	ENSG00000114638.6	1.31133	0.0251123	0.0437178
C3orf52	ENSG00000114529.11	1.38099	1.05e-05	5.22e-05
HHLA2	ENSG00000114455.12	1.27102	0.0137749	0.0260477
HRH2	ENSG00000113749.6	1.18207	0.00126488	0.003315
HAVCR1	ENSG00000113249.11	1.37144	0.000313242	0.000985042
EYA4	ENSG00000112319.16	1.34253	0.0132994	0.025275
GPR63	ENSG00000112218.8	1.44119	4.95e-05	0.000200569
TREML2	ENSG00000112195.8	1.43406	0.0102434	0.0201266
ULBP1	ENSG00000111981.4	1.06345	0.000263297	0.000850498
KIAA1549L	ENSG00000110427.13	1.50165	0.00283258	0.00662117
B3GAT1	ENSG00000109956.11	-1.40648	0.00170736	0.00428944
PPARGC1A	ENSG00000109819.7	-1.0171	1.09e-08	1.63e-07
HGFAC	ENSG00000109758.7	-1.11098	1.26e-07	1.23e-06
KIAA1211	ENSG00000109265.11	1.00393	0.000248435	0.000809885
MPP2	ENSG00000108852.13	1.02141	0.000220966	0.000731799
TYRP1	ENSG00000107165.11	1.59463	7.37e-05	0.000283039
CA9	ENSG00000107159.11	1.21632	2.23e-06	1.38e-05
EVX1	ENSG00000106038.11	1.05923	0.0150501	0.0280256
ITGB8	ENSG00000105855.8	1.0948	0.0036335	0.00821502
HAMP	ENSG00000105697.6	-1.02558	0.00185921	0.00462065
CLEC4M	ENSG00000104938.15	-1.63325	0.0254324	0.0442011
SLC17A7	ENSG00000104888.8	1.17225	0.00261257	0.00616947
TRPA1	ENSG00000104321.9	2.46022	0.000247444	0.000807763
MYEF2	ENSG00000104177.16	1.59608	1.64e-09	3.52e-08
RHOV	ENSG00000104140.6	1.23261	0.000334846	0.00104214
FAM189A1	ENSG00000104059.4	1.21287	0.0177365	0.032347
IGDCC4	ENSG00000103742.10	1.19052	0.000117983	0.000425194
OLFM4	ENSG00000102837.6	1.57212	0.0170887	0.0313271
FGF9	ENSG00000102678.6	1.24995	0.0199684	0.035925
DRP2	ENSG00000102385.11	1.30672	0.00922245	0.0183665
KLHL4	ENSG00000102271.12	1.1508	0.000115201	0.000416542
PCYT1B	ENSG00000102230.12	1.77795	0.00543598	0.0115936
PHEX	ENSG00000102174.8	1.16252	0.000115267	0.00041669
LAMA1	ENSG00000101680.12	1.32505	0.0292842	0.0499504
SPEF1	ENSG00000101222.11	1.26204	3.49e-08	4.26e-07
CHRNA4	ENSG00000101204.14	-1.19771	0.000818968	0.00226637
NKAIN4	ENSG00000101198.13	2.03566	0.0149427	0.0278567
BIRC7	ENSG00000101197.11	1.1216	0.00392139	0.00874698
CHGA	ENSG00000100604.11	1.58144	0.0201928	0.0362816
SAMD15	ENSG00000100583.4	1.43958	3.67e-11	1.71e-09
SEC14L3	ENSG00000100012.10	-1.11479	0.00995688	0.019627
TEKT2	ENSG00000092850.10	1.2241	0.00568572	0.0120735
RGS17	ENSG00000091844.6	1.12155	0.000741579	0.00207885
ARHGAP28	ENSG00000088756.11	1.3137	1.12e-07	1.11e-06
MYBPC2	ENSG00000086967.9	2.03621	0.00440034	0.00966495
FAT2	ENSG00000086570.11	1.43094	0.00128628	0.00336367
NKAIN1	ENSG00000084628.8	1.38278	0.000392273	0.00119078
SERTAD4	ENSG00000082497.10	1.45758	4.59e-05	0.000187998
COL19A1	ENSG00000082293.11	1.73422	0.0224378	0.039723
DUSP13	ENSG00000079393.19	1.56775	0.00195673	0.00482552
CDH17	ENSG00000079112.8	1.18336	0.0190791	0.0345268
CAPN6	ENSG00000077274.8	1.16158	0.00188042	0.0046643
CTTNBP2	ENSG00000077063.9	1.24519	1.85e-05	8.55e-05
PAX2	ENSG00000075891.20	1.79606	0.0121201	0.0232893
ADD2	ENSG00000075340.21	1.1015	0.00688239	0.0142774
SEMA3A	ENSG00000075213.9	1.32275	3.2e-05	0.000137714
RPS6KA6	ENSG00000072133.9	1.00224	0.0078716	0.0160393
SCT	ENSG00000070031.3	-1.08269	0.0073589	0.0151188
CLDN18	ENSG00000066405.11	1.69129	0.00299015	0.00692909
CHI3L2	ENSG00000064886.12	1.07777	0.000157064	0.000545492
SEZ6	ENSG00000063015.18	-1.41261	0.0175522	0.0320566
COL11A1	ENSG00000060718.17	1.02163	0.00931818	0.0185239
STYK1	ENSG00000060140.7	1.3504	0.00469339	0.0102182
CAMK2B	ENSG00000058404.18	-1.09685	0.00487874	0.0105609
PTPRN	ENSG00000054356.12	1.48749	0.00400108	0.00890324
EPN3	ENSG00000049283.16	1.14167	0.014245	0.0267842
ROS1	ENSG00000047936.9	1.51563	0.000104431	0.000382255
MAGEC2	ENSG00000046774.9	1.27261	1.05e-06	7.27e-06
BARX2	ENSG00000043039.6	1.42584	0.00814959	0.0165248
MUSK	ENSG00000030304.11	1.48446	0.0202701	0.0364008
IBSP	ENSG00000029559.6	1.25058	0.0009206	0.0025121
ANK1	ENSG00000029534.18	1.11948	0.0171082	0.0313525
NLRP2	ENSG00000022556.14	1.63982	6.36e-05	0.000249317
CYP3A43	ENSG00000021461.15	-1.06574	0.000360338	0.00110841
DPF1	ENSG00000011332.18	1.08896	0.00825622	0.0167086
SLC6A7	ENSG00000011083.7	1.17825	0.00400533	0.00891152
ADAM22	ENSG00000008277.13	1.0491	2.24e-07	1.97e-06
SLC13A2	ENSG00000007216.13	-1.10676	0.00245629	0.00585601
PROM1	ENSG00000007062.10	1.02197	0.00815836	0.0165365
SCIN	ENSG00000006747.13	1.31564	0.000206073	0.000689217
CACNA1G	ENSG00000006283.16	1.01227	0.0241646	0.0423116
CALCR	ENSG00000004948.12	2.49263	0.000379765	0.00116011
ABCB5	ENSG00000004846.15	1.22127	0.0257877	0.0447344
HECW1	ENSG00000002746.13	1.3713	5.37e-05	0.000214916
CFTR	ENSG00000001626.13	1.04258	0.00948201	0.0188158
