# Supplementary material for: Tumor Mutation Burden-Associated LINC00638/miR-4732-3p/ULBP1 Axis Promotes Immune Escape via PD-L1 in Hepatocellular Carcinoma
Source: Front Oncol. 2021 Sep 8;11:729340. doi: 10.3389/fonc.2021.729340 (PMC8456090; doi:10.3389/fonc.2021.729340)
Supplement: Supplementary file 10 [file Table_9.xlsx]

## Sheet: 8lncRNA-DEmiRNA
Table S9. The connection relationships with DIANA-LNCBASEV2 database information
lncRNA	miRNA	miTScore
LINC00607	hsa-miR-653-3p	0.681849
LINC00638	hsa-miR-767-5p	0.647176
USP2-AS1	hsa-miR-372-3p	0.664872
LINC00638	hsa-miR-483-5p	0.958834
LINC00638	hsa-miR-4732-3p	0.664598
