# Supplementary material for: Tumor Mutation Burden-Associated LINC00638/miR-4732-3p/ULBP1 Axis Promotes Immune Escape via PD-L1 in Hepatocellular Carcinoma
Source: Front Oncol. 2021 Sep 8;11:729340. doi: 10.3389/fonc.2021.729340 (PMC8456090; doi:10.3389/fonc.2021.729340)
Supplement: Supplementary file 11 [file Table_10.xlsx]

## Sheet: ceRNA-net
Table S10. The connection relationships ceRNA regulatory network
DEmiRNA	DEmRNAs
hsa-miR-483-5p	ZNF556
hsa-miR-483-5p	SPIB
hsa-miR-483-5p	BARX2
hsa-miR-483-5p	B3GALT5
hsa-miR-483-5p	GABRB2
hsa-miR-483-5p	NRXN1
hsa-miR-483-5p	PAX2
hsa-miR-483-5p	DLX1
hsa-miR-483-5p	STAC2
hsa-miR-483-5p	SYT6
hsa-miR-483-5p	INA
hsa-miR-483-5p	IGDCC3
hsa-miR-483-5p	HRK
hsa-miR-483-5p	ABCB5
hsa-miR-483-5p	TREML2
hsa-miR-483-5p	PCYT1B
hsa-miR-483-5p	DLX2
hsa-miR-483-5p	SHISA9
hsa-miR-483-5p	ADD2
hsa-miR-483-5p	KSR2
hsa-miR-483-5p	SH2D5
hsa-miR-483-5p	NCR3LG1
hsa-miR-483-5p	SGPP2
hsa-miR-483-5p	MACC1
hsa-miR-483-5p	FAM227A
hsa-miR-483-5p	HCN4
hsa-miR-483-5p	SEMA3E
hsa-miR-483-5p	GPR156
hsa-miR-483-5p	UPK1B
hsa-miR-483-5p	SCIN
hsa-miR-483-5p	TRIM67
hsa-miR-483-5p	FAXC
hsa-miR-483-5p	RPS6KA6
hsa-miR-483-5p	KY
hsa-miR-483-5p	TRIM72
hsa-miR-483-5p	KLHL38
hsa-miR-4732-3p	SH2D7
hsa-miR-4732-3p	SLC34A2
hsa-miR-4732-3p	NKPD1
hsa-miR-4732-3p	TREML2
hsa-miR-4732-3p	TMSB15B
hsa-miR-4732-3p	IGSF11
hsa-miR-4732-3p	TAF4B
hsa-miR-4732-3p	TTLL6
hsa-miR-4732-3p	KSR2
hsa-miR-4732-3p	FAM178B
hsa-miR-4732-3p	BEND6
hsa-miR-4732-3p	CYP19A1
hsa-miR-4732-3p	GJA3
hsa-miR-4732-3p	KLHL14
hsa-miR-4732-3p	VTCN1
hsa-miR-4732-3p	LYPD6
hsa-miR-4732-3p	CSMD1
hsa-miR-4732-3p	SPIB
hsa-miR-4732-3p	STK32A
hsa-miR-4732-3p	HRK
hsa-miR-4732-3p	VSTM5
hsa-miR-4732-3p	MUC6
hsa-miR-4732-3p	KLHL4
hsa-miR-4732-3p	GABRQ
hsa-miR-4732-3p	CADM3
hsa-miR-4732-3p	B3GALT5
hsa-miR-4732-3p	CLSTN2
hsa-miR-4732-3p	EFNA5
hsa-miR-4732-3p	EREG
hsa-miR-4732-3p	KCNJ9
hsa-miR-4732-3p	PNPLA1
hsa-miR-4732-3p	KCNQ3
hsa-miR-4732-3p	CCNJL
hsa-miR-4732-3p	APCDD1L
hsa-miR-4732-3p	CLEC5A
hsa-miR-4732-3p	FAM189A1
hsa-miR-4732-3p	PPFIA2
hsa-miR-4732-3p	PPFIA4
hsa-miR-4732-3p	XKR4
hsa-miR-4732-3p	MACC1
hsa-miR-4732-3p	NCR3LG1
hsa-miR-4732-3p	RFX6
hsa-miR-4732-3p	DGKB
hsa-miR-4732-3p	NRG3
hsa-miR-4732-3p	SSTR3
hsa-miR-4732-3p	HCN4
hsa-miR-4732-3p	UPK1B
hsa-miR-4732-3p	FAT2
hsa-miR-4732-3p	SLC26A9
hsa-miR-4732-3p	ARNT2
hsa-miR-4732-3p	TENM3
hsa-miR-4732-3p	ULBP1
hsa-miR-4732-3p	SHISA9
hsa-miR-4732-3p	GPRIN2
hsa-miR-4732-3p	SH2D5
hsa-miR-4732-3p	TMEM200C
hsa-miR-4732-3p	PRSS12
hsa-miR-4732-3p	HMGA2
hsa-miR-4732-3p	FREM1
hsa-miR-4732-3p	AFF2
hsa-miR-4732-3p	NLRP2
hsa-miR-4732-3p	IGDCC4
hsa-miR-4732-3p	RORB
hsa-miR-4732-3p	DRP2
hsa-miR-4732-3p	IL1A
hsa-miR-4732-3p	NRXN1
hsa-miR-4732-3p	ANK1
hsa-miR-4732-3p	EPN3
hsa-miR-4732-3p	FRAS1
hsa-miR-4732-3p	ADAM12
hsa-miR-4732-3p	COL19A1
hsa-miR-4732-3p	ATP8A2
hsa-miR-4732-3p	KIAA1324L
hsa-miR-4732-3p	XKRX
hsa-miR-4732-3p	DNAJB13
hsa-miR-4732-3p	ADD2
hsa-miR-4732-3p	RIMKLA
hsa-miR-4732-3p	FRMD5
hsa-miR-4732-3p	SEMA3E
hsa-miR-4732-3p	PURG
hsa-miR-4732-3p	PKIA
hsa-miR-4732-3p	CCSER1
hsa-miR-4732-3p	LRRC6
hsa-miR-4732-3p	KLHL38
hsa-miR-653-3p	GATA5
hsa-miR-653-3p	CD300LG
hsa-miR-653-3p	GPR182
hsa-miR-653-3p	LGALS9C
hsa-miR-653-3p	HGFAC
hsa-miR-653-3p	COLEC10
hsa-miR-653-3p	CHRNA4
hsa-miR-767-5p	MTRNR2L1
hsa-miR-767-5p	PLGLB1
hsa-miR-767-5p	GATA5
hsa-miR-767-5p	CAMK2B
hsa-miR-767-5p	CD300LG
hsa-miR-767-5p	HGFAC
hsa-miR-767-5p	COLEC10
hsa-miR-372-3p	SLC46A2
